# Supplementary material for: A novel mRNA decay inhibitor abolishes pathophysiological cellular transition
Source: Cell Death Discov. 2022 Jun 7;8:278. doi: 10.1038/s41420-022-01076-4 (PMC9174231; doi:10.1038/s41420-022-01076-4)
Supplement: Supplementary file 7 — Supplementary Table 1 [file 41420_2022_1076_MOESM7_ESM.xlsx]

## Sheet: Sheet1
Supplementary Table 1
Abbreviation	Description
AC	adipo-cocktail
ActD	actinomycin D
CHD	CUP-homology domain
Cluc	C terminal luciferase
CNT	Control
Cyto	cytoplasm
DNA	deoxyribonucleic acid
EMT	epithelial mesenchymal transition
Fluc	Firefly luciferase
FP	fluorescence polarization
FPKM	fragments per kilobase of exon per million reads mapped
FRET	fluorescence resonance energy transfer
GCI	grating-coupled interferometry
KD	dissociation constant
LLPS	Liquid-liquid phase separation
m7G	7-methylguanosine
miRNA	microRNA
Nluc	N terminal luciferase
ORO	Oil Red O
PB	Processing body
PiPiQ	Peptidomimetics for inhibition of Protein-Protein interactions using cubic scaffolds
PPI	protein-protein interaction
Rluc	Renilla luciferase
RNA	Ribonucleic acid
SG	stress granule
SPR	surface plasmon resonance
TAT	Trans-Activator of Transcription Protein
UTR	untranslated region
Gene	Description
4E-T	eukaryotic translation initiation factor 4E nuclear import factor 1
Bcl-2	B-cell/CLL lymphoma 2
CCR4-NOT	carbon catabolite repression 4–negative on TATA-less
CDH1	Cadherin 1
CDK1	Cyclin Dependent Kinase 1
Cebpa	CCAAT/enhancer-binding protein alpha
Cebpb	CCAAT/enhancer-binding protein beta
Cebpd	CCAAT/enhancer-binding protein delta
CNOT1	CCR4-NOT transcription complex subunit 1
DCP1	mRNA DeCaPping
DDX6	DEAD-Box Helicase 6
DNPH1	2'-deoxynucleoside 5'-phosphate N-hydrolase 1
eIF4E	Eukaryotic translation initiation factor 4E transporter
ELF3	E74 Like ETS Transcription Factor 3
Fabp4	Fatty acid binding protein 4
GAPDH	Glyceraldehyde-3-phosphate dehydrogenase
GSTK1	Glutathione S-transferase kappa 1
PABP	Poly(A)-binding protein
Pparg	Peroxisome proliferator-activated receptor gamma
Snai1	Snail Family Transcriptional Repressor 1
Tb2	TGFB2
Twist1	Twist-related protein 1
UTR	untranslated region
XRN1	5’-3’ exonuclease
Zeb1	Zinc finger E-box binding homeobox 1
