# Supplementary material for: A novel mRNA decay inhibitor abolishes pathophysiological cellular transition
Source: Cell Death Discov. 2022 Jun 7;8:278. doi: 10.1038/s41420-022-01076-4 (PMC9174231; doi:10.1038/s41420-022-01076-4)
Supplement: Supplementary file 8 — Supplementary Table 2 [file 41420_2022_1076_MOESM8_ESM.xlsx]

## Sheet: Plasmid
Plasmid vector	Sequence
pCAGGS-Nluc-RecA2_DDX6	GTCGACGGTACCCACCCCGGTTGATAATCAGAAAAGCCCCAAAAACAGGAAGATTGTATAAGCAAATATTTAAATTGTAAACGTTAATATTTTGTTAAAATTCGCGTTAAATTTTTGTTAAATCAGCTCATTTTTTAACCAATAGGCCGAAATCCCCAAAATCCCTTATAAATCAAAAGAATAGACCGAGATAGGGTTGAGTGTTGTTCCAGTTTGGAACAAGAGTCCACTATTAAAGAACGTGGACTCCAACGTCAAAGGGCGAAAAACCGTCTATCAGGGCGATGGCCCACTACGTGAACCATCACCCTAATCAAGTTTTTTGGGGTCGAGGTGCCGTAAAGCACTAAATCGGAACCCTAAAGGGATGCCCCGATTTAGAGCTTGACGGGGAAAGCC…
pCAGGS-CHD_4E-T-Cluc	GTCGACGGTACCCACCCCGGTTGATAATCAGAAAAGCCCCAAAAACAGGAAGATTGTATAAGCAAATATTTAAATTGTAAACGTTAATATTTTGTTAAAATTCGCGTTAAATTTTTGTTAAATCAGCTCATTTTTTAACCAATAGGCCGAAATCCCCAAAATCCCTTATAAATCAAAAGAATAGACCGAGATAGGGTTGAGTGTTGTTCCAGTTTGGAACAAGAGTCCACTATTAAAGAACGTGGACTCCAACGTCAAAGGGCGAAAAACCGTCTATCAGGGCGATGGCCCACTACGTGAACCATCACCCTAATCAAGTTTTTTGGGGTCGAGGTGCCGTAAAGCACTAAATCGGAACCCTAAAGGGATGCCCCGATTTAGAGCTTGACGGGGAAAGCC…
pLV-EF1a-Rluc	TGGAAGGGCTAATTCACTCCCAAAGAAGACAAGATATCCTTGATCTGTGGATCTACCACACACAAGGCTACTTCCCTGATTAGCAGAACTACACACCAGGGCCAGGGGTCAGATATCCACTGACCTTTGGATGGTGCTACAAGCTAGTACCAGTTGAGCCAGATAAGGTAGAAGAGGCCAATAAAGGAGAGAACACCAGCTTGTTACACCCTGTGAGCCTGCATGGGATGGATGACCCGGAGAGAGAAGTGTTAGAGTGGAGGTTTGACAGCCGCCTAGCATTTCATCACGTGGCCCGAGAGCTGCATCCGGAGTACTTCAAGAACTGCTGATATCGAGCTTGCTACAAGGGACTTTCCGCTGGGGACTTTCCAGGGAGGCGTGGCCTGGGCGGGACTG…
pCAGGS-HA-RecA2_DDX6	GTCGACGGTACCCACCCCGGTTGATAATCAGAAAAGCCCCAAAAACAGGAAGATTGTATAAGCAAATATTTAAATTGTAAACGTTAATATTTTGTTAAAATTCGCGTTAAATTTTTGTTAAATCAGCTCATTTTTTAACCAATAGGCCGAAATCCCCAAAATCCCTTATAAATCAAAAGAATAGACCGAGATAGGGTTGAGTGTTGTTCCAGTTTGGAACAAGAGTCCACTATTAAAGAACGTGGACTCCAACGTCAAAGGGCGAAAAACCGTCTATCAGGGCGATGGCCCACTACGTGAACCATCACCCTAATCAAGTTTTTTGGGGTCGAGGTGCCGTAAAGCACTAAATCGGAACCCTAAAGGGATGCCCCGATTTAGAGCTTGACGGGGAAAGCC…
pCAGGS-CHD_4E-T-HA	GTCGACGGTACCCACCCCGGTTGATAATCAGAAAAGCCCCAAAAACAGGAAGATTGTATAAGCAAATATTTAAATTGTAAACGTTAATATTTTGTTAAAATTCGCGTTAAATTTTTGTTAAATCAGCTCATTTTTTAACCAATAGGCCGAAATCCCCAAAATCCCTTATAAATCAAAAGAATAGACCGAGATAGGGTTGAGTGTTGTTCCAGTTTGGAACAAGAGTCCACTATTAAAGAACGTGGACTCCAACGTCAAAGGGCGAAAAACCGTCTATCAGGGCGATGGCCCACTACGTGAACCATCACCCTAATCAAGTTTTTTGGGGTCGAGGTGCCGTAAAGCACTAAATCGGAACCCTAAAGGGATGCCCCGATTTAGAGCTTGACGGGGAAAGCC…
pMXs-puro-EGFP-DDX6	CCCGAAAAGTGCCACCTGCATAATGAAAGACCCCACCTGTAGGTTTGGCAAGCTAGCTTAAGTAACGCCATTTTGCAAGGCATGGAAAAATACATAACTGAGAATAGAAAAGTTCAGATCAAGGTCAGGAACAGATGGAACAGCTGAATATGGGCCAAACAGGATATCTGTGGTAAGCAGTTCCTGCCCCGGCTCAGGGCCAAGAACAGATGGAACAGCTGAATATGGGCCAAACAGGATATCTGTGGTAAGCAGTTCCTGCCCCGGCTCAGGGCCAAGAACAGATGGTCCCCAGATGCGGTCCAGCCCTCAGCAGTTTCTAGAGAACCATCAGATGTTTCCAGGGTGCCCCAAGGACCTGAAATGACCCTGTGCCTTATTTGAACTAACCAATCAGTT…

## Sheet: Primer
Gene	Species	Forward (5' to 3')	Reverse (5' to 3')
Cebpa	Mouse	TGGACAAGAACAGCAACGAG	AATCTCCTAGTCCTGGCTTG
Cebpb	Mouse	CGACTTCAGCGCCTACATTGA	CTAGCGACAGACCCCACAC
Cebpd	Mouse	TTATAAACCTCCCGCTCGGC	TTCCATGGGTCTAAAGGCGG
Pparg	Mouse	TTTTCAAGGGTGCCAGTTTC	AATCCTTGGCCCTCTGAGAT
Fabp4	Mouse	CAGCCTTTCTCACCTGGAAG	TTGTGGCAAAGCCCACTC
Zeb1	Mouse	ACCGCCGTCATTTATCCTGAG	CATCTGGTGTTCCGTTTTCATCA
Snai1	Mouse	CACACGCTGCCTTGTGTCT	GGTCAGCAAAAGCACGGTT
Twist1	Mouse	GGACAAGCTGAGCAAGATTCA	CGGAGAAGGCGTAGCTGAG
Gapdh	Mouse	TGCGACTTCAACAGCAACTC	CTTGCTCAGTGTCCTTGCTG
GAPDH	Human	TCCTCTGACTTCAACAGCGA	GGGTCTTACTCCTTGGAGGC
CDH1	Human	CGAGAGCTACACGTTCACGG	GGGTGTCGAGGGAAAAATAGG
ELF3	Human	GGCCGATGACTTGGTACTGAC	GCTTGCGTCGTACTTGTTCTTC
