# Supplementary material for: A novel mRNA decay inhibitor abolishes pathophysiological cellular transition
Source: Cell Death Discov. 2022 Jun 7;8:278. doi: 10.1038/s41420-022-01076-4 (PMC9174231; doi:10.1038/s41420-022-01076-4)
Supplement: Supplementary file 9 — Data Set [file 41420_2022_1076_MOESM9_ESM.xlsx]

## Sheet: Raw
	ID	Ch1 Raw Signal	Ch1 Raw Signal	Ch1 Raw Signal	Ch1 Raw Signal
ID		2	1	4	3
TGFB2_ng/ml		0	0	5	5
Pre or Sort		presort (Cyto)	sort (PB)	presort (Cyto)	sort (PB)
MeasurementID	1	2	3	4	5	Selection
ZAP70	ZAP70	0.458	1.238	1.043	0.959	0
MRPS31P5	MRPS31P5	0.761	0.674	0.583	1.709	0
SIPA1	SIPA1	3.167	8.15	3.903	9.185	0
SPCS3	SPCS3	8.139	17.031	9.987	13.029	0
SLC48A1	SLC48A1	9.623	8.108	7.555	6.605	0
SPCS2	SPCS2	10.368	14.63	7.868	8.51	0
SPCS1	SPCS1	17.737	38.816	17.546	27.813	0
AMH	AMH	1.052	1.716	1.309	2.206	0
LOC400043	LOC400043	2.18	0.701	2.462	1.416	0
WTAPP1	WTAPP1	0.279	0.233	0.571	0.273	0
AMT	AMT	0.834	0.25	0.762	0.456	0
RNF144A	RNF144A	5.677	3.085	6.914	4.384	0
BAK1	BAK1	3.039	2.214	3.558	3.861	0
LOC642361	LOC642361	1.845	2.785	2.475	3.336	0
GGPS1	GGPS1	3.795	9.069	3.144	4.834	0
LOC654342	LOC654342	2.068	5.355	2.092	2.656	0
DNMT3A	DNMT3A	11.274	7.058	15.565	8.626	0
DNMT3B	DNMT3B	3.907	4.947	5.037	5.474	0
ANG	ANG	4.944	8.221	4.109	2.385	0
AGTRAP	AGTRAP	6.599	15.833	8.378	16.653	0
RNF144B	RNF144B	0.904	0.42	0.306	0.55	0
BEGAIN	BEGAIN	0.878	1.381	2.615	2.366	0
EIF5AL1	EIF5AL1	1.697	0.277	1.931	1.783	0
RPL37A	RPL37A	248.053	1367.85	375.683	1914.8	0
LOC642366	LOC642366	0.736	0.138	0.708	0.658	0
RGPD5	RGPD5	0.942	1.299	0.934	1.244	0
HDAC9	HDAC9	0.708	0.582	0.422	0.472	0
CDO1	CDO1	0.403	1.37	0.795	0.639	0
IL21R	IL21R	0.811	1.069	1.21	1.126	0
HDAC7	HDAC7	8.826	8.978	16.178	19.383	0
HDAC8	HDAC8	8.149	5.849	7.185	17.859	0
HDAC5	HDAC5	4.249	5.297	9.332	11.483	0
HDAC6	HDAC6	8.818	11.67	10.032	11.86	0
HDAC3	HDAC3	9.109	14.356	13.384	20.524	0
HDAC4	HDAC4	7.56	4.798	9.673	5.413	0
RPL36A	RPL36A	181.061	1253.21	203.977	1478.81	0
HDAC1	HDAC1	29.757	29.73	31.8	25.856	0
HDAC2	HDAC2	23.648	43.221	19.257	23.097	0
SUSD6	SUSD6	6.016	4.907	8.428	4.426	0
SLC35A5	SLC35A5	6.338	12.971	3.528	6.203	0
APC	APC	30.814	51.841	20.015	27.273	0
SLC35A4	SLC35A4	13.18	12.185	12.012	11.104	0
DYX1C1	DYX1C1	1.636	9.36	1.903	5.652	0
MGME1	MGME1	19.088	38.32	16.551	30.751	0
SUSD1	SUSD1	18.282	14.192	28.134	21.628	0
CDON	CDON	5.012	1.569	3.813	2.201	0
SLC35A1	SLC35A1	2.555	9.735	2.053	3.034	0
SUSD3	SUSD3	0.412	0.322	0.585	0.156	0
SUSD2	SUSD2	7.64	7.496	1.515	1.729	0
SLC35A3	SLC35A3	3.192	2.561	2.432	0.963	0
SUSD5	SUSD5	1.792	0.823	2.242	1.198	0
SLC35A2	SLC35A2	9.51	12.797	8.997	10.918	0
SUSD4	SUSD4	1.191	4.029	1.747	2.799	0
LOC100505622	LOC100505622	3.193	1.019	3.763	1.47	0
CDC42BPG	CDC42BPG	0.795	0.752	0.966	0.622	0
GEMIN8P4	GEMIN8P4	2.122	1.069	1.725	2.171	0
LOC100505625	LOC100505625	1.396	0.491	1.197	0.513	0
CDC42BPB	CDC42BPB	65.861	20.133	70.828	29.011	0
CDC42BPA	CDC42BPA	27.101	11.45	20.188	9.847	0
APP	APP	198.41	116.948	234.807	147.546	0
LOC439994	LOC439994	1.306	3.626	2.104	2.004	0
RPS10-NUDT3	RPS10-NUDT3	0.26	0.104	0.23	0.954	0
RPL35A	RPL35A	57.262	404.422	70.642	526.642	0
FOXD3-AS1	FOXD3-AS1	2.062	3.859	2.745	2.807	0
INHBA-AS1	INHBA-AS1	0.827	0.227	1.061	0.145	0
THG1L	THG1L	17.262	32.71	11.805	22.072	0
ETAA1	ETAA1	23.066	183.784	20.099	112.295	0
NUSAP1	NUSAP1	21.028	53.159	11.168	21.958	0
SLC35B2	SLC35B2	9.026	22.092	9.837	14.188	0
SLC35B1	SLC35B1	16.145	20.106	11.82	19.809	0
SLC35B4	SLC35B4	18.569	13.059	15.778	9.54	0
LOC100506990	LOC100506990	5.112	2.575	4.974	3.36	0
SLC35B3	SLC35B3	5.599	9.763	4.385	4.413	0
ENPP4	ENPP4	0.433	3.338	0.997	1.298	0
ENPP7	ENPP7	1.999	1.338	2.817	0.403	0
C3orf67	C3orf67	1.327	1.427	1.506	0.938	0
B2M	B2M	23.295	86.305	18.485	78.279	0
CLEC18B	CLEC18B	0.457	0.113	0.25	0.684	0
LOC100506985	LOC100506985	2.105	1.637	1.257	2.394	0
CLEC18A	CLEC18A	3.174	0.321	4.519	2.522	0
LOC100505658	LOC100505658	0.191	0.405	0.231	0.599	0
AQR	AQR	73.661	88.398	56.815	46.996	0
PODNL1	PODNL1	0.432	1.064	0.551	0.158	0
C3orf62	C3orf62	1.564	0.697	1.615	0.683	0
STAC	STAC	1.588	0.893	1.302	1.589	0
DHDDS	DHDDS	4.777	4.23	4.564	4.58	0
INPP4A	INPP4A	11.881	12.312	14.127	7.505	0
ARC	ARC	1.416	0.247	1.587	1.171	0
CDR2	CDR2	16.451	16.707	16.678	12.911	0
BANP	BANP	7.491	9.075	9.445	17.836	0
IL1R1	IL1R1	14.728	15.187	8.808	7.232	0
INPP4B	INPP4B	9.142	12.86	33.712	31.984	0
CDR1	CDR1	7.657	13.944	4.606	6.804	0
IL1R2	IL1R2	1.397	0.793	1.191	0.975	0
ENPP1	ENPP1	2.077	1.538	1.593	0.85	0
SLC35C2	SLC35C2	5.679	14.152	7.525	8.907	0
MALL	MALL	32.885	32.309	11.687	14.787	0
MCIDAS	MCIDAS	1.651	0.669	1.779	2.09	0
SLC35C1	SLC35C1	7.483	8.62	7.694	6.034	0
BRMS1	BRMS1	20.96	24.58	15.543	23.344	0
CLEC19A	CLEC19A	0.42	0.66	0.448	0.291	0
CCP110	CCP110	16.692	57.417	12.001	21.965	0
ARX	ARX	1.427	0.926	0.879	0.163	0
OBSL1	OBSL1	8.98	10.352	13.574	13.552	0
STC2	STC2	5.375	3.298	3.702	1.422	0
TWF2	TWF2	18.861	45.05	37.186	69.181	0
STC1	STC1	3.253	2.321	9.586	13.949	0
TWF1	TWF1	28.483	150.798	16.973	60.601	0
INPP5A	INPP5A	3.863	3.865	5.178	3.97	0
CEACAM1	CEACAM1	3.406	1.477	1.996	2.415	0
INPP5B	INPP5B	3.686	1.222	3.639	0.858	0
CEACAM6	CEACAM6	21.336	31.605	2.284	3.068	0
INPP5E	INPP5E	1.751	1.59	3.859	6.448	0
CEACAM5	CEACAM5	1.856	0.431	1.716	0.357	0
INPP5F	INPP5F	11.21	8.516	9.296	6.775	0
MAP4	MAP4	43.855	18.39	50.239	25.571	0
LOC105376360	LOC105376360	0.78	0.506	0.808	0.114	0
SLC22A9	SLC22A9	0.808	0.167	0.683	0.799	0
BAP1	BAP1	14.362	15.483	15.059	19.251	0
CDS2	CDS2	22.604	15.665	27.463	15.153	0
SLC22A8	SLC22A8	0.917	0.57	1.62	0.268	0
CDS1	CDS1	1.078	2.732	1.723	1.327	0
MAP6	MAP6	1.834	1.476	2.66	1.913	0
SLC22A3	SLC22A3	26.751	23.691	57.368	45.696	0
FAM193B	FAM193B	2.446	4.186	3.568	3.335	0
INPP5J	INPP5J	0.967	0.226	1.057	1.089	0
FAM193A	FAM193A	11.816	7.355	11.778	6.193	0
SLC22A5	SLC22A5	7.425	4.919	7.196	7.848	0
ASL	ASL	4.34	10.138	8.773	23.671	0
SLC22A4	SLC22A4	0.732	1.025	2.331	1.37	0
CEACAM7	CEACAM7	0.651	1.037	0.766	0.146	0
MAP2	MAP2	1.706	0.907	1.365	1.485	0
OR7E47P	OR7E47P	2.502	0.553	3.631	1.135	0
BSPRY	BSPRY	0.696	0.807	0.596	0.27	0
SLC35D2	SLC35D2	3.917	10.269	5.855	7.313	0
INPP5K	INPP5K	5.998	9.575	8.82	7.965	0
SLC35D1	SLC35D1	5.581	2.139	4.865	3.582	0
MAP7	MAP7	64.707	50.832	45.657	46.073	0
MAP9	MAP9	8.666	32.842	4.85	12.118	0
CLEC16A	CLEC16A	7.65	3.87	9.225	4.231	0
C3orf80	C3orf80	0.692	0.138	1.576	1.488	0
NME1-NME2	NME1-NME2	8.693	22.611	6.816	6.241	0
STAM	STAM	12.934	17.191	9.479	11.428	0
MANF	MANF	27.154	94.631	29.602	76.244	0
CDT1	CDT1	10.24	23.657	10.373	21.173	0
FAM192A	FAM192A	19.285	35.857	13.382	21.314	0
SLC35E4	SLC35E4	2.26	3.418	2.966	3.84	0
ATM	ATM	11.981	16.65	10.487	7.66	0
SLC35E1	SLC35E1	9.887	8.059	11.889	7.027	0
LOC100505666	LOC100505666	2.656	3.096	2.272	0.457	0
SLC35E3	SLC35E3	5.374	4.548	4.462	4.542	0
SLC35E2	SLC35E2	2.49	3.066	2.734	4.032	0
LOC389199	LOC389199	2.415	2.962	1.973	1.786	0
CFAP126	CFAP126	2.742	0.268	3.474	1.419	0
RPL39L	RPL39L	7.574	28.985	4.739	18.169	0
ATR	ATR	17.55	19.52	12.103	8.994	0
MAOB	MAOB	0.434	0.119	0.63	0.509	0
UBOX5	UBOX5	2.721	3.244	2.641	4.546	0
MAOA	MAOA	1.057	0.652	1.033	0.417	0
FAM195A	FAM195A	3.403	10.056	2.187	13.675	0
AUH	AUH	9.486	7.692	8.714	11.448	0
SLC35F6	SLC35F6	19.239	16.574	14.961	12.803	0
SLC35F5	SLC35F5	16.255	22.664	11.667	11.955	0
FAM195B	FAM195B	5.585	16.913	11.865	19.851	0
SLC35F2	SLC35F2	5.747	4.601	12.777	7.121	0
SLC35F1	SLC35F1	0.259	0.202	0.215	0.435	0
C3orf22	C3orf22	0.957	0.598	1.052	0.129	0
SLC35F3	SLC35F3	5.513	2.203	4.915	2.267	0
C3orf20	C3orf20	0.836	0.586	1.284	0.276	0
OXSR1	OXSR1	22.634	13.091	19.486	14.273	0
CACYBP	CACYBP	29.832	83.897	16.79	45.331	0
MAPT	MAPT	2.126	0.294	2.563	1.774	0
CDV3	CDV3	48.6	48.953	36.343	32.529	0
LOC101927817	LOC101927817	1.877	0.585	2.339	0.846	0
SLC35G6	SLC35G6	2.644	2.689	5.858	4.028	0
LOC101927815	LOC101927815	1.257	1.863	0.943	2.277	0
SLC35G2	SLC35G2	3.643	8.498	4.185	7.792	0
SLC35G5	SLC35G5	0.743	0.773	1.496	2.045	0
C3orf33	C3orf33	4.23	6.694	1.657	3.186	0
SLC35G1	SLC35G1	3.564	3.336	3.507	1.411	0
STPG1	STPG1	1.837	2.135	1.398	1.717	0
C3orf38	C3orf38	5.896	45.498	4.625	24.575	0
C5orf66-AS2	C5orf66-AS2	0.995	0.896	1.751	1.319	0
RASSF10	RASSF10	15.947	14.676	11.972	10.507	0
MEGF6	MEGF6	1.157	1.116	1.723	0.914	0
MEGF9	MEGF9	43.409	35.177	44.982	31.834	0
MEGF8	MEGF8	10.052	6.985	20.78	11.678	0
LOC101927827	LOC101927827	1.174	0.21	1.223	1.466	0
CLEC12A	CLEC12A	0.671	0.126	0.38	1.164	0
PDSS2	PDSS2	4.493	3.846	3.865	4.025	0
PDSS1	PDSS1	3.962	5.124	3.041	3.348	0
PPAPDC2	PPAPDC2	6.504	5.179	5.011	4.265	0
HS3ST1	HS3ST1	2.275	5.017	1.907	1.91	0
MTSS1	MTSS1	1.749	1.623	1.672	0.576	0
HS3ST6	HS3ST6	2.537	1.46	2.486	1.103	0
FAM196B	FAM196B	1.854	0.621	1.914	2.058	0
FAM196A	FAM196A	0.896	0.484	1.3	0.186	0
AXL	AXL	36.776	35.111	39.193	27.159	0
MARS	MARS	67.885	90.238	52.924	61.844	0
CDX2	CDX2	0.545	0.53	0.957	0.877	0
NUPL1	NUPL1	13.121	34.404	9.714	13.455	0
C3orf58	C3orf58	3.844	5.223	4.075	3.448	0
PRUNE2	PRUNE2	0.833	0.222	1.036	0.657	0
NUPL2	NUPL2	4.963	12.173	3.845	9.363	0
NMNAT3	NMNAT3	0.663	0.522	0.258	0.836	0
NMNAT2	NMNAT2	2.239	0.379	2.043	1.151	0
GSTA4	GSTA4	1.317	3.637	1.189	0.614	0
C3orf52	C3orf52	2.677	5.139	7.145	10.343	0
NMNAT1	NMNAT1	2.644	0.972	3.452	5.011	0
ATXN7L1	ATXN7L1	4.343	2.411	4.312	2.081	0
ATXN7L2	ATXN7L2	1.04	2.252	1.278	3.192	0
ATXN7L3	ATXN7L3	17.044	18.513	22.109	19.022	0
LOC100132215	LOC100132215	1.876	3.51	1.395	0.949	0
LOC101927845	LOC101927845	0.389	1.459	0.495	0.123	0
FLG-AS1	FLG-AS1	0.839	1.394	1.381	0.687	0
CLEC10A	CLEC10A	2.619	0.367	2.111	0.854	0
LOC101927851	LOC101927851	0.669	0.55	0.843	1.241	0
GBAP1	GBAP1	0.681	1.651	0.623	0.712	0
KLF3-AS1	KLF3-AS1	0.166	0.506	0.137	0.375	0
REREP3	REREP3	7.01	0.407	8.78	3.373	0
STIL	STIL	12.943	25.496	9.979	15.129	0
AURKAIP1	AURKAIP1	40.198	103.143	33.651	120.887	0
MAU2	MAU2	4.812	2.669	5.532	4.711	0
CARD14	CARD14	1.739	0.521	2.38	0.96	0
TWSG1	TWSG1	7.173	11.618	8.156	8.523	0
PAIP2B	PAIP2B	1.828	1.368	1.534	1.156	0
FAM198B	FAM198B	4.024	4.878	2.199	1.593	0
CARD10	CARD10	9.552	7.281	20.302	16.917	0
CARD11	CARD11	1.84	1.566	5.213	4.417	0
DAPK3	DAPK3	7.971	8.944	14.195	21.916	0
GSTCD	GSTCD	5.493	7.837	3.957	4.141	0
CLEC11A	CLEC11A	2.363	1.407	2.932	1.571	0
DAPK2	DAPK2	2.094	2.23	2.324	1.433	0
DAPK1	DAPK1	38.989	31.964	19.14	16.465	0
MYADM	MYADM	28.532	20.522	31.197	20.912	0
CDYL	CDYL	14.95	29.896	20.902	43.679	0
GOLPH3L	GOLPH3L	11.217	32.308	6.759	11.526	0
CRISPLD1	CRISPLD1	0.571	0.275	0.43	0.82	0
NFKBID	NFKBID	1.636	0.794	2.257	2.403	0
NFKBIB	NFKBIB	12.274	10.169	12.669	13.337	0
NFKBIA	NFKBIA	46.451	160.39	29.715	111.663	0
CRISPLD2	CRISPLD2	1.112	0.922	1.132	0.685	0
NUPR1	NUPR1	15.955	47.003	7.106	16.102	0
NAALAD2	NAALAD2	0.3	0.121	0.347	0.11	0
LOC101927870	LOC101927870	0.486	0.174	0.805	0.597	0
ENPEP	ENPEP	0.531	0.483	0.584	0.217	0
NFKBIZ	NFKBIZ	2.744	1.715	5.739	5.748	0
MAVS	MAVS	17.703	6.442	20.809	9.43	0
SLC7A11-AS1	SLC7A11-AS1	1.202	0.265	0.496	0.468	0
LOC101927881	LOC101927881	1.95	0.771	2.202	1.184	0
C3orf14	C3orf14	0.881	4.145	0.881	2.13	0
C3orf17	C3orf17	13.808	66.386	11.306	38.051	0
C3orf18	C3orf18	1.542	0.705	2.888	5.174	0
NFKBIE	NFKBIE	1.905	1.298	1.804	1.681	0
STK4	STK4	24.522	17.309	15.548	15.261	0
STK3	STK3	18.315	37.415	10.34	25.665	0
FAM199X	FAM199X	12.76	19.187	9.973	11.655	0
B4GALT7	B4GALT7	6.484	4.884	6.2	8.348	0
B4GALT5	B4GALT5	19.154	14.552	27.346	15.896	0
B4GALT6	B4GALT6	8.285	5.634	7.179	4.469	0
LOC101927766	LOC101927766	0.624	0.101	0.472	0.257	0
B4GALT3	B4GALT3	5.694	9.528	6.348	8.974	0
B4GALT4	B4GALT4	60.31	74.055	25.655	29.928	0
C14orf178	C14orf178	0.809	1.424	0.38	3.52	0
B4GALT1	B4GALT1	46.812	30.586	65.729	44.029	0
B4GALT2	B4GALT2	4.271	13.781	8.306	12.957	0
C14orf177	C14orf177	0.997	0.365	1.204	1.315	0
LOC101927770	LOC101927770	0.683	0.83	1.14	0.499	0
TRNAU1AP	TRNAU1AP	2.152	5.301	1.808	6.036	0
RPS6KL1	RPS6KL1	1.064	0.525	1.268	0.718	0
C14orf169	C14orf169	8.658	12.529	9.194	11.749	0
NTMT1	NTMT1	8.996	19.218	8.479	17.052	0
C14orf166	C14orf166	50.056	201.681	42.746	146.306	0
PTAFR	PTAFR	2.08	0.503	2.039	2.038	0
LRRC37BP1	LRRC37BP1	4.51	3.188	4.695	2.914	0
TMEM110-MUSTN1	TMEM110-MUSTN1	0.534	3.589	3.576	1.835	0
LOC101927780	LOC101927780	0.898	0.584	0.966	0.806	0
PKD1	PKD1	3.348	2.392	4.991	3.344	0
DHTKD1	DHTKD1	10.975	9.232	9.047	6.49	0
PKD2	PKD2	23.435	12.146	19.42	9.726	0
COL25A1	COL25A1	0.382	0.159	0.523	0.876	0
SDAD1	SDAD1	16.76	55.831	9.699	35.457	0
IWS1	IWS1	65.814	55.118	45.701	42.507	0
PDE11A	PDE11A	1.074	1.038	10.114	5.503	0
STOM	STOM	24.208	36.556	10.242	14.118	0
LOC101927797	LOC101927797	0.462	0.876	0.203	0.515	0
LOC101927798	LOC101927798	1	0.606	0.522	1.395	0
BAD	BAD	8.975	35.293	11.004	37.017	0
MINOS1	MINOS1	2.019	2.858	1.655	3.578	0
LOC100134868	LOC100134868	2.875	3.433	3.611	1.377	0
PDE10A	PDE10A	3.932	5.386	2.989	2.421	0
SPDEF	SPDEF	7.667	11.617	0.852	0.716	0
BAX	BAX	15.482	40.571	20.241	44.769	0
FLJ35934	FLJ35934	3.127	0.602	3.833	0.623	0
ST3GAL4-AS1	ST3GAL4-AS1	0.594	3.283	2.027	0.483	0
HTR4	HTR4	2.812	0.558	2.993	2.001	0
FTCDNL1	FTCDNL1	1.299	1.743	0.616	2.228	0
HTR7	HTR7	0.743	0.101	0.689	1.083	0
GOLIM4	GOLIM4	36.376	14.171	35.39	16.839	0
HTR6	HTR6	1.942	0.453	1.567	1.19	0
BBX	BBX	30.071	34.836	27.309	29.683	0
ROGDI	ROGDI	1.494	0.699	1.904	2.743	0
C14orf132	C14orf132	6.049	3.446	6.724	3.011	0
ATP8A1	ATP8A1	0.183	0.215	0.17	0.166	0
ATP8B1	ATP8B1	16.802	10.138	8.849	6.263	0
COL12A1	COL12A1	3.08	0.945	4.22	1.022	0
NEBL	NEBL	6.001	5.579	10.002	5.556	0
GATSL3	GATSL3	1.562	2.09	1.549	3.953	0
GATSL2	GATSL2	31.644	11.168	19.139	6.763	0
APMAP	APMAP	51.117	58.16	65.196	82.758	0
LOC100288152	LOC100288152	1.679	1.502	1.507	1.472	0
BCR	BCR	9.485	6.805	10.403	11.722	0
GSTK1	GSTK1	21.568	46.525	20.81	63.079	0
EXOC3-AS1	EXOC3-AS1	0.846	0.157	0.92	0.208	0
KCNA1	KCNA1	1.309	0.264	1.275	0.482	0
KCNA2	KCNA2	0.934	0.535	0.814	0.269	0
KCNA3	KCNA3	0.426	0.147	1.069	0.688	0
KCNA4	KCNA4	0.991	0.126	1.025	0.56	0
ORAI3	ORAI3	2.456	4.351	4.384	3.915	0
ORAI2	ORAI2	4.173	3.077	7.495	3.335	0
ORAI1	ORAI1	5.078	8.158	5.202	5.396	0
LOC100289495	LOC100289495	0.733	0.118	0.799	0.913	0
GTF2IRD2B	GTF2IRD2B	0.596	0.2	0.445	0.616	0
C14orf159	C14orf159	6.52	6.45	6.474	6.6	0
PXMP2	PXMP2	3.972	5.194	2.782	10.597	0
PXMP4	PXMP4	1.373	0.684	1.237	0.863	0
DSCR3	DSCR3	4.232	4.435	5.295	3.541	0
DSCR9	DSCR9	0.302	0.396	0.143	0.202	0
SDF2L1	SDF2L1	15.921	36.966	11.979	24.91	0
STRC	STRC	1.142	0.259	1.551	0.925	0
C14orf142	C14orf142	2.813	9.314	2.975	11.242	0
TASP1	TASP1	7.097	6.1	5.92	6.801	0
DHFR	DHFR	15.658	15.18	10.433	9.64	0
PNPT1	PNPT1	20.24	32.033	11.224	12.284	0
GSTM5	GSTM5	1.635	1.286	2.144	0.936	0
LOC644919	LOC644919	3.186	4.023	3.93	3.077	0
GSTM4	GSTM4	3.54	0.188	3.364	1.785	0
PKIG	PKIG	7.565	17.334	7.691	15.582	0
GSTM3	GSTM3	1.116	0.629	1.07	2.089	0
PKIB	PKIB	1.443	2.621	1.238	1.314	0
ATP8B4	ATP8B4	0.305	0.447	0.303	0.418	0
ATP8B3	ATP8B3	1.114	1.745	1.168	0.337	0
ATP8B2	ATP8B2	13.509	15.211	21.388	18.39	0
STRN	STRN	15.386	12.996	13.31	10.642	0
L1TD1	L1TD1	1.595	1.273	2.002	1.188	0
LOC100288181	LOC100288181	2.133	0.693	1.69	0.896	0
DHCR7	DHCR7	29.362	37.677	35.863	45.836	0
NEFH	NEFH	4.032	0.155	4.86	2.6	0
FAM21C	FAM21C	18.116	11.817	15.603	12.746	0
FAM21A	FAM21A	8.736	4.486	6.323	5.813	0
GSTO1	GSTO1	18.219	97.429	39.665	122.392	0
MBD1	MBD1	8.48	11.27	11.038	12.323	0
CPB2-AS1	CPB2-AS1	0.325	0.334	0.166	0.288	0
NEFL	NEFL	1.943	0.889	1.785	0.731	0
SPDL1	SPDL1	52.103	332.528	58.424	296.77	0
PIANP	PIANP	2.723	0.466	3.566	1.365	0
NEFM	NEFM	7.231	2.957	8.276	2.405	0
MBD6	MBD6	4.092	2.132	4.968	3.004	0
KCND2	KCND2	0.617	0.404	0.985	0.152	0
BBC3	BBC3	3.368	6.024	5.721	14.673	0
KCND3	KCND3	1.017	0.279	1.163	0.345	0
MBD2	MBD2	9.587	8.799	6.796	10.035	0
MBD3	MBD3	23.412	23.648	25.858	25.829	0
MBD4	MBD4	23.571	117.524	14.444	40.141	0
LOC643623	LOC643623	1.08	0.381	0.636	0.976	0
MBD5	MBD5	3.534	3.914	3.484	3.22	0
FAM20C	FAM20C	14.889	13.532	13.71	11.945	0
FKBP9P1	FKBP9P1	2.115	1.527	2.973	1.625	0
FAM20A	FAM20A	1.41	0.15	1.604	0.942	0
FAM20B	FAM20B	20.834	13.609	12.877	8.114	0
GSTO2	GSTO2	2.354	7.078	1.489	2.424	0
GSTP1	GSTP1	79.129	247.793	83.602	292.102	0
KCNE1	KCNE1	1.287	0.305	1.259	0.962	0
KCNE2	KCNE2	0.447	3.258	0.463	0.881	0
KCNE4	KCNE4	1.509	0.368	1.349	1.246	0
KCNE5	KCNE5	0.616	1.899	1.144	0.53	0
KCNA6	KCNA6	1.112	0.268	1.304	0.3	0
U2AF2	U2AF2	75.988	76.911	59.278	65.339	0
U2AF1	U2AF1	57.001	57.073	57.308	80.867	0
LOC100288123	LOC100288123	1.14	0.646	1.959	0.952	0
PAXBP1-AS1	PAXBP1-AS1	1.128	0.16	1.024	1.289	0
LOC440910	LOC440910	1.368	0.643	1.817	2.836	0
MITD1	MITD1	11.829	53.222	10.347	36.882	0
TRMT61A	TRMT61A	3.117	4.097	3.406	2.905	0
TRMT61B	TRMT61B	8.583	13.93	6.274	7.417	0
STX8	STX8	11.667	30.592	11.086	29.339	0
STX7	STX7	3.327	9.286	2.934	7.628	0
LOC401312	LOC401312	1.818	1.201	1.299	1.14	0
STX6	STX6	10.471	14.317	8.771	10.09	0
BID	BID	6.487	17.344	6.877	20.276	0
MYBPC2	MYBPC2	0.9	0.277	0.98	0.844	0
STX5	STX5	6.017	16.147	5.537	12.687	0
STX4	STX4	16.232	15.273	18.655	20.979	0
STX3	STX3	5.701	8.8	5.097	4.489	0
STX2	STX2	7.822	7.246	8.878	8.821	0
HECTD1	HECTD1	112.781	66.851	91.709	44.751	0
HECTD2	HECTD2	2.559	8.15	3.793	5.773	0
KCNB1	KCNB1	2.86	0.369	3.244	0.383	0
HECTD3	HECTD3	7.701	7.24	10.338	8.539	0
KCNB2	KCNB2	1.663	0.265	1.821	0.154	0
HECTD4	HECTD4	13.672	4.36	16.484	4.958	0
ENOX2	ENOX2	8.258	10.508	5.681	5.087	0
CPPED1	CPPED1	5.204	5.091	5.553	4.061	0
ENOX1	ENOX1	1.03	0.749	0.269	0.319	0
FNIP2	FNIP2	4.104	5.515	11.042	9.837	0
FNIP1	FNIP1	22.033	41.187	22.945	31.105	0
PKN3	PKN3	4.741	8.063	5.572	8.05	0
PKN2	PKN2	23.083	34.233	17.772	16.032	0
LOC401324	LOC401324	0.259	0.798	1.091	0.388	0
PKN1	PKN1	22.287	42.506	28.185	45.864	0
LOC401320	LOC401320	0.889	0.101	0.907	0.237	0
KCNC1	KCNC1	1.225	0.395	1.655	0.82	0
KCNC4	KCNC4	2.046	0.784	3.144	1.202	0
FNTB	FNTB	6.518	2.412	5.989	3.128	0
FNTA	FNTA	10.615	40.109	8.877	19.043	0
CSRP2BP	CSRP2BP	11.978	17.558	10.377	9.447	0
LOC102724814	LOC102724814	3.106	1.431	3.499	0.818	0
NEK3	NEK3	2.549	6.109	2.353	3.714	0
NEK4	NEK4	10.135	17.844	7.644	9.59	0
STYX	STYX	4.109	7.778	3.796	5.235	0
NEK6	NEK6	18.59	15.003	11.186	6.417	0
KCNH1	KCNH1	4.024	2.19	14.245	7.618	0
KCNH2	KCNH2	2.095	0.623	2.457	0.276	0
NEK1	NEK1	5.42	8.441	4.153	2.73	0
KCNH3	KCNH3	1.58	2.24	2.54	2.116	0
ARL14EP	ARL14EP	4.785	27.055	3.243	9.621	0
NEK2	NEK2	23.481	51.721	11.028	25.905	0
KCNH4	KCNH4	0.659	0.118	1.053	0.428	0
KCNH6	KCNH6	1.14	0.469	1.422	0.826	0
KCNH8	KCNH8	0.531	0.557	0.365	0.381	0
NEK7	NEK7	18.706	48.783	33.006	34.692	0
NEK8	NEK8	1.905	0.214	1.477	0.284	0
NEK9	NEK9	25.83	16.745	28.336	16.817	0
TMEM254-AS1	TMEM254-AS1	0.851	0.267	0.631	0.739	0
LOC100049716	LOC100049716	1.407	0.564	1.379	0.434	0
VOPP1	VOPP1	31.541	32.839	46.929	39.976	0
PKP4	PKP4	20.567	13.967	25.031	16.696	0
RNF216P1	RNF216P1	5.673	12.291	5.912	13.412	0
LENG9	LENG9	2.705	3.406	3.216	5.066	0
PKP1	PKP1	0.829	0.409	1.423	0.948	0
LENG8	LENG8	8.312	5.389	11.197	7.49	0
PKP3	PKP3	5.69	8.666	3.352	4.804	0
PKP2	PKP2	6.644	8.877	3.14	1.965	0
BLM	BLM	24.124	78.068	17.212	29.321	0
LENG1	LENG1	22.61	60.187	18.462	44.442	0
SESTD1	SESTD1	8.476	16.921	5.364	7.246	0
NPAS1	NPAS1	1.88	0.989	2.273	0.757	0
NPAS2	NPAS2	24.197	21.969	30.214	23.41	0
CCDC144B	CCDC144B	1.334	1.557	0.999	0.568	0
NPAS4	NPAS4	1.588	0.304	2.059	0.317	0
CCDC144A	CCDC144A	1.314	2.915	0.991	1.444	0
RDH11	RDH11	41.028	44.391	34.856	49.902	0
RDH10	RDH10	29.419	26.942	7.385	6.176	0
IREB2	IREB2	66.227	118.504	48.91	68.127	0
SYCP2L	SYCP2L	0.851	3.784	0.857	1.167	0
RDH14	RDH14	19.384	34.753	13.14	23.22	0
RDH13	RDH13	4.157	8.569	5.647	10.462	0
RDH12	RDH12	1.129	0.982	1.447	0.208	0
BMF	BMF	1.917	1.583	5.748	4.776	0
CD300LF	CD300LF	1.448	0.196	1.467	0.463	0
CD300LG	CD300LG	3.592	2.607	4.775	2.626	0
RDH16	RDH16	1.046	0.202	2.303	0.325	0
MBIP	MBIP	11.023	98.811	5.957	46.217	0
KCNF1	KCNF1	3.152	3.908	2.977	3.516	0
NEAT1	NEAT1	24.536	4.316	22.34	5.348	0
MEF2BNB	MEF2BNB	2.725	1.835	1.8	0.923	0
SHMT2	SHMT2	26.749	49.926	27.123	46.293	0
SHMT1	SHMT1	18.838	21.675	14.299	17.375	0
ZC4H2	ZC4H2	0.825	0.325	0.958	0.966	0
DHPS	DHPS	13.871	24.705	11.049	31.677	0
RGMB-AS1	RGMB-AS1	0.445	2.257	0.488	0.397	0
CD300LB	CD300LB	1.888	1.079	2.217	2.814	0
HTR1F	HTR1F	0.431	0.368	0.261	0.457	0
RASL10B	RASL10B	2.005	0.11	3.369	0.474	0
CD300LD	CD300LD	1.487	0.609	1.215	2.617	0
HTR1D	HTR1D	5.234	6.304	12.565	14.082	0
MNAT1	MNAT1	14.085	52.568	8.42	34.29	0
PPWD1	PPWD1	23.519	104.252	13.877	42.661	0
KCNG1	KCNG1	2.408	5.444	5.786	20.599	0
HTR1A	HTR1A	1.166	0.301	1.733	3.365	0
KCNG3	KCNG3	0.822	1.194	0.854	0.435	0
KCNG4	KCNG4	1.718	0.111	2.147	0.543	0
CYP2G1P	CYP2G1P	2.315	0.712	2.472	1.029	0
NENF	NENF	17.128	77.422	24.075	116.911	0
PPP1R1B	PPP1R1B	3.472	2.551	3.956	3.174	0
PPP1R1A	PPP1R1A	1.404	1.897	1.57	0.285	0
SPC25	SPC25	11.905	25.478	9.01	17.094	0
BOC	BOC	2.462	1.828	3.323	2.726	0
NEO1	NEO1	33.044	16.72	37.312	16.387	0
SPC24	SPC24	12.221	7.831	10.69	18.489	0
PPP1R1C	PPP1R1C	0.411	0.277	0.525	1.846	0
C6orf47	C6orf47	3.316	1.918	3.245	4.056	0
PPP1R10	PPP1R10	26.756	25.055	21.539	19.997	0
C6orf48	C6orf48	3.193	6.061	4.034	5.897	0
BOK	BOK	2.742	5.411	6.161	8.095	0
LRRK1	LRRK1	8.732	4.212	13.059	7.586	0
PPP1R11	PPP1R11	5.581	8.611	5.867	5.636	0
SEC1P	SEC1P	1.76	1.441	2.239	0.616	0
SIPA1L1	SIPA1L1	7.332	4.669	6.875	4.304	0
PPP1R18	PPP1R18	8.803	8.604	15.71	22.795	0
SIPA1L2	SIPA1L2	11.423	7.952	5.69	4.476	0
SIPA1L3	SIPA1L3	42.662	18.327	41.264	23.497	0
PDRG1	PDRG1	3.438	8.915	4.86	4.703	0
LRRK2	LRRK2	11.294	16.338	7.3	6.077	0
RSRC1	RSRC1	21.817	66.896	12.482	36.629	0
RSRC2	RSRC2	71.124	375.829	35.631	193.1	0
NEMF	NEMF	50.087	216.711	28.574	98.667	0
NKAIN1	NKAIN1	0.867	0.749	0.822	0.5	0
NKAIN3	NKAIN3	0.628	0.824	0.956	0.742	0
MAGOH2P	MAGOH2P	0.353	0.461	0.213	0.406	0
C1D	C1D	3.342	10.412	1.614	6.71	0
BPI	BPI	0.495	0.895	0.265	0.548	0
ZMYND11	ZMYND11	53.539	75.325	36.677	55.861	0
ZMYND12	ZMYND12	0.731	0.66	0.769	1.08	0
C1R	C1R	10.541	12.896	6.287	12.015	0
ZMYND19	ZMYND19	13.917	23.534	11.829	20.631	0
SEC13	SEC13	52.589	94.359	47.434	89.028	0
C1S	C1S	28.756	22.773	13.762	14.321	0
AGAP2-AS1	AGAP2-AS1	5.023	11.686	7.951	18.415	0
SLC47A1	SLC47A1	6.278	6.464	4.742	2.455	0
SLC47A2	SLC47A2	0.764	0.509	0.927	0.695	0
IARS2	IARS2	105.861	101.885	83.961	61.508	0
AMER1	AMER1	3.17	2.357	3.555	1.636	0
AMER2	AMER2	0.394	0.166	0.428	0.28	0
AMER3	AMER3	0.896	0.289	1.171	0.324	0
LOC100506844	LOC100506844	7.171	36.058	4.123	38.839	0
C6orf62	C6orf62	19.142	25.977	16.919	13.767	0
TMUB1	TMUB1	6.128	12.504	10.221	16.568	0
TMUB2	TMUB2	6.219	13.013	7.228	3.579	0
BRE	BRE	10.135	14.366	9.354	8.914	0
C6orf58	C6orf58	0.438	0.221	0.483	0.438	0
PITPNC1	PITPNC1	1.862	2.662	3.695	4.705	0
C6orf52	C6orf52	1.246	2.572	0.644	0.428	0
HIP1R	HIP1R	7.894	3.356	8.746	6.212	0
NUDT4P2	NUDT4P2	7.219	5.562	10.965	7.938	0
FAM41C	FAM41C	1.826	1.695	2.314	0.483	0
CES3	CES3	2.199	0.763	2.259	1.398	0
CES2	CES2	7.597	4.688	6.979	3.414	0
BSG	BSG	106.024	241.844	90.844	181.201	0
CES1	CES1	20.101	20.495	8.948	10.967	0
MPHOSPH10	MPHOSPH10	43.345	183.688	20.252	61.849	0
LOC100132174	LOC100132174	1.218	0.643	1.692	1.046	0
CERK	CERK	9.709	10.988	14.88	13.514	0
TANGO2	TANGO2	3.373	4.391	4.047	3.165	0
BSN	BSN	0.777	0.257	1.46	1.088	0
YES1	YES1	22.1	32.677	16.819	20.018	0
BPIFA1	BPIFA1	0.798	0.108	1.432	2.068	0
SUB1	SUB1	9.821	50.954	7.89	27.81	0
BTD	BTD	7.08	4.587	6.976	12.388	0
BTC	BTC	1.373	6.939	0.287	0.702	0
LOC100506860	LOC100506860	0.256	0.952	0.713	1.338	0
SLC34A2	SLC34A2	1.016	0.105	1.334	0.381	0
TANGO6	TANGO6	12.151	10.86	9.141	8.298	0
SLC34A1	SLC34A1	3.626	2.207	3.333	3.122	0
LACTB2	LACTB2	17.405	42.751	9.228	37.151	0
GREB1L	GREB1L	1.226	0.508	0.984	0.632	0
TRPC4AP	TRPC4AP	24.305	25.357	32.2	32.011	0
HNRNPUL1	HNRNPUL1	96.986	75.539	99.362	83.021	0
HNRNPUL2	HNRNPUL2	23.165	5.218	27.069	5.312	0
TSPAN7	TSPAN7	2.231	1.383	0.685	1.503	0
RRAS	RRAS	12.661	37.758	20.216	60.784	0
TSPAN5	TSPAN5	7.563	6.793	23.918	12.076	0
CAMSAP1	CAMSAP1	20.897	10.676	24.076	15.352	0
TSPAN6	TSPAN6	12.538	25.913	11.022	18.52	0
CAMSAP2	CAMSAP2	44.961	54.921	43.537	41.541	0
TSPAN3	TSPAN3	36.992	38.568	36.055	37.274	0
CAMSAP3	CAMSAP3	1.865	2.084	2.828	2.446	0
TSPAN4	TSPAN4	21.646	51.571	11.832	24.889	0
TSPAN2	TSPAN2	0.148	0.381	1.149	1.86	0
LOC101927901	LOC101927901	0.566	0.44	1.12	0.592	0
LOC100506895	LOC100506895	1.558	0.589	1.353	0.822	0
UBLCP1	UBLCP1	13.926	50.851	10.334	18.681	0
NEU1	NEU1	10.474	16.316	10.225	12.438	0
FAM43B	FAM43B	2.627	3.756	3.952	2.545	0
THEM4	THEM4	1.914	1.46	1.736	1.931	0
NEU2	NEU2	2.59	0.352	2.372	0.993	0
LOC101927905	LOC101927905	2.011	0.663	1.787	1.695	0
NEU3	NEU3	6.118	4.697	6.14	4.37	0
THEM6	THEM6	6.179	7.507	5.373	7.469	0
FAM43A	FAM43A	2.032	0.491	10.693	9.179	0
C6orf25	C6orf25	2.279	0.538	2.742	2.156	0
UBA6-AS1	UBA6-AS1	0.941	2.614	1.007	0.861	0
SPRR2B	SPRR2B	2.488	4.305	1.922	0.438	0
ZHX3	ZHX3	3.711	0.818	5.048	2.454	0
ZHX1	ZHX1	18.144	79.687	12.228	26.998	0
SPRR2F	SPRR2F	1.07	4.151	0.497	2.399	0
ZHX2	ZHX2	5.363	2.435	6.115	5.969	0
NKAIN4	NKAIN4	1.097	1.56	3.699	7.281	0
TSPAN9	TSPAN9	3.566	3.045	7.43	4.433	0
PORCN	PORCN	1.894	1.537	2.578	1.321	0
SUCO	SUCO	22.936	48.764	19.733	25.918	0
BBS9	BBS9	3.71	4.199	4.882	5.07	0
BBS7	BBS7	7.167	12.772	5.859	8.756	0
MYCBPAP	MYCBPAP	1.225	0.732	1.626	1.57	0
MC1R	MC1R	3.576	2.622	5.29	4.648	0
BBS5	BBS5	22.177	4.97	23.075	12.286	0
LOC101927911	LOC101927911	3.045	0.495	2.765	2.806	0
XBP1	XBP1	63.789	176.157	24.665	59.445	0
BBS4	BBS4	9.541	13.388	8.328	12.656	0
BBS2	BBS2	8.789	9.222	11.723	8.717	0
BBS1	BBS1	2.662	0.746	2.72	1.489	0
NET1	NET1	52.619	97.784	43.691	57.64	0
GRAP	GRAP	1.033	0.12	1.811	2.552	0
LOC101927914	LOC101927914	1.103	0.222	1.404	0.647	0
TECPR2	TECPR2	9.63	4.691	10.795	8.392	0
CAB39L	CAB39L	1.293	2.778	0.9	1.618	0
LRRN2	LRRN2	4.118	4.615	13.184	12.22	0
GRB2	GRB2	33.454	22.516	30.013	22.562	0
TECPR1	TECPR1	3.034	2.357	4.279	2.346	0
LRRN4	LRRN4	2.242	0.326	2.03	0.81	0
LRRN3	LRRN3	0.413	0.262	0.43	0.139	0
GRB7	GRB7	5.074	9.474	5.163	5.253	0
LOC100505549	LOC100505549	0.67	0.21	0.642	0.212	0
DHX8	DHX8	49.583	59.852	47.514	53.403	0
TSEN2	TSEN2	7.852	15.639	4.493	8.887	0
DHX9	DHX9	144.591	112.63	124.299	65.707	0
RRAD	RRAD	1.035	0.174	1.505	1.542	0
SUFU	SUFU	4.782	3.541	7.43	4.117	0
SLC7A14	SLC7A14	0.551	0.257	0.504	0.416	0
SLC7A11	SLC7A11	62.915	82.695	35.85	29.176	0
SLC7A10	SLC7A10	1.324	2.064	1.797	0.383	0
LMCD1	LMCD1	21.954	75.685	29.687	94.686	0
PPP1R9B	PPP1R9B	39.195	19.138	54.68	33.073	0
PPP1R9A	PPP1R9A	22.028	29.714	10.856	12.663	0
GLTSCR1	GLTSCR1	3.299	1.594	5.196	4.024	0
GLTSCR2	GLTSCR2	53.653	80.496	65.624	113.213	0
LOC101927934	LOC101927934	0.925	0.829	1.779	1.194	0
MC3R	MC3R	1.08	0.401	1.645	0.597	0
RPS6KC1	RPS6KC1	16.052	43.579	13.782	24.868	0
CCNDBP1	CCNDBP1	4.482	6.705	5.646	10.725	0
OSCAR	OSCAR	3.387	0.608	3.622	1.585	0
NEXN	NEXN	6.291	13.619	5.848	14.565	0
TGFBRAP1	TGFBRAP1	11.238	7.568	10.77	8.254	0
MIS12	MIS12	12.558	30.652	10.06	16.668	0
NDUFV2-AS1	NDUFV2-AS1	0.537	0.144	0.649	1.014	0
RPS6KB2	RPS6KB2	8.841	12.552	8.671	13.066	0
RPS6KB1	RPS6KB1	18.793	20.587	14.839	11.552	0
IL17B	IL17B	1.485	1.133	2.22	0.84	0
LOC101927954	LOC101927954	0.854	0.248	1.47	0.588	0
SNORA45B	SNORA45B	151.957	352.502	170.532	183.199	0
VPRBP	VPRBP	25.586	16.33	21.209	13.166	0
INPPL1	INPPL1	14.216	9.24	21.364	26.906	0
DTHD1	DTHD1	0.371	0.124	0.187	0.115	0
PLAU	PLAU	17.302	34.757	95.077	125.969	0
PLAT	PLAT	2.311	1.924	6.273	4.551	0
RPS6KA1	RPS6KA1	5.011	7.324	5.573	8.23	0
LOC440896	LOC440896	1.653	0.147	1.928	1.661	0
PLB1	PLB1	0.356	0.129	0.264	0.282	0
LOC101927964	LOC101927964	0.852	0.757	0.526	1.196	0
SPECC1L	SPECC1L	17.402	18.875	14.462	12.393	0
SEC62	SEC62	33.725	96.994	21.282	57.786	0
SEC63	SEC63	20.065	19.24	14.011	13.009	0
LOC101927973	LOC101927973	0.563	0.209	0.362	0.715	0
RPS6KA6	RPS6KA6	3.271	3.538	3.891	4.629	0
RPS6KA3	RPS6KA3	43.003	46.089	39.195	23.571	0
RPS6KA2	RPS6KA2	0.497	0.201	0.755	0.146	0
C6orf89	C6orf89	9.733	4.271	10.828	5.712	0
RPS6KA5	RPS6KA5	7.055	11.617	4.753	5.554	0
RPS6KA4	RPS6KA4	9.8	14.921	16.924	20.973	0
UQCRC2	UQCRC2	30.039	57.174	22.462	43.521	0
UQCRC1	UQCRC1	45.666	82.534	42.044	78.435	0
SPPL2C	SPPL2C	1.842	1.151	3.045	5.448	0
LETMD1	LETMD1	4.612	2.792	4.57	3.389	0
SPPL2B	SPPL2B	1.899	1.146	2.575	2.103	0
SPPL2A	SPPL2A	26.021	38.064	30.102	25.726	0
B3GLCT	B3GLCT	4.563	6.786	8.144	6.497	0
PLAA	PLAA	19.188	26.371	15.682	17.751	0
AGTR1	AGTR1	0.903	0.854	1.23	0.672	0
TXN2	TXN2	8.426	20.789	6.742	18.069	0
PPP1R3B	PPP1R3B	7.346	12.259	12.736	17.354	0
PPP1R3A	PPP1R3A	0.226	0.384	0.184	0.17	0
PPP1R3D	PPP1R3D	1.225	4.229	1.76	4.07	0
PPP1R3C	PPP1R3C	4.732	18.175	15.539	26.281	0
PLD3	PLD3	44.232	65.759	50.012	64.862	0
PLD6	PLD6	3.849	5.23	3.364	3.807	0
PLD5	PLD5	3.771	3.032	2.321	1.154	0
SHANK3	SHANK3	1.297	0.634	3.792	1.922	0
SHANK2	SHANK2	14.423	7.222	8.917	5.357	0
ELDR	ELDR	0.22	0.767	0.266	0.451	0
GRK6	GRK6	11.917	13.266	10.995	20.994	0
GRK5	GRK5	3.247	1.832	8.207	5.068	0
PPP1R3F	PPP1R3F	2.63	2.277	2.316	1.237	0
PPP1R3E	PPP1R3E	1.356	0.835	1.098	0.599	0
CH17-340M24.3	CH17-340M24.3	3.036	3.692	2.308	4.132	0
PPP1R3G	PPP1R3G	1.111	0.487	2.045	0.834	0
GRIN2B	GRIN2B	1.936	0.213	2.53	0.836	0
GRIN2A	GRIN2A	0.624	0.112	0.628	0.239	0
GRIN2D	GRIN2D	6.274	5.928	6.852	4.911	0
GRIN2C	GRIN2C	1.676	0.382	2.344	1.135	0
SLC30A10	SLC30A10	1.16	0.28	1.17	0.666	0
PAICS	PAICS	21.09	41.751	11.586	20.734	0
SUN2	SUN2	10.347	10.344	20.877	17.192	0
SUN1	SUN1	29.536	16.723	33.489	28.356	0
HUNK	HUNK	2.419	0.775	2.771	1.508	0
PPP1R35	PPP1R35	3.807	28.623	6.504	27.352	0
PPP1R37	PPP1R37	6.356	14.441	8.793	11.458	0
SURF2	SURF2	8.321	11.956	8.137	10.219	0
SURF1	SURF1	5.283	12.623	6.876	12.559	0
SURF4	SURF4	41.492	47.306	44.188	52.967	0
SURF6	SURF6	19.663	10.55	13.049	9.38	0
PPP1R21	PPP1R21	6.303	12.977	6.124	8.693	0
GRIN3B	GRIN3B	0.779	0.315	1.644	2.476	0
PLD2	PLD2	6.202	4.81	8.487	5.948	0
PLD1	PLD1	14.427	16.535	7.386	8.763	0
ISG20	ISG20	2.782	6.925	1.576	0.829	0
C6orf99	C6orf99	1.874	0.115	2.759	4.568	0
GRIN3A	GRIN3A	1.102	0.196	0.914	1.217	0
PPP1R26	PPP1R26	15.641	10.903	19.919	11.765	0
RRP15	RRP15	3.894	10.262	2.14	3.857	0
GRM2	GRM2	0.461	0.402	1.347	1.432	0
CA2	CA2	0.733	1.57	0.63	0.757	0
GRM5	GRM5	0.396	0.337	0.575	0.517	0
GRM8	GRM8	1.093	0.378	0.797	0.483	0
RRP12	RRP12	25.953	17.072	21.45	15.519	0
CA8	CA8	3.669	7.245	1.827	3.591	0
CA7	CA7	1.165	0.391	1.597	0.323	0
CA9	CA9	0.645	0.7	0.915	0.258	0
ATP6AP2	ATP6AP2	40.176	51.576	47.757	39.361	0
ATP6AP1	ATP6AP1	23.676	30.466	27.939	28.729	0
SPATA31C2	SPATA31C2	1.489	0.147	2.094	1.179	0
ZC3H4	ZC3H4	27.952	14.99	34.647	21.037	0
ZIC2	ZIC2	4.948	4.334	10.291	7.509	0
ZC3H3	ZC3H3	9.246	6.568	10.188	7.07	0
CAD	CAD	39.723	25.621	50.96	23.644	0
RRM2	RRM2	43.523	49.928	32.011	30.965	0
ZIC5	ZIC5	3.156	6.007	4.078	4.039	0
RRP1B	RRP1B	34.236	12.56	36.367	16.822	0
ZC3H8	ZC3H8	3.637	18.051	2.484	6.68	0
STON2	STON2	1.746	1.478	5.586	3.025	0
ZC3H6	ZC3H6	2.481	3.46	2.364	4.053	0
RRM1	RRM1	91.222	84.925	85.194	62.658	0
ZIC4	ZIC4	0.582	0.189	0.578	0.236	0
PLIN4	PLIN4	0.624	1.054	0.784	0.517	0
ELF1	ELF1	41.46	112.531	35.83	76.475	0
ELF2	ELF2	10.804	50.486	7.962	20.344	0
ELF3	ELF3	68.945	150.202	19.843	48.935	0
NUP62	NUP62	39.504	44.641	42.931	32.487	0
ELF4	ELF4	9.179	8.549	13.58	12.483	0
CAT	CAT	19.027	23.083	10.877	13.575	0
PLEC	PLEC	203.388	64.463	494.676	112.522	0
PLIN3	PLIN3	16.507	27.908	29.468	37.544	0
PLIN2	PLIN2	13.558	26.711	5.877	9.724	0
PLEK	PLEK	1.09	0.529	1.188	0.284	0
LYPLA1	LYPLA1	20.873	35.989	17.597	23.541	0
LYPLA2	LYPLA2	6.065	5.179	5.88	12.169	0
HP09025	HP09025	0.831	0.142	1.033	0.333	0
LOC257396	LOC257396	0.915	1.648	0.969	0.201	0
SPATA31D1	SPATA31D1	0.83	0.17	0.777	0.393	0
EDARADD	EDARADD	5.588	7.027	2.613	1.499	0
RCCD1	RCCD1	8.519	9.828	7.61	7.358	0
SAPCD2	SAPCD2	7.503	9.082	8.685	8.525	0
SV2A	SV2A	2.604	1.389	2.647	0.678	0
METTL21A	METTL21A	30.253	10.216	33.419	13.829	0
ADAM23	ADAM23	3.601	1.958	4.148	2.264	0
RRP36	RRP36	29.894	45.447	26.874	43.702	0
ADAM22	ADAM22	1.305	2.248	1.312	1.081	0
CBL	CBL	9.489	4.174	10.655	6.234	0
ADAM20	ADAM20	0.678	1.141	0.352	0.246	0
METTL21B	METTL21B	1.774	2.139	1.808	4.34	0
TARS2	TARS2	13.895	12.021	11.106	12.325	0
CBS	CBS	8.705	6.64	7.125	7.841	0
PAIP1	PAIP1	37.214	89.969	26.375	55.238	0
PAIP2	PAIP2	36.818	187.691	27.65	88.536	0
NUP50	NUP50	33.925	59.904	22.314	29.58	0
NIM1K	NIM1K	0.858	0.273	0.782	0.639	0
SYNPO2	SYNPO2	4.28	2.392	2.415	1.88	0
ADAM28	ADAM28	0.175	0.129	0.24	0.769	0
SV2C	SV2C	0.856	0.163	0.822	0.754	0
NUP54	NUP54	9.543	29.782	7.543	13.616	0
SV2B	SV2B	1.296	0.419	1.22	0.474	0
KRT17P5	KRT17P5	3.402	1.253	4.691	1.521	0
CCK	CCK	0.604	1.487	0.944	0.866	0
ADAM33	ADAM33	0.573	0.18	0.827	0.353	0
ADAM32	ADAM32	0.247	1.188	0.343	0.861	0
SUOX	SUOX	5.981	10.632	5.87	8.696	0
CD5	CD5	0.856	0.659	1.281	0.294	0
CCS	CCS	5.928	6.45	4.804	8.885	0
CD4	CD4	1.246	0.419	1.565	0.632	0
CD7	CD7	1.055	0.306	1.487	1.942	0
CD6	CD6	0.928	0.222	1.066	0.395	0
CD9	CD9	35.847	54.004	28.559	47.768	0
NUP43	NUP43	9.365	17.267	6.401	9.186	0
NUP37	NUP37	9.18	27.762	9.26	18.829	0
NUP35	NUP35	7.538	37.684	5.823	23.731	0
CDA	CDA	3.103	4.419	5.794	5.188	0
CFC1	CFC1	1.219	0.336	1.474	1.006	0
RRN3	RRN3	22.066	30.172	17.843	17.647	0
HECW2	HECW2	4.67	2.967	5.653	6.412	0
ELK1	ELK1	8.952	8.294	8.88	8.461	0
HECW1	HECW1	7.081	4.501	4.298	4.352	0
C11orf1	C11orf1	2.395	3.119	1.093	1.838	0
ELK3	ELK3	18.726	20.764	52.285	32.837	0
ELK4	ELK4	12.655	9.472	11.179	8.666	0
FRMPD3	FRMPD3	0.732	0.267	1.387	0.826	0
FRMPD1	FRMPD1	1.019	0.561	1.15	0.251	0
LURAP1L	LURAP1L	3.544	6.963	1.679	3.901	0
FAM19A5	FAM19A5	1.882	1.809	2.405	2.566	0
HP09053	HP09053	0.448	0.121	0.768	0.591	0
PLK1	PLK1	48.145	66.324	42.717	56.798	0
FAM19A2	FAM19A2	0.656	0.483	0.921	0.294	0
MCAM	MCAM	3.001	1.356	5.405	3.708	0
FADS6	FADS6	0.752	0.21	1.687	0.32	0
MOCOS	MOCOS	3.627	5.586	3.136	5.313	0
MCAT	MCAT	2.586	2.576	2.529	4.216	0
PTPRD-AS1	PTPRD-AS1	0.797	0.966	0.81	2.445	0
PLK3	PLK3	2.288	5.012	3.104	12.831	0
PLK2	PLK2	158.44	448.737	77.335	230.983	0
NFE2	NFE2	3.292	1.218	3.16	0.806	0
PTPRD-AS2	PTPRD-AS2	0.574	0.158	0.373	0.187	0
PLK4	PLK4	15.766	62.025	11.304	25.016	0
ADAM12	ADAM12	3.793	1.199	5.094	1.895	0
HUS1	HUS1	6.865	7.365	5.313	6.459	0
ADAM11	ADAM11	1.068	0.958	1.247	1.294	0
FADS2	FADS2	164.798	158.642	163.632	172.407	0
ADAM10	ADAM10	81.635	107.949	89.096	72.701	0
FADS1	FADS1	106.827	70.213	97.368	77.001	0
FADS3	FADS3	5.904	11.141	6.113	11.798	0
DMTF1	DMTF1	7.786	18.338	5.997	17.006	0
KRTAP4-11	KRTAP4-11	1	2	1.232	0.391	0
ADAM19	ADAM19	4.895	3.275	69.927	42.44	0
ADAM17	ADAM17	38.389	41.197	36.465	25.294	0
DGAT2	DGAT2	1.359	0.963	1.257	1.721	0
SCN11A	SCN11A	1.022	0.898	0.997	0.839	0
DGAT1	DGAT1	4.383	4.481	4.112	7.194	0
ADAM15	ADAM15	10.526	17.208	8.209	19.536	0
RRP1	RRP1	16.717	16.188	12.661	19.532	0
ADAM1A	ADAM1A	2.612	1.951	2.621	1.438	0
CFB	CFB	2.033	3.64	1.421	0.848	0
CFD	CFD	3.202	14.303	1.49	3.876	0
RRP9	RRP9	6.938	21.098	5.064	18.045	0
RRP8	RRP8	11.396	27.259	11.01	23.997	0
CFH	CFH	41.917	71.453	7.109	6.307	0
BCAN	BCAN	3.17	0.775	2.617	2.5	0
BCAM	BCAM	11.11	16.125	7.008	10.215	0
FLJ23867	FLJ23867	2.381	0.235	3.549	2.19	0
CFP	CFP	0.733	0.362	0.968	1.604	0
PGM5P2	PGM5P2	2.619	0.384	2.636	0.82	0
PDS5B	PDS5B	25.535	65.501	21.205	30.441	0
PDS5A	PDS5A	61.228	65.034	48.624	37.472	0
NUP93	NUP93	32.03	36.411	42.974	38.719	0
TMEFF1	TMEFF1	0.805	0.482	1.928	0.945	0
NUP98	NUP98	60.337	54.443	52.48	33.622	0
PLLP	PLLP	1.084	3.33	1.346	2.383	0
COL13A1	COL13A1	0.794	0.276	1.236	0.809	0
RRS1	RRS1	17.748	22.661	10.961	14.728	0
TARSL2	TARSL2	5.156	4.189	7.772	4.793	0
CSNK1G2-AS1	CSNK1G2-AS1	1.95	1.944	3.472	1.417	0
CGN	CGN	5.068	1.383	3.216	2.761	0
ELL2	ELL2	5.893	25.84	8.528	20.76	0
ELL3	ELL3	1.128	0.39	1.064	0.577	0
NUP85	NUP85	16.386	36.15	18.348	26.421	0
LRRC37A2	LRRC37A2	1.034	0.637	1.369	1.029	0
DRAP1	DRAP1	29.276	61.408	21.109	60.308	0
NUP88	NUP88	36.745	67.848	24.943	35.978	0
RSRP1	RSRP1	7.887	8.399	6.536	9.912	0
LRRC37A3	LRRC37A3	2.184	3.147	2.259	1.287	0
GTF2IRD2	GTF2IRD2	1.431	3.671	0.584	0.762	0
GTF2IRD1	GTF2IRD1	6.698	5.466	7.704	5.36	0
PGPEP1L	PGPEP1L	1.007	0.778	1.062	0.156	0
LOC283683	LOC283683	0.87	0.691	2.067	2.577	0
PHOX2A	PHOX2A	1.291	0.572	1.407	0.68	0
CHM	CHM	12.14	23.549	10.34	15.191	0
ZIK1	ZIK1	0.542	0.478	0.443	0.117	0
OR3A4P	OR3A4P	3.576	2.184	4.644	4.816	0
VPS72	VPS72	14.643	41.909	15.759	31.313	0
MCEE	MCEE	1.433	2.991	1.177	1.363	0
MAP3K14-AS1	MAP3K14-AS1	4.979	1.176	3.117	1.934	0
BCAS1	BCAS1	4.904	3.021	0.696	0.486	0
CIC	CIC	31.447	16.552	42.584	29.151	0
BCAS3	BCAS3	9.053	6.897	12.488	7.807	0
BCAS2	BCAS2	7.21	32.309	4.075	17.935	0
BCAS4	BCAS4	2.625	16.161	2.938	8.433	0
G0S2	G0S2	2.334	2.096	3.003	1.502	0
ALAS1	ALAS1	28.083	34.655	18.495	32.83	0
ELP2	ELP2	12.72	14.421	14.007	17.844	0
ELP3	ELP3	21.068	22.167	12.778	17.167	0
CCDC183-AS1	CCDC183-AS1	1.073	0.301	1.37	0.239	0
RAD23B	RAD23B	49.622	71.727	36.921	49.204	0
RAD23A	RAD23A	29.241	39.922	19.331	31.648	0
CIT	CIT	36.391	8.991	32.25	12.415	0
LOC100289561	LOC100289561	2.827	1.057	2.968	1.43	0
FAM32A	FAM32A	15.627	31.468	17.135	32.208	0
BCAT2	BCAT2	5.358	8.371	7.852	11.812	0
BCAT1	BCAT1	16.644	14.05	15.713	9.788	0
MOCS3	MOCS3	4.899	5.405	5.039	5.289	0
MOCS1	MOCS1	0.994	1.928	1.945	0.87	0
MOCS2	MOCS2	2.108	11.514	1.451	6.456	0
PITPNM2	PITPNM2	4.299	2.333	9.238	6.11	0
PITPNM1	PITPNM1	8.525	9.252	17.899	23.473	0
PITPNM3	PITPNM3	2.589	1.366	4.403	2.208	0
ISG20L2	ISG20L2	11.527	8.071	10.084	6.884	0
ZIM2	ZIM2	0.686	0.104	0.906	1.332	0
TULP4	TULP4	9.854	6.284	13.1	7.296	0
TULP3	TULP3	10.345	11.956	11.175	11.087	0
TULP2	TULP2	0.742	0.691	1.557	1.66	0
DRAM1	DRAM1	15.292	14.896	16.217	12.603	0
FAM35A	FAM35A	24.082	102.54	16.795	44.409	0
VPS50	VPS50	13.239	26.054	11.581	13.889	0
DRAM2	DRAM2	2.563	6.649	1.807	6.123	0
MSX2P1	MSX2P1	1.342	1.455	0.933	0.948	0
VPS52	VPS52	10.381	7.884	8.273	8.206	0
VPS51	VPS51	9.463	19.501	11.356	21.003	0
VPS54	VPS54	21.8	28.673	19.178	18.669	0
VPS53	VPS53	27.299	16.289	32.352	19.101	0
D2HGDH	D2HGDH	2.115	3.057	2.151	2.575	0
CKB	CKB	12.706	16.139	5.879	8.925	0
CKM	CKM	0.39	0.347	0.771	0.12	0
DIO1	DIO1	1.066	2.698	0.6	0.219	0
DIO2	DIO2	5.907	8.873	1.36	1.868	0
ELP4	ELP4	3.058	9.563	4.092	6.356	0
ELP5	ELP5	12.684	20.692	12.988	25.559	0
NFIA	NFIA	7.466	9.174	5.847	5.035	0
CFL2	CFL2	15.271	51.936	7.539	18.829	0
ELP6	ELP6	6.425	14.175	5.564	10.468	0
NFIB	NFIB	21.726	22.452	18.448	15.09	0
CFL1	CFL1	202.385	271.716	286.107	405.961	0
XIRP2	XIRP2	0.683	0.374	0.506	0.512	0
NFIC	NFIC	18.932	6.499	19.213	9.985	0
KBTBD12	KBTBD12	0.647	0.242	1.016	0.205	0
STOX2	STOX2	5.663	5.744	5.432	3.435	0
STOX1	STOX1	1.684	4.406	1.146	0.746	0
KBTBD11	KBTBD11	3.462	2.008	12.478	6.137	0
KBTBD13	KBTBD13	2.855	0.554	3.115	1.824	0
LOC100289580	LOC100289580	0.981	0.875	1.671	0.866	0
LOC727896	LOC727896	0.518	0.116	0.597	0.469	0
VPS41	VPS41	29.634	32.121	25.115	23.512	0
BCHE	BCHE	0.741	2.235	1.19	0.904	0
FOSB	FOSB	2.617	0.984	3.841	1.368	0
XIRP1	XIRP1	1.433	0.161	1.367	0.867	0
VPS45	VPS45	12.807	21.686	12.654	22.263	0
LOC642426	LOC642426	3.212	3.088	3.26	2.642	0
HIPK2	HIPK2	57.768	12.555	44.664	12.389	0
HIPK1	HIPK1	29.505	20.442	31.653	18.612	0
BCAR1	BCAR1	17.923	24.439	18.843	23.076	0
HIPK3	HIPK3	25.911	30.664	25.42	27.98	0
PLP2	PLP2	43.092	53.562	46.904	87.664	0
BCAR3	BCAR3	12.449	24.272	28.692	42.209	0
NFIX	NFIX	2.044	0.895	1.622	0.8	0
LCLAT1	LCLAT1	15.288	21.823	14.976	21.066	0
VPS4A	VPS4A	30.709	38.918	27.39	34.186	0
RNF144A-AS1	RNF144A-AS1	2.756	0.419	3.182	1.959	0
VPS4B	VPS4B	20.812	41.01	19.812	17.115	0
CLU	CLU	124.963	102.76	79.558	90.288	0
CFDP1	CFDP1	24.089	31.441	14.354	30.626	0
CARD8-AS1	CARD8-AS1	0.226	0.461	0.273	0.824	0
PLS1	PLS1	27.105	60.238	8.125	14.058	0
LOC102724933	LOC102724933	1.835	1.488	1.55	1.421	0
LOC100289511	LOC100289511	0.849	1.558	0.747	1.114	0
FBXO28	FBXO28	7.495	14.629	7.086	9.954	0
VPS36	VPS36	5.911	5.943	3.517	5.518	0
VPS35	VPS35	78.039	126.692	76.751	91.65	0
OIP5	OIP5	1.913	6.805	2.267	6.744	0
FBXO27	FBXO27	1.708	1.158	1.757	2.325	0
FBXO24	FBXO24	1.213	0.427	1.391	1.88	0
PLS3	PLS3	137.643	254.669	146.947	178.336	0
FBXO25	FBXO25	3.364	5.311	3.962	5.66	0
VPS39	VPS39	12.846	7.29	12.612	9.439	0
KCMF1	KCMF1	8.928	17.097	8.912	13.963	0
FBXO22	FBXO22	27.752	41.165	21.051	32.511	0
LEMD3	LEMD3	15.288	18.035	18.437	11.278	0
LEMD2	LEMD2	9.277	11.338	10.526	11.117	0
FBXO21	FBXO21	32.566	28.229	32.012	22.587	0
DRAIC	DRAIC	1.45	1.974	1.569	0.29	0
FBXO17	FBXO17	15.052	16.285	17.877	24.453	0
VPS25	VPS25	9.758	33.904	8.237	23.482	0
FBXO18	FBXO18	17.508	18.205	16.758	18.971	0
FBXO15	FBXO15	0.91	0.492	0.615	1.479	0
FBXO16	FBXO16	2.175	5.232	2.047	7.464	0
FGD5P1	FGD5P1	2.258	0.372	3.633	2.033	0
VPS29	VPS29	12.447	52.655	8.936	34.036	0
VPS28	VPS28	10.701	29.34	12.371	30.28	0
FBXO11	FBXO11	68.721	122.753	50.78	61.523	0
OBSCN	OBSCN	2.684	0.618	3.871	0.773	0
FBXO10	FBXO10	4.649	3.738	5.744	5.058	0
ZNF542P	ZNF542P	0.614	1.023	0.847	0.514	0
CNP	CNP	12.24	11.133	14.43	14.192	0
BCL3	BCL3	13.714	18.72	14.55	22.563	0
BCL2	BCL2	1.523	0.201	1.195	0.638	0
ST3GAL3	ST3GAL3	1.304	2.218	1.411	1.528	0
RRP7A	RRP7A	8.064	9.715	8.29	9.248	0
ST3GAL4	ST3GAL4	4.062	9.371	2.943	5.318	0
ST3GAL5	ST3GAL5	13.89	15.272	15.107	13.966	0
ST3GAL6	ST3GAL6	0.692	0.125	0.677	0.609	0
PLTP	PLTP	1.801	1.009	2.314	3.983	0
ST3GAL1	ST3GAL1	7.405	3.415	10.345	5.335	0
ST3GAL2	ST3GAL2	8.762	7.106	10.616	8.257	0
VPS11	VPS11	6.169	8.645	7.361	9.672	0
FBXO48	FBXO48	0.594	2.007	0.636	1.985	0
VPS16	VPS16	12.622	10.335	13.817	20.006	0
LOC100506804	LOC100506804	0.764	0.503	0.881	0.453	0
FBXO46	FBXO46	6.431	7.075	6.316	10.907	0
VPS18	VPS18	13.136	18.617	12.519	19.81	0
MCL1	MCL1	45.827	44.562	81.434	52.02	0
FBXO44	FBXO44	2.272	3.639	2.414	1.649	0
FBXO45	FBXO45	5.359	7.346	4.494	3.991	0
FBXO42	FBXO42	3.119	2.406	2.873	4.494	0
FBXO43	FBXO43	1.319	3.089	0.874	1.446	0
FBXO40	FBXO40	1.024	0.728	1.068	1.235	0
DIS3	DIS3	16.276	42.34	10.789	16.745	0
FBXO41	FBXO41	3.552	1.948	5.145	4.007	0
WDR83OS	WDR83OS	4.852	18.77	6.672	15.024	0
CPE	CPE	0.874	0.305	0.831	2.175	0
CPD	CPD	56.766	55.228	50.496	30.672	0
FBXO38	FBXO38	22.781	45.116	21.077	32.284	0
CPM	CPM	1.471	1.046	1.711	1.76	0
FBXO36	FBXO36	1.402	0.277	1.319	0.798	0
OSCP1	OSCP1	1.158	2.801	0.73	6.564	0
FBXO33	FBXO33	3.202	4.364	3.567	4.347	0
FBXO34	FBXO34	18.691	39.548	12.901	20.885	0
FBXO31	FBXO31	5.152	5.313	6.633	5.325	0
FAM90A1	FAM90A1	2.612	1.174	3.009	1.278	0
CPQ	CPQ	1.592	0.402	2.173	0.382	0
FBXO32	FBXO32	3.124	4.572	17.028	13.573	0
FBXO30	FBXO30	32.524	92.945	21.422	44.554	0
BCL9	BCL9	5.8	2.928	7.081	4.9	0
BCL6	BCL6	16.463	9.869	8.389	7.526	0
CPZ	CPZ	0.592	0.247	0.559	0.724	0
EPM2AIP1	EPM2AIP1	3.839	6.474	3.464	4.294	0
GNPNAT1	GNPNAT1	8.091	11.503	6.574	9.93	0
L3HYPDH	L3HYPDH	5.83	15.56	5.528	12.924	0
CR1	CR1	0.548	0.169	0.568	0.364	0
CLYBL	CLYBL	1.109	1.781	1.289	1.263	0
PALD1	PALD1	4.457	3.548	5.898	4.019	0
CEP170B	CEP170B	6.671	3.185	10.811	10.184	0
BCO2	BCO2	0.517	0.11	0.477	1.067	0
BCO1	BCO1	2.454	0.906	1.509	0.743	0
STRBP	STRBP	13.707	16.024	9.597	8.159	0
CRH	CRH	1.448	0.357	1.806	0.118	0
MCM6	MCM6	67.794	71.526	65.039	53.327	0
CRK	CRK	49.276	50.412	49.184	39.12	0
TSHZ2	TSHZ2	0.771	0.307	0.822	0.212	0
MCM7	MCM7	89.819	127.133	87.096	98.823	0
TSHZ3	TSHZ3	5.279	4.147	8.975	8.523	0
MCM8	MCM8	24.628	26.463	13.974	11.847	0
MCM9	MCM9	9.09	5.291	6.39	4.659	0
TSHZ1	TSHZ1	5.895	4.132	7.87	3.766	0
MCM2	MCM2	48.39	46.683	39.948	45.283	0
MCM3	MCM3	77.049	61.266	54.328	47.307	0
MCM4	MCM4	64.9	44.079	49.742	35.142	0
MCM5	MCM5	36.602	52.624	34.711	57.152	0
CRP	CRP	1.92	0.375	2.51	0.704	0
CRX	CRX	1.591	0.548	2.233	1.411	0
EPHA10	EPHA10	1.036	0.498	1.585	1.402	0
SVBP	SVBP	3.927	14.262	5.213	12.891	0
CRIP3	CRIP3	0.76	0.147	0.612	1.322	0
BCOR	BCOR	28.679	13.351	27.08	15.306	0
CRIP1	CRIP1	49.727	163.447	42.706	182.009	0
CRIP2	CRIP2	9.625	15.741	13.073	23.04	0
MROH1	MROH1	3.949	3.153	5.529	3.793	0
MROH8	MROH8	1.022	1.292	1.039	0.146	0
MROH6	MROH6	1.287	0.122	1.758	1.016	0
NFS1	NFS1	5.394	6.486	3.912	4.923	0
MROH5	MROH5	0.809	0.276	1.033	0.584	0
VWA5B1	VWA5B1	0.688	0.343	1.055	0.365	0
CSK	CSK	20.847	18.429	20.691	28.107	0
IQCF1	IQCF1	0.692	1.268	0.396	0.95	0
MIR99AHG	MIR99AHG	0.297	0.341	0.334	0.687	0
APOPT1	APOPT1	6.983	24.331	7.687	15.79	0
IQCF2	IQCF2	2.773	1.286	3.412	0.155	0
C1RL-AS1	C1RL-AS1	3.771	1.551	3.655	1.762	0
CXorf40A	CXorf40A	3.913	6.117	3.885	5.216	0
CXorf40B	CXorf40B	9.531	15.682	6.637	19.132	0
ZC3H7A	ZC3H7A	20.696	18.916	15.7	12.024	0
ZC3H7B	ZC3H7B	10.764	3.895	12.313	8.619	0
CRIPT	CRIPT	1.353	1.254	1.104	1.669	0
PSMC3IP	PSMC3IP	8.198	10.524	9.397	9.659	0
CTH	CTH	1.63	1.811	1.557	0.836	0
SHOC2	SHOC2	22.358	96.706	16.35	49.232	0
RP11-87M18.2	RP11-87M18.2	0.32	0.251	0.317	0.438	0
IGHMBP2	IGHMBP2	3.889	3.1	4.305	2.876	0
TXNDC15	TXNDC15	9.415	13.912	7.627	11.194	0
TXNDC16	TXNDC16	2.096	1.127	1.458	2.137	0
TXNDC17	TXNDC17	2.949	17.323	3.735	16.239	0
CFTR	CFTR	0.384	0.545	0.207	0.331	0
FLJ45079	FLJ45079	1.77	0.515	2.049	1.143	0
SLC46A2	SLC46A2	1.158	0.953	1.688	0.113	0
NFU1	NFU1	6.274	52.627	7.296	34.058	0
SLC46A3	SLC46A3	3.472	2.663	1.027	0.513	0
SLC46A1	SLC46A1	10.803	6.006	9.799	5.77	0
CEP83-AS1	CEP83-AS1	0.567	0.797	1.062	1.496	0
LOC100506747	LOC100506747	1.926	0.696	1.465	0.539	0
XCR1	XCR1	2.065	1.85	2.234	0.751	0
LACE1	LACE1	1.344	2.104	0.924	1.272	0
MTUS1	MTUS1	208.391	295.188	59.81	76.947	0
COX7A2L	COX7A2L	15.204	50.53	11.383	41.722	0
MCCC1	MCCC1	9.118	10.398	6.871	6.941	0
MCCC2	MCCC2	24.719	24.084	14.025	10.178	0
GAPDHS	GAPDHS	0.868	1.279	0.8	0.857	0
GSAP	GSAP	2.104	4.292	1.129	1.405	0
LOC401585	LOC401585	2.567	11.637	1.269	12.71	0
ENTPD1	ENTPD1	2.977	2.061	2.581	2.475	0
ENTPD3	ENTPD3	0.574	0.676	0.55	0.368	0
ENTPD4	ENTPD4	17.886	9.575	17.444	9.762	0
ENTPD5	ENTPD5	2.828	4.742	2.105	0.629	0
GMCL1	GMCL1	10.216	4.928	7.958	4.707	0
ENTPD6	ENTPD6	21.648	34.403	14.169	19.212	0
ENTPD7	ENTPD7	4.776	5.579	5.737	4.929	0
TXNDC11	TXNDC11	10.995	13.781	10.688	9.254	0
TXNDC12	TXNDC12	7.581	15.701	6.908	15.998	0
GPM6B	GPM6B	0.317	0.52	0.932	0.232	0
GSE1	GSE1	21.912	12.588	12.752	9.516	0
STRAP	STRAP	69.55	125.929	66.272	98.72	0
GNG11	GNG11	14.276	61.105	15.871	78.263	0
GNG10	GNG10	14.537	53.389	9.698	25.31	0
MTURN	MTURN	1.725	0.751	2.222	2.955	0
GNG12	GNG12	17.883	30.338	12.896	18.799	0
NHLH1	NHLH1	1.499	0.363	2.208	0.393	0
STRA6	STRA6	11.089	12.264	29.414	24.913	0
ITM2C	ITM2C	13.447	16.603	18.323	38.505	0
CRIM1	CRIM1	142.203	70.145	101.524	59.067	0
PALB2	PALB2	23.686	116.472	14.735	58.089	0
KNOP1	KNOP1	49.95	123.556	27.358	66.793	0
ITM2B	ITM2B	49.755	59.109	68.585	83.544	0
SKIV2L	SKIV2L	7.558	10.011	10.586	7.69	0
SLC33A1	SLC33A1	12.151	18.541	9.488	8.992	0
LACC1	LACC1	1.852	2.882	1.324	1.331	0
BCCIP	BCCIP	39.863	167.009	24.844	80.546	0
MDFIC	MDFIC	14.136	9.122	18.929	10.311	0
RSF1	RSF1	71.263	140.553	45.445	68	0
GSG1	GSG1	1.717	0.537	1.486	0.941	0
LRRC74B	LRRC74B	0.649	0.204	0.53	0.339	0
ACIN1	ACIN1	65.151	44.539	48.054	38.046	0
GSG2	GSG2	12.941	11.971	11.55	17.31	0
FAM171B	FAM171B	9.438	10.797	5.452	5.429	0
NFYA	NFYA	9.487	9.063	9.371	6.483	0
NFYB	NFYB	8.643	35.71	5.859	16.861	0
NFYC	NFYC	15.221	14.186	13.919	18.546	0
SVIP	SVIP	3.663	21.595	3.306	9.965	0
VSIG10L	VSIG10L	3.128	1.606	3.899	4.792	0
STX18-AS1	STX18-AS1	1.013	0.424	0.752	0.841	0
SVIL	SVIL	39.075	15.291	27.524	14.782	0
ZCWPW1	ZCWPW1	2.409	2.371	2.17	1.639	0
NFX1	NFX1	19.2	23.549	11.003	12.489	0
MKLN1-AS	MKLN1-AS	1.723	2.534	1.711	1.543	0
TYK2	TYK2	6.447	7.186	7.55	8.37	0
IGFN1	IGFN1	1.971	0.648	2.378	1.002	0
ZC3H18	ZC3H18	28.849	15.311	26.429	20.271	0
ZC3H13	ZC3H13	83.368	65.989	49.731	44.835	0
ZC3H14	ZC3H14	44.785	102.564	26.804	54.688	0
ZC3H15	ZC3H15	44.823	309.598	23.991	117.268	0
ZC3H10	ZC3H10	6.645	12.234	6.467	11.371	0
PALLD	PALLD	70.352	55.938	169.105	79.669	0
PALM2	PALM2	0.858	0.341	0.983	0.578	0
DARS2	DARS2	33.063	32.577	26.342	19.036	0
LOC389332	LOC389332	1.991	0.412	2.973	0.331	0
BBOX1-AS1	BBOX1-AS1	2.518	1.354	2.805	1.843	0
GCSAML	GCSAML	0.288	0.323	0.261	0.134	0
PALMD	PALMD	1.59	6.159	1.278	3.891	0
TYMS	TYMS	40.801	74.075	44.449	61.551	0
ACVR1B	ACVR1B	8.686	5.866	7.665	5.044	0
FAM173A	FAM173A	6.181	19.292	7.675	23.555	0
EMC1	EMC1	14.282	11.774	15.051	11.267	0
EMC2	EMC2	21.769	128.608	9.028	61.002	0
EMC3	EMC3	25.698	55.006	20.146	34.202	0
EMC4	EMC4	37.07	101.695	35.19	83.511	0
FAM173B	FAM173B	3.77	5.145	2.478	2.229	0
EMC6	EMC6	36.988	92.273	28.138	97.027	0
SLC20A1	SLC20A1	55.254	50.45	77.24	54.634	0
EMC7	EMC7	26.973	65.612	25.695	53.522	0
EMC8	EMC8	9.627	18.946	9.81	22.137	0
LOC100505478	LOC100505478	1.382	4.597	2.241	2.232	0
STRN3	STRN3	13.14	17.949	10.849	11.776	0
EMC9	EMC9	3.602	9.901	3.512	7.153	0
SLC20A2	SLC20A2	7.916	6.518	6.079	6.89	0
RGS20	RGS20	6.212	9.616	3.46	8.94	0
STRN4	STRN4	29.425	24.824	25.701	31.775	0
LOC340074	LOC340074	0.565	0.596	0.621	0.189	0
MSS51	MSS51	0.638	0.424	0.535	0.183	0
ACVR2B	ACVR2B	3.637	1.494	5.123	2.77	0
ACVR2A	ACVR2A	2.515	4.347	2.597	3.948	0
QPCT	QPCT	9.782	18.929	13.607	20.955	0
PMP22	PMP22	18.79	19.608	7.343	8.735	0
PCP4L1	PCP4L1	0.979	0.324	1.295	0.81	0
PTCD2	PTCD2	6.308	11.445	6.25	10.488	0
PTCD3	PTCD3	16.298	27.365	10.819	10.247	0
SSSCA1	SSSCA1	8.974	15.71	12.466	19.026	0
FAM172A	FAM172A	6.732	6.333	5.541	5.796	0
PTCD1	PTCD1	4.456	3.683	4.935	7.548	0
SNRK-AS1	SNRK-AS1	5.936	9.846	4.534	6.658	0
RGS12	RGS12	4.808	3.292	4.974	5.189	0
RGS14	RGS14	1.192	4.067	0.798	4.723	0
RGS10	RGS10	11.851	36.496	9.769	38.457	0
THEMIS2	THEMIS2	1.967	1.134	3.062	1.77	0
TYMP	TYMP	2.404	1.662	3.773	6.807	0
MYCBP	MYCBP	2.45	9.188	2.121	4.257	0
RGS17	RGS17	7.836	40.969	6.658	19.648	0
RGS16	RGS16	0.907	0.197	1.894	1.625	0
RGS19	RGS19	4.501	11.428	3.886	12.981	0
MRFAP1	MRFAP1	101.523	81.598	73.379	97.693	0
GPR180	GPR180	2	4.915	1.699	2.177	0
GPR182	GPR182	1.76	0.563	1.575	0.532	0
EME1	EME1	10.187	19.411	6.238	14.873	0
FAM175B	FAM175B	12.501	59.514	7.121	28.057	0
FPGS	FPGS	7.115	11.595	7.366	17.838	0
FAM175A	FAM175A	3.263	14.295	2.49	9.494	0
FPGT	FPGT	1.772	11.095	1.315	4.807	0
SNORA74A	SNORA74A	69.334	58.953	79.298	205.61	0
LOC101928936	LOC101928936	6.967	2	7.562	6.166	0
LOC101927606	LOC101927606	1.666	0.966	3.142	1.937	0
SNORA74B	SNORA74B	13.555	23.583	49.146	101.393	0
AFAP1L1	AFAP1L1	3.724	5.632	4.219	3.786	0
AFAP1L2	AFAP1L2	9.615	10.462	43.176	45.811	0
OVOL2	OVOL2	3.121	0.787	4.353	2.148	0
OVOL3	OVOL3	2.482	0.8	2.778	2.116	0
FAM174B	FAM174B	2.56	2.22	3.104	2.03	0
FAM174A	FAM174A	5.288	9.171	3.743	9.276	0
GPR176	GPR176	3.389	3.168	6.795	4.239	0
GPR179	GPR179	2.659	1.064	3.752	2.209	0
LOC101928943	LOC101928943	2.425	1.259	2.455	0.302	0
GPR173	GPR173	0.87	0.907	1.058	0.479	0
ALCAM	ALCAM	107.632	104.538	65.876	44.277	0
PMCH	PMCH	2.423	8.071	2.552	8.5	0
GLTPD2	GLTPD2	1.081	2.617	0.924	0.486	0
ILVBL	ILVBL	13.351	26.194	10.643	22.039	0
GPR37L1	GPR37L1	2.788	1.097	3.187	0.809	0
EMG1	EMG1	13.708	39.939	13.969	27.124	0
ISYNA1	ISYNA1	4.161	6.24	3.435	5.817	0
SNORA76A	SNORA76A	48.524	37.523	9.774	12.409	0
SNORA76C	SNORA76C	259.349	869.014	336.658	1341.22	0
ZNF337-AS1	ZNF337-AS1	3.565	3.241	3.753	3.86	0
TREX1	TREX1	2.82	5.735	2.255	4.503	0
SVOP	SVOP	1.133	0.364	1.238	0.777	0
DNAJC3-AS1	DNAJC3-AS1	0.733	0.705	0.582	0.279	0
MEIOB	MEIOB	0.9	1.409	0.299	0.207	0
GRSF1	GRSF1	11.63	14.738	8.975	9.881	0
DAP	DAP	15.076	15.723	13.829	17.494	0
APOOL	APOOL	1.542	3.081	1.58	1.291	0
HSPA8	HSPA8	821.314	1211.72	741.822	933.838	0
HSPA7	HSPA7	1.418	0.105	1.266	0.911	0
HSPA9	HSPA9	341.786	255.739	196.201	170.389	0
HSPA4	HSPA4	179.489	128.133	110.163	76.001	0
LOC101927640	LOC101927640	1.285	3.319	0.988	0.806	0
HSPA6	HSPA6	0.947	0.956	1.102	0.592	0
HSPA5	HSPA5	209.328	179.507	190.301	153.346	0
LOC101927641	LOC101927641	0.176	0.368	0.362	0.122	0
HSPA2	HSPA2	70.882	53.311	56.322	48.145	0
PMF1	PMF1	6.02	13.907	5.197	17.578	0
PMEL	PMEL	1.413	0.547	1.411	0.469	0
DBH	DBH	0.635	0.12	1.427	0.827	0
LOC102724699	LOC102724699	15.46	5.052	17.842	9.446	0
DBI	DBI	174.429	616.586	160.731	680.486	0
FAM167B	FAM167B	1.039	2.644	2.878	1.594	0
FAM167A	FAM167A	3.498	1.719	3.806	2.483	0
DBP	DBP	3.495	4.914	4.025	2.365	0
DBT	DBT	2.948	3.156	2.881	2.238	0
RPLP0	RPLP0	523.811	1767.65	702.268	3042.57	0
LOC101928855	LOC101928855	1.728	0.182	1.846	0.588	0
RPLP2	RPLP2	586.728	2092.89	678.875	2277.27	0
HSPB9	HSPB9	1.403	1.519	2.318	1.364	0
RPLP1	RPLP1	453.932	2428.62	514.882	3120.73	0
HSPB8	HSPB8	2.922	1.743	3.773	5.629	0
HSPB6	HSPB6	2.881	0.332	3.464	1.018	0
HSPB1	HSPB1	119.5	229.232	333.651	590.706	0
LOC101928865	LOC101928865	1.133	0.596	0.589	0.687	0
HSPB3	HSPB3	1.253	0.803	1.036	1.215	0
DCK	DCK	15.366	29.136	13.47	16.414	0
SIRT7	SIRT7	7.743	18.494	7.681	8.972	0
SNORA71A	SNORA71A	457.315	210.488	464.967	367.559	0
SNORA71C	SNORA71C	174.215	269.424	175.459	233.901	0
SIRT3	SIRT3	3.398	4.817	4.041	3.411	0
SNORA71D	SNORA71D	130.662	126.293	78.957	178.211	0
FAM166A	FAM166A	5.997	7.376	5.01	3.026	0
SIRT4	SIRT4	2.246	1.598	2.646	1.65	0
SIRT5	SIRT5	2.265	1.953	1.483	0.761	0
SIRT6	SIRT6	2.313	4.665	1.645	2.88	0
PICK1	PICK1	3.586	2.745	2.023	2.879	0
DCX	DCX	0.718	0.149	0.7	0.807	0
EXOC7	EXOC7	29.559	30.692	40.155	39.459	0
EXOC6	EXOC6	24.11	60.756	8.722	19.463	0
EXOC8	EXOC8	12.263	17.922	10.973	7.817	0
EXOC3	EXOC3	27.687	25.433	23.416	27.398	0
VPS26B	VPS26B	7.951	8.714	7.129	7.707	0
EXOC2	EXOC2	15.711	15.083	18.233	16.401	0
EXOC5	EXOC5	20.019	42.354	15	21.108	0
EXOC4	EXOC4	39.551	48.037	44.92	35.594	0
VPS26A	VPS26A	20.85	50.782	16.256	29.763	0
SIRT1	SIRT1	25.091	43.624	16.8	12.527	0
SIRT2	SIRT2	4.34	7.508	5.475	9.425	0
HERC2P7	HERC2P7	4.704	2.475	6.213	5.953	0
SNORA27	SNORA27	182.494	35.278	257.315	396.692	0
HERC2P9	HERC2P9	1.815	1.3	1.787	1.562	0
SNORA24	SNORA24	412.454	1624.03	498.478	1165.82	0
SNORA22	SNORA22	869.496	1029.52	1357.34	1987.33	0
SNORA23	SNORA23	168.628	327.367	278.958	919.363	0
FAM169A	FAM169A	14.059	21.847	11.468	12.402	0
DDT	DDT	7.08	23.527	4.086	16.628	0
SNORA20	SNORA20	61.215	118.384	36.991	532.26	0
SNORA21	SNORA21	403.431	423.366	383.094	353.728	0
LOC101927549	LOC101927549	0.701	2.366	0.539	0.391	0
EXOC1	EXOC1	19.913	30.187	18.956	19.754	0
C1orf198	C1orf198	11.608	8.05	11.55	11.004	0
TYW3	TYW3	9.27	26.531	5.546	13.026	0
TYW1	TYW1	17.659	16.185	12.077	8.083	0
LOC101927550	LOC101927550	1.781	0.876	1.718	0.724	0
HSPD1	HSPD1	363.332	340.569	225.009	177.644	0
FBXL21	FBXL21	0.464	0.345	0.877	0.31	0
FBXL22	FBXL22	0.792	0.184	1.201	0.818	0
NGDN	NGDN	47.523	197.282	33.33	143.37	0
FBXL20	FBXL20	5.876	3.019	6.36	3.623	0
DEK	DEK	81.193	246.95	42.358	81.079	0
TYW5	TYW5	1.595	4.991	1.144	3.093	0
SNORA73B	SNORA73B	2250.88	4346.55	3822.39	7641.94	0
SNORA18	SNORA18	908.022	1763.21	1775.58	3005.7	0
TTLL1	TTLL1	1.52	1.945	1.749	1.74	0
APOL2	APOL2	4.229	4.75	3.858	3.674	0
APOL1	APOL1	1.952	0.16	1.47	0.411	0
IGLON5	IGLON5	1.244	0.332	2.109	0.23	0
APOL4	APOL4	1.03	0.318	1.35	0.498	0
SNORA13	SNORA13	19.211	100.271	34.827	14.739	0
APOL3	APOL3	0.982	0.981	1.537	0.906	0
FAM168B	FAM168B	21.314	9.059	20.143	9.58	0
APOL6	APOL6	3.139	1.748	1.243	0.68	0
DES	DES	2.264	0.15	3.718	0.539	0
FAM168A	FAM168A	15.17	5.97	24.242	13.454	0
APOL5	APOL5	1.383	0.125	0.984	0.613	0
SNORA12	SNORA12	28.246	720.768	68.274	599.542	0
SNORA10	SNORA10	172.899	89.13	232.178	397.944	0
NRIP1	NRIP1	81.096	213.949	51.852	80.044	0
TTLL7	TTLL7	2.074	2.888	1.673	0.714	0
ATP13A3	ATP13A3	24.801	24.455	31.656	21.575	0
TTLL6	TTLL6	2.816	5.047	2.085	1.374	0
NRIP3	NRIP3	1.265	0.819	2.123	1.099	0
TTLL5	TTLL5	15.805	7.221	14.907	11.329	0
ATP13A1	ATP13A1	9.453	12.164	11.518	11.281	0
TTLL4	TTLL4	8.685	7.698	10.054	7.555	0
ATP13A2	ATP13A2	5.62	6.383	19.533	22.101	0
LOC101928894	LOC101928894	1.203	0.303	1.39	1.003	0
FBXL18	FBXL18	6.511	2.113	9.385	5.407	0
FBXL19	FBXL19	6.888	6.152	9.804	8.053	0
FBXL16	FBXL16	1.643	0.347	1.944	0.243	0
FBXL17	FBXL17	4.466	3.991	5.197	3.238	0
FBXL14	FBXL14	5.617	8.055	5.256	7.084	0
FBXL15	FBXL15	2.021	7.083	1.787	5.088	0
MEIS2	MEIS2	9.201	13.225	3.801	8.505	0
FBXL12	FBXL12	2.822	5.882	4.659	4.912	0
MEIS1	MEIS1	1.59	1.352	3.169	4.305	0
FBXL13	FBXL13	0.803	0.52	1.228	0.541	0
HERC2P2	HERC2P2	3.886	1.636	3.472	2.539	0
HSPE1	HSPE1	33.662	231.356	20.504	103.855	0
MEIS3	MEIS3	7.735	12.588	11.375	17.048	0
HERC2P4	HERC2P4	1.409	1.224	1.73	1.33	0
HERC2P3	HERC2P3	2.215	0.654	2.437	0.412	0
HNRNPUL2-BSCL2	HNRNPUL2-BSCL2	35.933	13.591	33.825	17.827	0
PRKAR1A	PRKAR1A	401.313	282.044	320.669	192.131	0
SNORA48	SNORA48	342.106	813.444	702.878	1653.52	0
PARGP1	PARGP1	0.715	0.527	0.313	1.094	0
SNORA49	SNORA49	1010.75	1722.98	2211.75	6027.31	0
TIMELESS	TIMELESS	56.928	35.598	38.674	29.291	0
SNORA47	SNORA47	101.626	84.195	78.957	122.52	0
LOC100289230	LOC100289230	0.69	1.548	0.342	0.451	0
SNORA44	SNORA44	51.013	201.172	147.965	391.368	0
SNORA43	SNORA43	282.177	1407.76	828.688	4882.1	0
EBNA1BP2	EBNA1BP2	50.35	84.793	35.527	61.194	0
SNORA41	SNORA41	20.405	59.168	12.33	15.655	0
TOM1L1	TOM1L1	12.402	57.631	11.143	32.362	0
TOM1L2	TOM1L2	7.953	4.914	9.521	8.912	0
PAM16	PAM16	2.698	25.405	4.791	25.343	0
C1orf174	C1orf174	6.498	10.569	5.272	9.156	0
PMM2	PMM2	18.249	26.914	13.979	22.82	0
PMM1	PMM1	6.875	8.198	7.798	12.841	0
LOC101927572	LOC101927572	2.152	4.286	1.423	0.436	0
SIRPA	SIRPA	15.14	9.335	60.864	47.9	0
LACTB	LACTB	17.046	19.683	19.8	22.392	0
SIRPG	SIRPG	4.214	0.436	5.061	1.017	0
NGFR	NGFR	1.219	0.727	1.828	2.788	0
PRKAR2B	PRKAR2B	2.159	0.923	3.037	2.459	0
PRKAR2A	PRKAR2A	36.918	21.103	38.874	22.462	0
EML1	EML1	15.715	13.973	36.062	25.726	0
SCAMP2	SCAMP2	27.416	20.241	22.567	25.76	0
SCAMP1	SCAMP1	10.134	29.883	6.566	12.907	0
EML2	EML2	3.96	3.367	3.243	2.508	0
SCAMP4	SCAMP4	7.259	4.789	7.751	6.61	0
EML3	EML3	3.428	4.451	4.433	4.055	0
SCAMP3	SCAMP3	23.201	38.458	13.55	22.839	0
EML4	EML4	98.336	55.111	43.724	21.079	0
AR	AR	12.595	6.024	5.12	2.256	0
EML5	EML5	1.945	0.758	1.684	0.837	0
SCAMP5	SCAMP5	3.084	2.656	4.984	3.162	0
SNORA34	SNORA34	45.943	195.39	194.338	469.966	0
EML6	EML6	1.525	0.146	1.442	0.842	0
SNORA31	SNORA31	185.078	348.821	391.423	532.454	0
NGEF	NGEF	4.243	5.167	18.3	24.15	0
C1orf189	C1orf189	2.987	2.931	3.332	3.525	0
RELL2	RELL2	1.343	0.775	1.835	1.664	0
FKBPL	FKBPL	2.212	2.489	2.774	4.977	0
LOC101927583	LOC101927583	0.607	0.87	1.008	1.034	0
SRFBP1	SRFBP1	16.843	71.119	7.753	27.428	0
RELL1	RELL1	10.025	6.886	31.105	17.926	0
HSPG2	HSPG2	12.757	9.447	28.532	18.409	0
DHH	DHH	1.005	0.266	2.047	0.654	0
MDC1	MDC1	15.857	3.562	13.419	5.864	0
PRKAR1B	PRKAR1B	9.548	14.093	11.903	16.954	0
FKBP7	FKBP7	1.474	4.424	1.511	3.883	0
C2	C2	1.113	0.5	1.597	0.153	0
SNORA68	SNORA68	28.817	200.542	116.089	235.819	0
FKBP6	FKBP6	0.732	0.572	0.845	1.857	0
C3	C3	11.746	4.862	1.667	1.225	0
FKBP9	FKBP9	33.654	21.343	44.94	33.46	0
FKBP8	FKBP8	24.558	45.59	32.486	72.759	0
C5	C5	59.661	65.649	5.295	5.069	0
SNORA67	SNORA67	413.487	817.088	777.353	1104.42	0
FKBP3	FKBP3	17.783	70.248	9.904	30.442	0
C6	C6	0.569	0.13	0.324	0.115	0
SNORA64	SNORA64	797.038	1050.53	1368.29	4030.26	0
PLEKHA8P1	PLEKHA8P1	2.373	2.055	2.498	3.886	0
FKBP2	FKBP2	13.781	23.289	9.579	20.174	0
C7	C7	0.44	0.189	0.789	0.501	0
SNORA65	SNORA65	16.175	46.901	87.966	49.636	0
FKBP5	FKBP5	9.016	4.423	3.327	2.33	0
C1orf159	C1orf159	1.909	0.461	2.259	2.258	0
FKBP4	FKBP4	59.696	80.06	36.987	52.952	0
C1orf158	C1orf158	1.69	2.849	3.595	0.899	0
SNORA63	SNORA63	496.053	1220.16	806.243	1719.14	0
SNORA61	SNORA61	69.401	53.665	83.876	745.427	0
PTCH2	PTCH2	0.759	0.598	1.347	0.402	0
PTCH1	PTCH1	7.098	4.209	6.585	3.34	0
RSU1	RSU1	7.737	11.998	8.981	14.045	0
TGFB1	TGFB1	45.042	47.652	96.975	85.825	0
TGFB3	TGFB3	2.259	0.679	3.361	0.356	0
AAAS	AAAS	20.929	24.78	18.109	14.889	0
TGFB2	TGFB2	26.551	34.463	40.267	32.995	0
SNORA5A	SNORA5A	153.974	115.558	175.141	389.128	0
HSPH1	HSPH1	67.439	124.282	59.049	72.309	0
EMP1	EMP1	5.202	4.57	2.192	1.559	0
EMP2	EMP2	11.239	4.986	8.86	5.137	0
CP	CP	20.661	26.498	1.956	2.397	0
PRR34-AS1	PRR34-AS1	1.389	5.998	1.023	6.23	0
SNORA57	SNORA57	17.272	45.075	15.656	59.629	0
CYP1B1	CYP1B1	7.617	11.09	3.329	3.952	0
SDCBP	SDCBP	33.714	51.812	32.543	39.804	0
CS	CS	27.059	25.522	27.95	16.777	0
LOC102723354	LOC102723354	1.91	3.291	1.385	1.926	0
SNORA53	SNORA53	30.708	63.759	82.013	372.287	0
LRRC75A	LRRC75A	1.563	0.828	1.683	1.726	0
LRRC75B	LRRC75B	1.063	7.437	2.701	6.465	0
CLASRP	CLASRP	11.599	20.301	14.368	21.194	0
TGFBI	TGFBI	159.733	189.241	2200.17	2170.07	0
SLC16A14	SLC16A14	0.777	0.531	0.489	0.655	0
C1orf162	C1orf162	0.714	0.484	0.888	0.424	0
SLC16A13	SLC16A13	8.809	5.002	6.648	4.023	0
SLC16A11	SLC16A11	1.999	1.193	2.602	0.381	0
BCDIN3D	BCDIN3D	2.805	5.659	2.29	3.981	0
LOC103171574	LOC103171574	1.226	0.139	1.345	0.368	0
SPG21	SPG21	18.132	25.158	15.09	18.684	0
SNORA84	SNORA84	182.505	22.367	116.089	206.414	0
SPG20	SPG20	14.565	32.068	7.974	16.598	0
SNORA81	SNORA81	166.038	155.715	266.833	302.862	0
C1orf131	C1orf131	10.061	84.94	6.191	26.629	0
EVI5L	EVI5L	1.549	0.477	2.047	2.965	0
DIO3OS	DIO3OS	1.496	0.962	1.661	0.605	0
MDH1	MDH1	62.124	178.185	65.92	167.218	0
MDH2	MDH2	38.393	53.495	33.146	49.9	0
LOC283731	LOC283731	1.183	0.13	0.937	0.245	0
PDCD6IP	PDCD6IP	44.771	33.689	60.566	41.657	0
GLIPR2	GLIPR2	0.969	2.756	1.476	1.975	0
NIPBL	NIPBL	38.943	74.916	30.278	40.092	0
SH2D4A	SH2D4A	36.844	29.44	15.383	17.639	0
GLIPR1	GLIPR1	0.743	2.933	2.89	4.294	0
AACS	AACS	17.589	15.967	21.191	20.26	0
SNORA7A	SNORA7A	156.351	237.429	331.735	575.455	0
EMP3	EMP3	30.658	95.758	27.226	56.984	0
F2	F2	1.151	1.626	2.112	0.642	0
F3	F3	1.363	3.571	4.753	8.681	0
NCR3LG1	NCR3LG1	5.722	3.074	6.396	4.352	0
F5	F5	1.277	0.413	1.168	0.656	0
F7	F7	0.409	0.106	0.537	0.812	0
F8	F8	1.685	1.38	1.002	1.67	0
F9	F9	0.436	0.32	0.351	1.003	0
SPG11	SPG11	13.968	8.279	11.31	6.52	0
C1orf145	C1orf145	1.236	0.529	1.955	1.133	0
SNORA70	SNORA70	795.396	793.601	1281.72	2349.05	0
DLD	DLD	42.502	62.619	27.776	32.835	0
APOA4	APOA4	1.72	1.855	1.349	0.648	0
LOC339166	LOC339166	3.286	2.849	3.491	2.423	0
CCDC90B	CCDC90B	6.158	22.699	6.049	15.541	0
LAD1	LAD1	1.511	0.407	3.184	2.142	0
CCDC163P	CCDC163P	1.779	2.983	1.001	0.126	0
FH	FH	31.573	52.471	24.321	33.303	0
SH2D3A	SH2D3A	2.746	3.765	3.531	2.504	0
SH2D3C	SH2D3C	1.777	0.103	2.021	1.062	0
BDH2	BDH2	0.972	3.705	1.251	4.305	0
BDH1	BDH1	1.141	0.203	1.677	0.676	0
TCEAL3	TCEAL3	6.111	7.518	9.829	7.443	0
TCEAL2	TCEAL2	4.429	0.959	7.145	2.309	0
TCEAL1	TCEAL1	7.158	27.314	16.1	48.785	0
SLITRK1	SLITRK1	0.427	0.423	0.421	0.102	0
C1orf116	C1orf116	2.949	2.619	1.883	1.738	0
C1orf115	C1orf115	7.366	5.659	7.107	3.283	0
SLITRK3	SLITRK3	0.488	0.566	0.374	0.993	0
TCEAL8	TCEAL8	9.662	41.673	7.778	45.609	0
SLITRK2	SLITRK2	0.847	0.46	1.062	0.265	0
SLITRK5	SLITRK5	2.86	0.834	1.487	0.913	0
C1orf112	C1orf112	3.837	4.949	3.758	5.65	0
TCEAL5	TCEAL5	2.211	0.527	1.265	1.03	0
CEBPZ	CEBPZ	83.119	417.588	43.205	138.644	0
TCEAL4	TCEAL4	29.288	49.374	24.857	38.221	0
SLITRK6	SLITRK6	2.942	16.329	1.992	6.36	0
LOC643406	LOC643406	4.026	1.094	3.592	2.558	0
PMS2	PMS2	10.91	16.323	7.347	7.786	0
FDXACB1	FDXACB1	1.358	3.668	0.892	1.166	0
PMS1	PMS1	7.443	26.912	4.394	10.925	0
LAG3	LAG3	0.93	0.429	1.712	0.389	0
CEBPA	CEBPA	3.538	3.743	3.58	3.782	0
NIPA2	NIPA2	23.574	20.445	21.09	14.377	0
CEBPB	CEBPB	37.815	71.769	27.917	57.688	0
NIPA1	NIPA1	16.353	15.522	13.56	9.016	0
CEBPD	CEBPD	31.229	145.137	12.311	43.023	0
GK	GK	1.408	2.211	1.4	2.73	0
CEBPE	CEBPE	3.482	1.341	4.89	3.44	0
CEBPG	CEBPG	20.018	47.142	16.697	27.55	0
C1orf127	C1orf127	0.494	0.103	0.785	0.396	0
LINGO4	LINGO4	0.406	0.32	1.065	0.259	0
GGT3P	GGT3P	1.062	0.203	1.658	0.617	0
C1orf123	C1orf123	5.406	13.624	5.125	11.28	0
C1orf122	C1orf122	7.214	13.067	5.217	16.813	0
RIMBP3	RIMBP3	0.499	0.414	0.761	0.532	0
RNFT1	RNFT1	2.68	8.08	3.252	5.361	0
LINGO1	LINGO1	2.05	0.818	3.5	1.793	0
RNFT2	RNFT2	5.881	6.732	3.688	3.148	0
LINGO2	LINGO2	0.639	0.148	0.24	0.696	0
APOC1	APOC1	11.651	66.597	12.517	81.208	0
ASXL2	ASXL2	48.949	22.591	42.964	22.574	0
ASXL1	ASXL1	23.188	17.855	27.061	22.371	0
CX3CL1	CX3CL1	1.344	0.234	1.233	0.377	0
APOBR	APOBR	2.705	0.701	3.656	1.032	0
HR	HR	9.069	6.82	3.988	3.895	0
ARFIP2	ARFIP2	5.628	10.941	5.225	9.497	0
ARFIP1	ARFIP1	8.609	16.703	6.768	10.097	0
EVI2A	EVI2A	0.269	0.484	0.24	0.554	0
GOLGA5	GOLGA5	22.895	58.645	16.244	35.696	0
GOLGA7	GOLGA7	7.988	26.916	5.546	24.907	0
GOLGA1	GOLGA1	11.393	12	5.945	8.753	0
GOLGA2	GOLGA2	34.579	16.054	29.284	19.128	0
GOLGA3	GOLGA3	37.012	16.041	41.072	18.659	0
GOLGA4	GOLGA4	112.144	307.842	73.554	122.244	0
TCEANC	TCEANC	1.603	4.105	0.58	2.226	0
IK	IK	127.47	157.868	76.81	107.253	0
HDDC2	HDDC2	11.295	37.56	7.912	21.283	0
HDDC3	HDDC3	9.253	28.404	7.052	25.633	0
C1orf109	C1orf109	3.393	3.586	3.008	1.987	0
C1orf106	C1orf106	11.719	14.216	25.765	28.393	0
RBCK1	RBCK1	19.419	28.461	20.115	35.965	0
NSMAF	NSMAF	19.034	16.952	20.506	22.812	0
HSD17B14	HSD17B14	5.346	17.048	6.084	7.471	0
HSD17B12	HSD17B12	25.879	49.495	25.304	33.054	0
HSD17B11	HSD17B11	12.042	32.287	11.187	26.855	0
HSD17B10	HSD17B10	21.329	41.767	25.261	47.117	0
COL27A1	COL27A1	2.721	1.825	7.047	2.399	0
CX3CR1	CX3CR1	2.264	0.972	1.825	2.421	0
PMVK	PMVK	9.146	15.23	11.996	16.054	0
OR4A47	OR4A47	2.258	1.096	1.777	1.41	0
AAK1	AAK1	8.007	2.728	10.016	4.204	0
ARGLU1	ARGLU1	18.757	35.484	10.212	20.807	0
MDN1	MDN1	30.386	6.626	26.008	5.104	0
HOXA11-AS	HOXA11-AS	2.52	0.131	2.807	2.614	0
LOC283710	LOC283710	2.16	0.32	3.832	2.08	0
EMX1	EMX1	0.6	0.298	0.851	0.584	0
MAPK8IP3	MAPK8IP3	1.774	0.287	3.134	1.69	0
MAPK8IP1	MAPK8IP1	2.438	2.223	2.362	2.391	0
DR1	DR1	7.4	11.889	6.41	5.779	0
MAPK8IP2	MAPK8IP2	1.264	1.322	1.055	0.975	0
SHOX2	SHOX2	2.157	1.826	2.275	4.605	0
NTPCR	NTPCR	26.038	61.573	21.628	24.315	0
DYNC2LI1	DYNC2LI1	5.904	28.207	5.291	22.781	0
GOLGB1	GOLGB1	86.599	122.358	60.02	64.903	0
GFPT1	GFPT1	43.757	47.22	26.187	26.601	0
MYD88	MYD88	6.262	6.149	7.845	8.798	0
GFPT2	GFPT2	8.533	10.365	11.872	15.557	0
BDNF	BDNF	18.36	29.966	18.58	35.796	0
CTAGE7P	CTAGE7P	0.762	0.809	1.094	0.386	0
MDM1	MDM1	5.032	14.316	3.768	8.567	0
TRAPPC1	TRAPPC1	27.052	52.511	25.027	53.315	0
MDM2	MDM2	45.015	100.636	40.31	69.252	0
TRAPPC2	TRAPPC2	1.762	1.07	1.834	1.839	0
MDM4	MDM4	5.624	10.674	3.324	3.762	0
TRAPPC5	TRAPPC5	13.388	60.261	15.899	54.475	0
LOC644762	LOC644762	0.591	0.311	0.308	0.433	0
TRAPPC3	TRAPPC3	5.734	17.123	7.11	13.309	0
TRAPPC4	TRAPPC4	4.913	18.929	6.191	9.789	0
TRAPPC9	TRAPPC9	14.047	9.188	14.589	11.712	0
ZC3HC1	ZC3HC1	5.245	12.747	7.403	14.763	0
TRAPPC8	TRAPPC8	16.978	23.669	13.713	12.698	0
TFB1M	TFB1M	2.861	7.252	3.273	5.616	0
CCDC88A	CCDC88A	26.543	41.953	17.909	19.924	0
HIST1H1T	HIST1H1T	0.662	0.555	0.222	0.226	0
BDP1	BDP1	46.333	81.334	25.324	29.76	0
C21orf62	C21orf62	0.736	0.128	0.775	0.307	0
TOB1-AS1	TOB1-AS1	0.876	0.109	1.267	1.897	0
MDP1	MDP1	1.977	18.96	3.262	9.779	0
MB	MB	2.206	3.129	1.62	1.936	0
DSE	DSE	12.081	11.425	41.836	29.618	0
CCDC88C	CCDC88C	6.792	1.627	4.583	2.955	0
CCDC88B	CCDC88B	0.759	0.727	1.158	0.999	0
NGRN	NGRN	76.027	77.305	73.718	83.101	0
AVPR1B	AVPR1B	2.435	0.196	2.506	0.481	0
HTR2C	HTR2C	0.516	0.118	0.399	0.662	0
HTR2A	HTR2A	0.266	0.515	0.291	0.225	0
HIST1H1C	HIST1H1C	340.207	1241.51	365.853	1351.48	0
HTR2B	HTR2B	0.894	1.005	0.687	0.114	0
HIST1H1D	HIST1H1D	110.79	523.885	119.571	560.862	0
HIST1H1E	HIST1H1E	395.202	1226.08	366.974	1137.52	0
DSP	DSP	136.035	33.174	101.644	28.159	0
DST	DST	133.633	87.055	95.246	34.648	0
TFB2M	TFB2M	13.533	27.165	8.409	7.851	0
B3GNT6	B3GNT6	0.765	0.626	1.45	0.469	0
B3GNT5	B3GNT5	3.327	13.951	6.989	14.657	0
B3GNT4	B3GNT4	1.442	0.372	1.268	0.961	0
B3GNT3	B3GNT3	3.255	4.558	1.668	1.68	0
B3GNT2	B3GNT2	28.029	69.278	25.167	34.466	0
IMMP2L	IMMP2L	4.147	9.907	4.227	4.441	0
AAMP	AAMP	34.612	32.381	33.5	40.479	0
HIST1H3A	HIST1H3A	18.661	105.828	24.425	165.464	0
HIST1H3B	HIST1H3B	203.904	767.177	195.947	1403.83	0
HIST1H3C	HIST1H3C	71.322	470.525	99.559	555.782	0
DTL	DTL	22.149	57.054	15.343	26.108	0
HTR3E	HTR3E	0.914	0.209	1.39	0.276	0
HTR3C	HTR3C	2	0.705	1.912	1.243	0
ALDOC	ALDOC	1.923	3.701	1.786	1.646	0
ALDOA	ALDOA	343.937	602.832	276.201	501.118	0
B3GNT9	B3GNT9	4.557	2.984	4.158	4.688	0
B3GNT7	B3GNT7	1.84	1.329	2.936	1.589	0
SOAT1	SOAT1	12.783	12.981	9.01	7.2	0
AKAP9	AKAP9	29.396	55.998	23.519	28.905	0
AKAP8	AKAP8	11.448	10.129	9.005	5.942	0
IMMP1L	IMMP1L	1.427	2.979	0.905	0.766	0
AKAP7	AKAP7	1.428	4.718	0.981	3.59	0
AKAP6	AKAP6	1.321	1.056	1.235	1.434	0
AKAP5	AKAP5	1.004	2.915	0.858	1.264	0
AKAP4	AKAP4	0.45	0.737	0.432	0.153	0
SSNA1	SSNA1	16.444	36.347	14.468	44.989	0
LOC100506603	LOC100506603	3.852	2.432	5.62	1.611	0
GPKOW	GPKOW	18.831	23.947	17.954	30.475	0
PEX12	PEX12	2.382	7.327	2.594	4.333	0
PEX13	PEX13	5.505	10.227	5.154	9.533	0
KCNJ2	KCNJ2	2.471	2.284	0.725	0.613	0
PEX14	PEX14	6.082	13.064	5.983	8.388	0
LOC100506606	LOC100506606	0.451	0.191	0.272	1.051	0
KCNJ3	KCNJ3	0.952	0.202	1.177	0.941	0
KCNJ4	KCNJ4	0.779	0.426	1.023	1.503	0
PEX16	PEX16	2.808	3.369	2.595	7.32	0
KCNJ6	KCNJ6	1.641	0.914	2.813	1.075	0
RABGGTA	RABGGTA	3.322	5.179	2.888	4.443	0
AKAP3	AKAP3	0.842	1.699	0.53	0.613	0
KCNJ8	KCNJ8	1.002	1.774	1.159	1.259	0
DUT	DUT	11.549	21.313	12.578	29.23	0
AKAP2	AKAP2	12.501	6.937	15.794	10.975	0
KCNJ9	KCNJ9	1.669	0.921	2.606	2.848	0
AKAP1	AKAP1	32.779	36.01	28.961	25.857	0
RABGGTB	RABGGTB	16.86	51.835	10.988	32.191	0
LRTM2	LRTM2	1.644	0.694	1.915	1.945	0
PEX10	PEX10	5.732	5.328	6.481	6.584	0
PEX19	PEX19	6.003	9.333	5.833	7.826	0
TFAP4	TFAP4	6.479	10.525	5.212	10.046	0
PC	PC	11.428	13.28	10.23	13.589	0
CCDC85B	CCDC85B	13.441	35.955	6.761	18.471	0
CCDC85A	CCDC85A	0.873	1.128	1.597	1.599	0
HIST1H1B	HIST1H1B	97.127	389.332	95.493	478.992	0
C21orf58	C21orf58	1.586	2.045	1.581	3.355	0
LOC102724804	LOC102724804	3.46	0.95	2.074	2.316	0
C21orf59	C21orf59	21.586	20.487	11.977	17.972	0
CCDC85C	CCDC85C	9.305	9.027	8.686	7.92	0
KCNK1	KCNK1	5.067	8.094	3.675	5.45	0
KCNK3	KCNK3	1.318	1.1	1.315	1.371	0
PEX26	PEX26	3.38	2.123	3.787	2.386	0
KCNK5	KCNK5	2.627	2.486	1.604	1.81	0
KCNK6	KCNK6	7.298	1.75	9.304	2.859	0
KCNK9	KCNK9	1.224	0.289	2.072	0.464	0
GSTZ1	GSTZ1	4.59	10.151	4.99	8.86	0
ACVRL1	ACVRL1	1.556	0.205	2.075	0.214	0
POTEH	POTEH	1.237	0.753	1.707	0.664	0
ANKRA2	ANKRA2	4.632	8.119	4.133	5.843	0
POTEE	POTEE	0.658	0.189	0.542	0.402	0
POTEF	POTEF	0.356	0.317	0.468	0.301	0
PIAS1	PIAS1	37.695	115.255	26.044	59.919	0
SH3GL1	SH3GL1	9.741	11.67	11.276	18.902	0
TNFRSF9	TNFRSF9	0.494	0.351	0.519	0.718	0
PIAS3	PIAS3	6.712	6.674	5.653	4.945	0
SH3GL3	SH3GL3	0.643	0.262	0.712	0.437	0
PIAS2	PIAS2	4.168	7.159	2.875	2.975	0
PABPC4L	PABPC4L	0.278	0.452	1.071	0.86	0
PIAS4	PIAS4	5.13	5.557	4.894	6.522	0
POTEM	POTEM	2.787	1.003	3.08	2.789	0
PTAR1	PTAR1	11.475	27.714	8.983	13.298	0
IL21-AS1	IL21-AS1	0.234	0.167	0.566	0.416	0
NINJ1	NINJ1	12.982	17.142	10.432	17.001	0
PIGBOS1	PIGBOS1	5.772	9.876	4.716	9.858	0
SORCS3-AS1	SORCS3-AS1	1.758	1.696	1.935	0.507	0
OR4C12	OR4C12	0.908	0.565	0.214	0.883	0
C21orf33	C21orf33	9.39	13.641	7.831	10.618	0
KCNQ1	KCNQ1	0.567	0.46	0.61	1.125	0
AAR2	AAR2	7.979	11.091	8.248	11.156	0
KCNQ3	KCNQ3	0.939	0.397	0.82	0.562	0
LAP3	LAP3	14.469	11.789	10.598	12.935	0
KCNQ5	KCNQ5	1.544	1.268	2.095	1.887	0
RTCB	RTCB	37.515	41.477	40.888	33.912	0
PLA2R1	PLA2R1	3.148	1.462	7.006	4.223	0
DXO	DXO	1.366	1.758	1.832	1.635	0
RTCA	RTCA	16.634	17.75	13.971	12.775	0
LOC401463	LOC401463	0.249	0.167	0.301	0.197	0
ZBTB4	ZBTB4	9.429	7.099	12.649	11.747	0
ZBTB3	ZBTB3	1.634	1.24	2.279	1.881	0
ZBTB2	ZBTB2	8.484	16.099	6.079	11.163	0
SWI5	SWI5	8.259	17.169	8.737	10.792	0
RGS9BP	RGS9BP	2.454	0.301	2.822	0.968	0
ZBTB1	ZBTB1	27.729	178.111	17.696	76.104	0
RTF1	RTF1	17.068	15.661	14.363	11.691	0
ZBTB6	ZBTB6	7.077	39.161	5.844	14.906	0
ZBTB5	ZBTB5	9.089	13.697	7.267	9.947	0
LARS	LARS	73.574	74.869	59.24	45.264	0
AARS	AARS	208.666	109.965	139.405	85.371	0
HIST1H4B	HIST1H4B	125.656	717.174	126.685	693.819	0
HIST1H4C	HIST1H4C	104.047	723.596	170.935	1554.38	0
HIST1H4D	HIST1H4D	41.705	293.505	68.34	525.671	0
ZBTB9	ZBTB9	2.566	5.569	2.247	4.296	0
HIST1H4E	HIST1H4E	124.475	690.997	162.833	716.935	0
DYM	DYM	9.98	17.382	10.124	11.515	0
SLC45A3	SLC45A3	2.1	1.17	3.85	3.859	0
ELMO1	ELMO1	3.068	3.494	2.103	1.921	0
SLC45A4	SLC45A4	17.793	7.593	7.06	5.051	0
KCNN1	KCNN1	0.785	1.213	2.482	4.568	0
HIATL1	HIATL1	26.427	25.656	29.141	31.93	0
ELMO2	ELMO2	9.84	14.296	11.208	14.424	0
SLC45A1	SLC45A1	3.128	1.272	2.042	1.808	0
KCNN2	KCNN2	2.095	0.281	1.742	0.456	0
HIATL2	HIATL2	1.282	0.648	3.098	1.21	0
HIST1H4A	HIST1H4A	56.334	301.336	55.874	333.352	0
SLC45A2	SLC45A2	1.391	0.38	1.183	2.998	0
KCNN3	KCNN3	0.903	0.623	1.025	0.831	0
HIST1H3I	HIST1H3I	54.207	251.33	64.995	246.345	0
KCNN4	KCNN4	6.938	13.89	11.513	14.432	0
HIST1H3J	HIST1H3J	42.176	240.874	52.005	271.209	0
HIST1H3E	HIST1H3E	6.067	2.023	3.758	10.706	0
HIST1H3F	HIST1H3F	9.554	65.448	8.479	63.905	0
HIST1H3H	HIST1H3H	44.516	316.618	50.026	370.94	0
RACGAP1	RACGAP1	30.377	53.95	31.723	38.351	0
TNFAIP8L3	TNFAIP8L3	0.919	1.92	1.811	1.721	0
FOPNL	FOPNL	18.368	92.477	7.99	23.18	0
TF	TF	1.67	1.193	0.864	0.515	0
TG	TG	0.698	0.392	0.769	0.231	0
MEIS3P1	MEIS3P1	4.062	2.681	3.765	4.857	0
TNFAIP8L1	TNFAIP8L1	1.893	1.785	2.896	2.105	0
HIST1H4J	HIST1H4J	6.992	23.717	5.899	54.654	0
ANXA2P3	ANXA2P3	0.844	0.691	0.94	0.279	0
HIST1H4K	HIST1H4K	11.503	74.93	22.631	125.599	0
HIST1H4L	HIST1H4L	30.515	240.214	58.947	358.653	0
STK11IP	STK11IP	5.775	4.008	6.161	2.562	0
LOC100506639	LOC100506639	1.169	1.928	0.63	1.275	0
ANXA2P2	ANXA2P2	2.195	4.455	2.632	3.289	0
HIST1H4H	HIST1H4H	92.617	305.524	101.577	461.815	0
HIST1H4I	HIST1H4I	27.439	175.598	39.561	315.764	0
NTNG2	NTNG2	1.156	1.493	1.066	1.353	0
FTH1P3	FTH1P3	2.947	3.683	3.07	0.818	0
TBX10	TBX10	1.93	0.131	2.333	1.405	0
IER3IP1	IER3IP1	7.809	25.111	6.726	13.011	0
KCNT2	KCNT2	0.667	1.408	0.553	0.992	0
LOC100506675	LOC100506675	1.799	2.904	1.552	1.967	0
ENC1	ENC1	15.14	18.542	6.484	7.103	0
AATK	AATK	0.835	0.863	1.24	0.758	0
AATF	AATF	106.254	105.29	80.95	98.824	0
THUMPD3-AS1	THUMPD3-AS1	0.445	1.444	0.497	0.35	0
MSANTD3-TMEFF1	MSANTD3-TMEFF1	3.061	7.283	2.644	6.833	0
ZNF32-AS1	ZNF32-AS1	1.71	12.496	2.377	9.971	0
CTPS2	CTPS2	8.416	10.273	9.096	7.821	0
ZNF32-AS2	ZNF32-AS2	1.17	0.158	1.184	1.252	0
ENAH	ENAH	18.029	12.961	22.491	16.996	0
CTPS1	CTPS1	35.935	42.65	111.291	101.457	0
WARS	WARS	33.247	26.347	25.726	27.049	0
ENAM	ENAM	0.681	0.411	0.707	0.312	0
LAT2	LAT2	0.889	0.244	1.117	0.258	0
GGTLC1	GGTLC1	2.792	1.463	2.27	0.531	0
FAM182B	FAM182B	1.874	0.654	1.829	0.548	0
G2E3	G2E3	7.567	35.683	7.959	15.713	0
ALDH2	ALDH2	22.784	34.61	19.686	15.73	0
WASL	WASL	24.332	30.055	18.097	19.877	0
CHMP5	CHMP5	26.226	121.816	17.244	77.843	0
CHMP6	CHMP6	8.412	14.613	8.944	15.93	0
CHMP3	CHMP3	30.071	31.265	24.101	22.869	0
SLC32A1	SLC32A1	0.693	0.711	1.001	0.183	0
CHMP7	CHMP7	19.545	18.973	21.482	18.838	0
SGK223	SGK223	18.545	12.511	14.51	12.303	0
KIAA2026	KIAA2026	9.17	10.184	7.31	7.957	0
LOC101927708	LOC101927708	11.52	0.359	10.176	7.371	0
FAM185A	FAM185A	3.043	1.584	3.053	3.698	0
DPY19L1P1	DPY19L1P1	0.947	2.533	0.767	0.906	0
CLASP2	CLASP2	23.578	27.553	21.798	17.142	0
CLASP1	CLASP1	27.35	12.75	31.636	14.304	0
LOC100506688	LOC100506688	0.778	0.626	0.695	0.347	0
IGFBPL1	IGFBPL1	2.629	1.798	2.105	2.56	0
FAM177A1	FAM177A1	23.245	43.503	19.636	30.798	0
KLHL4	KLHL4	3.701	4.854	1.799	1.837	0
KLHL5	KLHL5	29.769	29.44	37.733	26.685	0
TBX21	TBX21	0.598	0.324	0.578	0.734	0
TBX20	TBX20	3.964	6.352	4.021	3.3	0
KLHL7	KLHL7	13.088	18.837	15.886	18.073	0
LOC105376671	LOC105376671	1.562	0.809	1.659	2.125	0
KIAA2013	KIAA2013	12.274	18.672	14.103	14.81	0
KLHL2	KLHL2	10.827	7.482	8.304	4.666	0
KIAA2012	KIAA2012	1.162	0.354	1.476	0.234	0
KLHL3	KLHL3	1.251	0.132	1.345	0.576	0
XK	XK	0.968	2.009	0.685	0.669	0
KCNS1	KCNS1	1.243	0.368	1.759	0.553	0
KCNS2	KCNS2	1.496	0.295	2.116	0.166	0
KCNS3	KCNS3	3.861	2.04	5.516	3.468	0
KLHL8	KLHL8	9.784	15.292	5.764	5.465	0
KIAA2018	KIAA2018	10.636	18.44	7.377	7.367	0
KLHL9	KLHL9	15.663	24.984	16.787	15.125	0
FAM184B	FAM184B	0.461	0.288	0.326	0.342	0
LOC150776	LOC150776	0.747	0.817	1.868	0.645	0
MNX1-AS1	MNX1-AS1	2.213	5.979	1.205	2.761	0
LOC100506679	LOC100506679	0.453	0.233	0.389	0.37	0
TBX19	TBX19	1.369	0.251	1.045	1.515	0
INAFM1	INAFM1	3.687	4.283	3.728	1.082	0
TBX18	TBX18	10.391	18.012	10.781	14.412	0
TBX15	TBX15	0.304	0.239	0.305	0.105	0
INAFM2	INAFM2	1.06	1.426	1.866	1.544	0
LOC100133669	LOC100133669	0.886	0.134	1.956	0.532	0
TUNAR	TUNAR	1.903	0.541	2.528	1.237	0
HTATSF1P2	HTATSF1P2	2.305	2.317	1.986	3.354	0
SCHLAP1	SCHLAP1	3.808	2.657	4.401	0.391	0
RAVER2	RAVER2	4.917	4.052	4.091	4.2	0
IGF2R	IGF2R	43.474	18.275	63.683	21.759	0
RAVER1	RAVER1	10.442	9.866	10.892	9.458	0
LAYN	LAYN	1.185	0.541	1.07	0.4	0
LAX1	LAX1	1.077	0.256	1.58	0.837	0
CHAD	CHAD	1.053	0.147	1.12	0.214	0
GRID2IP	GRID2IP	0.553	0.878	1.342	0.529	0
TBCCD1	TBCCD1	3.308	1.726	3.963	3.425	0
DKC1	DKC1	67.924	46.687	41.564	40.897	0
AFG3L2	AFG3L2	48.659	26.076	36.892	29.239	0
FAM186A	FAM186A	1.612	0.21	1.852	0.871	0
FIBCD1	FIBCD1	2.347	1.035	4.94	6.659	0
ANGEL2	ANGEL2	10.578	10.312	8.369	8.48	0
ANGEL1	ANGEL1	4.774	6.729	5.863	5.142	0
IGF1R	IGF1R	62.956	22.541	110.266	46.06	0
RTL1	RTL1	1.705	1.479	2.608	1.971	0
RTKN	RTKN	5.882	10.81	8.499	12.36	0
LOC100132356	LOC100132356	2.034	1.152	1.359	1.193	0
FAM189B	FAM189B	6.758	4.481	6.647	4.979	0
PKHD1	PKHD1	0.265	0.488	0.266	0.284	0
ENHO	ENHO	0.718	0.934	1.078	1.402	0
KCNV1	KCNV1	0.99	1.429	0.402	0.223	0
KCNC4-AS1	KCNC4-AS1	1.025	0.499	1.684	0.157	0
KCNV2	KCNV2	1.312	0.638	1.248	2.176	0
LOC101927746	LOC101927746	5.413	11.593	4.099	5.814	0
EBP	EBP	32.449	66.072	32.978	85.174	0
LOC100132352	LOC100132352	0.7	0.771	0.529	0.725	0
HTRA2	HTRA2	2.811	3.518	3.301	5.082	0
HTRA3	HTRA3	2.317	2.281	1.521	1.043	0
HTRA1	HTRA1	14.139	16.137	54.637	55.63	0
PLCG1-AS1	PLCG1-AS1	8.826	10.666	5.434	7.428	0
ECD	ECD	16.376	33.952	15.903	15.901	0
FAM188A	FAM188A	4.853	13.577	4.95	11.022	0
EXPH5	EXPH5	1.982	2.885	0.777	0.811	0
LOC101927755	LOC101927755	2.704	0.314	1.291	1.204	0
FAM188B	FAM188B	1.424	3.228	1.555	2.038	0
LOC148413	LOC148413	2.904	1.151	3.095	1.391	0
EDA	EDA	1.092	0.643	1.426	1.861	0
RTN3	RTN3	22.752	24.576	18.266	19.124	0
RTN4	RTN4	127.278	113.923	139.955	119.615	0
C21orf91	C21orf91	1.516	9.493	1.027	3.503	0
RTN2	RTN2	2.89	4.315	4.887	4.166	0
SRGAP2-AS1	SRGAP2-AS1	1.732	0.657	1.627	0.869	0
LOC100288069	LOC100288069	2.648	1.357	2.847	2.767	0
CHDH	CHDH	3.783	4.525	2.081	1.214	0
FAM179B	FAM179B	10.27	12.866	10.067	11.602	0
FAM179A	FAM179A	1.133	0.235	1.519	0.268	0
LOC101928979	LOC101928979	2.518	4.014	2.435	0.316	0
AADAC	AADAC	1.404	1.785	1.697	5.179	0
GPR146	GPR146	1.093	1.03	2.051	0.856	0
VPS13D	VPS13D	13.805	6.322	15.06	7.223	0
RPL31P11	RPL31P11	0.789	0.163	0.664	0.195	0
CHD9	CHD9	52.88	110.935	72.007	101.319	0
CHD8	CHD8	74.291	49.867	61.802	47.052	0
SWT1	SWT1	4.346	21.291	3.783	17.385	0
VPS13B	VPS13B	14.057	12.253	14.872	10.409	0
CHD7	CHD7	24.877	14.589	26.171	17.851	0
VPS13C	VPS13C	55.552	40.345	53.635	25.473	0
CHD6	CHD6	45.129	29.172	35.758	29.13	0
CHD5	CHD5	0.624	0.18	1.392	0.342	0
GPR137	GPR137	6.821	7.687	7.526	7.964	0
VPS13A	VPS13A	20.221	25.329	18.244	12.018	0
CHD4	CHD4	105.185	34.227	104.843	36.952	0
MYBL1	MYBL1	6.288	16.085	3.847	7.079	0
CHD3	CHD3	63.93	16.927	73.194	26.575	0
MYBL2	MYBL2	26.587	42.206	25.059	40.932	0
CHD2	CHD2	53.505	54.522	40.852	30.913	0
ACTL6A	ACTL6A	27.064	46.147	22.408	35.288	0
CHD1	CHD1	52.296	94.134	31.823	39.83	0
EED	EED	17.625	47.287	14.776	19.682	0
C14orf37	C14orf37	0.629	0.524	1.307	0.955	0
SPEF2	SPEF2	1.039	2.094	0.622	0.614	0
APPL1	APPL1	18.467	49.583	13.135	24.612	0
APPL2	APPL2	12.702	12.25	19.663	18.225	0
FAM178A	FAM178A	30.834	56.304	24.629	31.39	0
GPR132	GPR132	1.997	0.122	2.605	0.755	0
PCOLCE-AS1	PCOLCE-AS1	0.404	0.628	1.095	0.161	0
LOC101928992	LOC101928992	2.775	0.174	3.927	0.704	0
LOC101927666	LOC101927666	1.739	0.499	1.617	1.305	0
ECSIT	ECSIT	6.735	20.103	6.247	19.291	0
MEA1	MEA1	19.72	64.473	14.983	52.732	0
RANGAP1	RANGAP1	22.964	26.9	26.211	33.008	0
GFOD2	GFOD2	6.442	7.539	10.348	13.773	0
RTP5	RTP5	0.985	0.798	1.792	1.311	0
GFOD1	GFOD1	5.118	2.959	6.881	2.088	0
RPL17	RPL17	197.857	934.925	188.805	1006.33	0
GPR160	GPR160	0.46	1.175	0.631	0.673	0
RPL19	RPL19	978.593	3069.77	969.263	3468.71	0
RPL18	RPL18	188.551	679.4	229.286	816.464	0
EFS	EFS	1.617	0.195	1.712	0.744	0
RPL11	RPL11	189.568	621.05	201.666	570.384	0
RPL10	RPL10	56.856	186.6	81.789	260.841	0
GPR162	GPR162	1.845	0.985	2.123	0.639	0
RPL13	RPL13	41.02	133.91	53.235	160.131	0
GPR161	GPR161	8.806	3.393	17.322	7.273	0
RPL12	RPL12	128.783	470.411	125.023	445.401	0
TOB2P1	TOB2P1	0.779	0.503	1.123	0.674	0
RPL15	RPL15	98.294	298.231	126.842	392.592	0
RPL14	RPL14	165.221	369.772	143.841	309.052	0
OSMR-AS1	OSMR-AS1	0.552	0.64	0.462	0.586	0
CSMD3	CSMD3	0.117	0.118	0.156	0.131	0
CSMD2	CSMD2	0.553	0.206	0.755	0.451	0
EGF	EGF	0.265	0.224	0.533	0.423	0
MECR	MECR	2.212	3.825	3.02	3.389	0
CRHR1-IT1	CRHR1-IT1	2.666	8.716	2.245	2.458	0
MED4	MED4	3.301	13.824	1.923	6.558	0
MED6	MED6	9.453	33.441	8.679	18.625	0
MED1	MED1	33.061	23.859	28.101	20.253	0
COL15A1	COL15A1	0.462	0.243	1.579	0.725	0
GPR155	GPR155	0.484	0.393	0.534	0.367	0
PNKD	PNKD	13.398	34.394	10.693	58.889	0
CHGB	CHGB	7.583	2.255	5.37	3.906	0
GPR157	GPR157	4.143	2.415	7.596	2.918	0
CHGA	CHGA	2.076	0.393	3.266	1.041	0
GPR156	GPR156	1.662	0.61	1.935	0.916	0
GPR152	GPR152	3.712	0.484	7.198	1.4	0
LOC101927683	LOC101927683	1.131	0.99	1.006	0.331	0
CHFR	CHFR	6.156	8.548	9.491	13.301	0
EHF	EHF	7.669	13.545	0.92	1.35	0
PNKP	PNKP	4.527	9.344	5.019	9.778	0
AADAT	AADAT	1.798	3.384	1.742	1.08	0
LOC102724776	LOC102724776	1.281	1.021	1.064	9.089	0
ENO1	ENO1	499.154	731.132	339.175	575.523	0
ENO2	ENO2	14.752	16.637	13.664	17.257	0
ENO3	ENO3	13.677	10.65	29.216	41.128	0
RNF121	RNF121	7.078	6.222	9.477	10.645	0
RNF123	RNF123	4.508	4.748	5.014	4.6	0
RNF122	RNF122	1.61	3.221	1.343	3.861	0
RNF125	RNF125	0.258	0.288	0.128	0.279	0
PPIP5K1	PPIP5K1	5.743	3.434	5.432	4.481	0
PPIP5K2	PPIP5K2	26.128	93.547	19.13	48.313	0
GPR101	GPR101	4.409	0.232	3.252	4.129	0
LOC101927694	LOC101927694	0.756	0.106	0.929	0.22	0
TMEM200A	TMEM200A	0.493	0.881	0.481	0.836	0
PNO1	PNO1	8.126	21.65	4.743	13.904	0
TMEM200B	TMEM200B	1.519	0.982	2.067	2.076	0
PRRC2C	PRRC2C	228.477	95.403	155.82	87.722	0
PRRC2B	PRRC2B	58.101	16.801	70.33	25.999	0
ABAT	ABAT	1.644	0.601	2.065	1.369	0
RTTN	RTTN	6.695	5.868	7.815	5.998	0
RNF115	RNF115	10.685	18.069	6.175	12.392	0
C14orf79	C14orf79	2.579	4.903	2.561	3.888	0
PRRC2A	PRRC2A	42.142	24.518	46.311	28.193	0
RABL2B	RABL2B	1.533	1.676	2.258	1.906	0
RNF130	RNF130	9.557	13.957	12.732	18.76	0
DKK1	DKK1	90.188	269.759	14.191	45.222	0
MED7	MED7	8.891	80.801	5.239	35.253	0
DKK3	DKK3	9.548	10.251	11.863	12.015	0
MED8	MED8	8.306	14.938	8.07	11.228	0
MED9	MED9	5.672	7.577	5.576	4.954	0
LOC100289361	LOC100289361	1.563	2.933	1.667	0.141	0
RNF135	RNF135	8.169	13.365	7.705	14.524	0
C14orf80	C14orf80	6.141	13.784	6.124	6.753	0
CSMD1	CSMD1	0.289	0.13	0.287	0.607	0
GPLD1	GPLD1	0.773	0.489	1.221	0.765	0
HHIPL1	HHIPL1	0.958	0.121	1.446	1.88	0
HHIPL2	HHIPL2	7.071	7.019	4.331	1.808	0
RNF126	RNF126	5.51	7.56	4.287	10.121	0
MINPP1	MINPP1	19.576	27.704	17.907	21.149	0
PIBF1	PIBF1	4.103	21.977	2.06	9.867	0
C14orf93	C14orf93	1.982	4.864	3.499	5.847	0
RNF103	RNF103	31.823	24.666	23.679	17.61	0
CTD-3080P12.3	CTD-3080P12.3	1.254	0.398	1.187	0.454	0
GPR119	GPR119	2.822	0.579	2.297	3.064	0
FAHD2A	FAHD2A	6.242	9.392	6.768	18.251	0
FAHD2B	FAHD2B	2.611	2.593	3.48	6.64	0
PNPO	PNPO	8.896	9.836	8.691	5.889	0
PNOC	PNOC	1.731	0.853	2.127	0.182	0
RNF112	RNF112	1.459	0.788	1.756	0.622	0
RNF111	RNF111	20.923	23.498	18.729	19.678	0
RNF114	RNF114	6.122	14.89	6.301	9.164	0
BRPF1	BRPF1	14.745	16.4	13.87	15.899	0
BRPF3	BRPF3	6.978	3.114	7.467	3.668	0
CHKA	CHKA	10.799	10.072	10.002	11.537	0
GPR108	GPR108	5.218	9.494	4.745	8.827	0
GPR107	GPR107	26.685	9.766	28.214	11.318	0
[truncated: 14,301 more rows]

## Sheet: CNT_Cytosol
Gene	CNT_Cytosol		Up50%		Gene	CNT_Cytosol		20.2748
SNORD10	7774.29		SNORD10		SNORD10	7774.29		383.447
MIR3652	7607.33		MIR3652		MIR3652	7607.33		375.212
RMRP	6692.03		RMRP		RMRP	6692.03		330.067
SNORD15B	3868.2		SNORD15B		SNORD15B	3868.2		190.789
MIR3648-2	3695.74		MIR3648-2		MIR3648-2	3695.74		182.283
KRT8	2368.49		KRT8		KRT8	2368.49		116.82
SNORA73B	2250.88		SNORA73B		SNORA73B	2250.88		111.019
HSP90AA1	1820		HSP90AA1		HSP90AA1	1820		89.7668
ALDH1A1	1539.48		ALDH1A1		ALDH1A1	1539.48		75.9308
AKR1B10	1516.13		AKR1B10		AKR1B10	1516.13		74.7792
MIR1248	1483.63		MIR1248		MIR1248	1483.63		73.1762
RPL13AP5	1467.78		RPL13AP5		RPL13AP5	1467.78		72.3944
KRT18	1338.53		KRT18		KRT18	1338.53		66.0195
ACTB	1264.75		ACTB		ACTB	1264.75		62.3805
HSP90AB1	1236.78		HSP90AB1		HSP90AB1	1236.78		61.001
ITGB1	1172.12		ITGB1		ITGB1	1172.12		57.8118
PKM	1083.78		PKM		PKM	1083.78		53.4546
ACTG1	1049.48		ACTG1		ACTG1	1049.48		51.7629
SNORA49	1010.75		SNORA49		SNORA49	1010.75		49.8526
RPL19	978.593		RPL19		RPL19	978.593		48.2665
ANXA2	964.336		ANXA2		ANXA2	964.336		47.5634
SNORA18	908.022		SNORA18		SNORA18	908.022		44.7858
GAPDH	877.52		GAPDH		GAPDH	877.52		43.2814
FTH1	876.932		FTH1		FTH1	876.932		43.2524
FTL	871.36		FTL		FTL	871.36		42.9776
SNORA22	869.496		SNORA22		SNORA22	869.496		42.8856
HSPA8	821.314		HSPA8		HSPA8	821.314		40.5092
RPL4	812.436		RPL4		RPL4	812.436		40.0713
SNORD22	806.014		SNORD22		SNORD22	806.014		39.7545
SNORD97	800.498		SNORD97		SNORD97	800.498		39.4825
SNORA64	797.038		SNORA64		SNORA64	797.038		39.3118
SNORA70	795.396		SNORA70		SNORA70	795.396		39.2308
NCL	749.015		NCL		NCL	749.015		36.9432
EEF1A1	732.375		EEF1A1		EEF1A1	732.375		36.1225
KRT7	726.896		KRT7		KRT7	726.896		35.8523
SNORD15A	716.587		SNORD15A		SNORD15A	716.587		35.3438
SCD	696.924		SCD		SCD	696.924		34.374
NPM1	677.243		NPM1		NPM1	677.243		33.4032
RPL35	659.167		RPL35		RPL35	659.167		32.5117
TXNRD1	634.558		TXNRD1		TXNRD1	634.558		31.2979
RPL26	613.044		RPL26		RPL26	613.044		30.2368
RPS6	609.886		RPS6		RPS6	609.886		30.081
RPLP2	586.728		RPLP2		RPLP2	586.728		28.9388
BCYRN1	578.449		BCYRN1		BCYRN1	578.449		28.5305
CTSL	559.255		CTSL		CTSL	559.255		27.5838
HSP90B1	548.304		HSP90B1		HSP90B1	548.304		27.0437
RPLP0	523.811		RPLP0		RPLP0	523.811		25.8356
RPL7A	502.082		RPL7A		RPL7A	502.082		24.7639
ENO1	499.154		ENO1		ENO1	499.154		24.6195
SNORA63	496.053		SNORA63		SNORA63	496.053		24.4665
PGD	492.765		PGD		PGD	492.765		24.3043
HNRNPA1	473.558		HNRNPA1		HNRNPA1	473.558		23.357
NACA	470.167		NACA		NACA	470.167		23.1898
TOP2A	458.991		TOP2A		TOP2A	458.991		22.6385
SPTBN1	457.752		SPTBN1		SPTBN1	457.752		22.5774
SNORA71A	457.315		SNORA71A		SNORA71A	457.315		22.5559
RPLP1	453.932		RPLP1		RPLP1	453.932		22.389
G6PD	452.605		G6PD		G6PD	452.605		22.3236
TMSB10	448.369		TMSB10		TMSB10	448.369		22.1146
PTMA	447.962		PTMA		PTMA	447.962		22.0946
ACTN4	444.797		ACTN4		ACTN4	444.797		21.9385
RPL3	443.153		RPL3		RPL3	443.153		21.8574
LDHB	443.047		LDHB		LDHB	443.047		21.8521
TKT	434.156		TKT		TKT	434.156		21.4136
AKR1C3	432.518		AKR1C3		AKR1C3	432.518		21.3328
RPL6	431.584		RPL6		RPL6	431.584		21.2868
RPL23	429.886		RPL23		RPL23	429.886		21.203
ALDH3A1	428.145		ALDH3A1		ALDH3A1	428.145		21.1171
EIF3A	425.25		EIF3A		EIF3A	425.25		20.9743
SNORA67	413.487		SNORA67		SNORA67	413.487		20.3942
SNORA24	412.454		SNORA24		SNORA24	412.454		20.3432
SNORA21	403.431		SNORA21		SNORA21	403.431		19.8982
FLNA	402.836		FLNA		FLNA	402.836		19.8688
PRKAR1A	401.313		PRKAR1A		PRKAR1A	401.313		19.7937
RPS16	395.511		RPS16		RPS16	395.511		19.5075
HIST1H1E	395.202		HIST1H1E		HIST1H1E	395.202		19.4923
RPS4X	389.694		RPS4X		RPS4X	389.694		19.2206
RPL8	387.266		RPL8		RPL8	387.266		19.1009
EIF4A1	385.463		EIF4A1		EIF4A1	385.463		19.012
CALR	382.735		CALR		CALR	382.735		18.8774
RPL23A	378.372		RPL23A		RPL23A	378.372		18.6622
MALAT1	370.596		MALAT1		MALAT1	370.596		18.2787
EEF2	363.565		EEF2		EEF2	363.565		17.9319
HSPD1	363.332		HSPD1		HSPD1	363.332		17.9204
GNB2L1	356.512		GNB2L1		GNB2L1	356.512		17.584
RPS19	354.289		RPS19		RPS19	354.289		17.4744
AKR1C2	351.989		AKR1C2		AKR1C2	351.989		17.3609
IGFBP4	348.739		IGFBP4		IGFBP4	348.739		17.2006
ALDOA	343.937		ALDOA		ALDOA	343.937		16.9638
SF3B1	343.339		SF3B1		SF3B1	343.339		16.9343
CLTC	343.234		CLTC		CLTC	343.234		16.9291
RPS7	342.673		RPS7		RPS7	342.673		16.9015
RPL27	342.552		RPL27		RPL27	342.552		16.8955
SNORA48	342.106		SNORA48		SNORA48	342.106		16.8735
HSPA9	341.786		HSPA9		HSPA9	341.786		16.8577
HIST1H1C	340.207		HIST1H1C		HIST1H1C	340.207		16.7798
EEF1G	337.217		EEF1G		EEF1G	337.217		16.6323
DDX6	333.54		DDX6		DDX6	333.54		16.451
CYP24A1	330.26		CYP24A1		CYP24A1	330.26		16.2892
SNORD17	323.397		SNORD17		SNORD17	323.397		15.9507
PRPF8	319.969		PRPF8		PRPF8	319.969		15.7816
SCARNA21	319.45		SCARNA21		SCARNA21	319.45		15.756
ASPH	314.538		ASPH		ASPH	314.538		15.5138
HNRNPK	310.384		HNRNPK		HNRNPK	310.384		15.3089
MKI67	307.932		MKI67		MKI67	307.932		15.1879
CANX	307.169		CANX		CANX	307.169		15.1503
RPL38	306.936		RPL38		RPL38	306.936		15.1388
UBB	302.566		UBB		UBB	302.566		14.9233
UGDH	301.765		UGDH		UGDH	301.765		14.8838
DNAJA1	300.608		DNAJA1		DNAJA1	300.608		14.8267
NAP1L1	299.239		NAP1L1		NAP1L1	299.239		14.7592
RPL5	292.988		RPL5		RPL5	292.988		14.4509
S100A6	287.94		S100A6		S100A6	287.94		14.2019
FLNB	285.74		FLNB		FLNB	285.74		14.0934
MAP1B	285.491		MAP1B		MAP1B	285.491		14.0811
SNORA43	282.177		SNORA43		SNORA43	282.177		13.9176
MYH9	280.235		MYH9		MYH9	280.235		13.8219
RPS2	278.366		RPS2		RPS2	278.366		13.7297
ATP2A2	278.167		ATP2A2		ATP2A2	278.167		13.7199
ACLY	277.546		ACLY		ACLY	277.546		13.6892
PDIA6	277.305		PDIA6		PDIA6	277.305		13.6773
RPPH1	273.492		RPPH1		RPPH1	273.492		13.4893
HIST2H2BF	270.424		HIST2H2BF		HIST2H2BF	270.424		13.338
SCARNA5	269.113		SCARNA5		SCARNA5	269.113		13.2733
SQSTM1	268.757		SQSTM1		SQSTM1	268.757		13.2557
PABPC1	268.336		PABPC1		PABPC1	268.336		13.235
CA12	266.438		CA12		CA12	266.438		13.1414
KPNB1	263.025		KPNB1		KPNB1	263.025		12.973
RPS27	262.785		RPS27		RPS27	262.785		12.9612
EEF1B2	261.047		EEF1B2		EEF1B2	261.047		12.8755
AHNAK	260.512		AHNAK		AHNAK	260.512		12.8491
CCT3	259.424		CCT3		CCT3	259.424		12.7954
SNORA76C	259.349		SNORA76C		SNORA76C	259.349		12.7917
COX7C	259.339		COX7C		COX7C	259.339		12.7912
PRDX1	257.518		PRDX1		PRDX1	257.518		12.7014
EIF4G2	255.438		EIF4G2		EIF4G2	255.438		12.5988
ADAM9	254.163		ADAM9		ADAM9	254.163		12.5359
MYOF	254.033		MYOF		MYOF	254.033		12.5295
TUBB	252.044		TUBB		TUBB	252.044		12.4314
ANXA1	251.93		ANXA1		ANXA1	251.93		12.4258
PRKDC	250.759		PRKDC		PRKDC	250.759		12.368
VIM	250.177		VIM		VIM	250.177		12.3393
RPL37A	248.053		RPL37A		RPL37A	248.053		12.2346
RNU11	248.027		RNU11		RNU11	248.027		12.2333
LDHA	247.351		LDHA		LDHA	247.351		12.1999
TPM4	246.67		TPM4		TPM4	246.67		12.1664
TPI1	246.455		TPI1		TPI1	246.455		12.1558
EIF4B	246.094		EIF4B		EIF4B	246.094		12.1379
SLC3A2	240.479		SLC3A2		SLC3A2	240.479		11.861
RPS3	239.712		RPS3		RPS3	239.712		11.8232
DDX3X	239.243		DDX3X		DDX3X	239.243		11.8
TUBA1B	238.755		TUBA1B		TUBA1B	238.755		11.776
KPNA2	237.077		KPNA2		KPNA2	237.077		11.6932
PPIB	236.872		PPIB		PPIB	236.872		11.6831
DCBLD2	234.065		DCBLD2		DCBLD2	234.065		11.5446
DYNC1H1	233.199		DYNC1H1		DYNC1H1	233.199		11.5019
RPL7	232.637		RPL7		RPL7	232.637		11.4742
RPS8	232.186		RPS8		RPS8	232.186		11.452
P4HB	231.808		P4HB		P4HB	231.808		11.4333
VCP	230.99		VCP		VCP	230.99		11.393
PSAP	230.241		PSAP		PSAP	230.241		11.356
AKR1B1	228.615		AKR1B1		AKR1B1	228.615		11.2758
PRRC2C	228.477		PRRC2C		PRRC2C	228.477		11.269
RPS3A	225.353		RPS3A		RPS3A	225.353		11.1149
NQO1	223.829		NQO1		NQO1	223.829		11.0398
DDX5	222.631		DDX5		DDX5	222.631		10.9807
SLC7A5	222.346		SLC7A5		SLC7A5	222.346		10.9666
SNRNP200	220.765		SNRNP200		SNRNP200	220.765		10.8887
RPL36AL	214.555		RPL36AL		RPL36AL	214.555		10.5824
IQGAP1	214.033		IQGAP1		IQGAP1	214.033		10.5566
HSPA5	209.328		HSPA5		HSPA5	209.328		10.3246
AARS	208.666		AARS		AARS	208.666		10.2919
MTUS1	208.391		MTUS1		MTUS1	208.391		10.2783
MYL6	206.275		MYL6		MYL6	206.275		10.174
HIST2H2AB	204.742		HIST2H2AB		HIST2H2AB	204.742		10.0984
HIST1H3B	203.904		HIST1H3B		HIST1H3B	203.904		10.057
PLEC	203.388		PLEC		PLEC	203.388		10.0316
CFL1	202.385		CFL1		CFL1	202.385		9.98211
GTF2I	202.007		GTF2I		GTF2I	202.007		9.96347
CENPF	201.095		CENPF		CENPF	201.095		9.91849
RPS11	199.242		RPS11		RPS11	199.242		9.82709
RPS15	199.15		RPS15		RPS15	199.15		9.82255
APP	198.41		APP		APP	198.41		9.78606
RPL17	197.857		RPL17		RPL17	197.857		9.75878
MYO1E	197.316		MYO1E		MYO1E	197.316		9.7321
SCARNA12	196.858		SCARNA12		SCARNA12	196.858		9.70951
ESF1	196.637		ESF1		ESF1	196.637		9.69861
AMIGO2	195.214		AMIGO2		AMIGO2	195.214		9.62842
RPL18A	194.754		RPL18A		RPL18A	194.754		9.60573
RPS5	194.593		RPS5		RPS5	194.593		9.59779
LMNA	194.37		LMNA		LMNA	194.37		9.58679
DSTN	194.206		DSTN		DSTN	194.206		9.5787
SFPQ	193.077		SFPQ		SFPQ	193.077		9.52302
XRCC5	192.994		XRCC5		XRCC5	192.994		9.51893
GDI2	192.112		GDI2		GDI2	192.112		9.47542
CNTN1	191.77		CNTN1		CNTN1	191.77		9.45856
BZW1	190.209		BZW1		BZW1	190.209		9.38156
RPL11	189.568		RPL11		RPL11	189.568		9.34995
EIF4G1	189.292		EIF4G1		EIF4G1	189.292		9.33633
HIST1H2BC	189.203		HIST1H2BC		HIST1H2BC	189.203		9.33194
NRP1	188.833		NRP1		NRP1	188.833		9.3137
RPL18	188.551		RPL18		RPL18	188.551		9.29979
RPS18	188.104		RPS18		RPS18	188.104		9.27774
SUPT16H	188.09		SUPT16H		SUPT16H	188.09		9.27705
RPS15A	187.655		RPS15A		RPS15A	187.655		9.25559
RPL41	186.936		RPL41		RPL41	186.936		9.22013
FAU	186.055		FAU		FAU	186.055		9.17668
SNORA31	185.078		SNORA31		SNORA31	185.078		9.12849
RPSA	184.905		RPSA		RPSA	184.905		9.11996
SNORD8	184.743		SNORD8		SNORD8	184.743		9.11197
SET	182.851		SET		SET	182.851		9.01865
PFN1	182.722		PFN1		PFN1	182.722		9.01229
ECT2	182.62		ECT2		ECT2	182.62		9.00726
SNORA84	182.505		SNORA84		SNORA84	182.505		9.00158
SNORA27	182.494		SNORA27		SNORA27	182.494		9.00104
CAST	181.66		CAST		CAST	181.66		8.95991
RPL36A	181.061		RPL36A		RPL36A	181.061		8.93036
RPS24	181.041		RPS24		RPS24	181.041		8.92938
KRT81	180.311		KRT81		KRT81	180.311		8.89337
HSPA4	179.489		HSPA4		HSPA4	179.489		8.85283
CCT4	178.013		CCT4		CCT4	178.013		8.78003
KTN1	177.472		KTN1		KTN1	177.472		8.75334
CCT7	176.995		CCT7		CCT7	176.995		8.72982
SSRP1	176.952		SSRP1		SSRP1	176.952		8.7277
RPS21	176.789		RPS21		RPS21	176.789		8.71966
YWHAZ	175.532		YWHAZ		YWHAZ	175.532		8.65766
STIP1	175.354		STIP1		STIP1	175.354		8.64888
EEF1D	175.345		EEF1D		EEF1D	175.345		8.64844
DBI	174.429		DBI		DBI	174.429		8.60326
SF3B2	174.384		SF3B2		SF3B2	174.384		8.60104
SNORA71C	174.215		SNORA71C		SNORA71C	174.215		8.5927
FAT1	173.348		FAT1		FAT1	173.348		8.54994
SNORA10	172.899		SNORA10		SNORA10	172.899		8.52779
EIF5B	172.089		EIF5B		EIF5B	172.089		8.48784
TNS3	171.148		TNS3		TNS3	171.148		8.44143
SNRPB	169.635		SNRPB		SNRPB	169.635		8.3668
APLP2	169.466		APLP2		APLP2	169.466		8.35847
SNORA23	168.628		SNORA23		SNORA23	168.628		8.31714
HNRNPA2B1	168.237		HNRNPA2B1		HNRNPA2B1	168.237		8.29785
EZR	168.172		EZR		EZR	168.172		8.29465
CALM2	167.76		CALM2		CALM2	167.76		8.27432
SPTAN1	167.137		SPTAN1		SPTAN1	167.137		8.2436
NME2	167.073		NME2		NME2	167.073		8.24044
AKR1C1	166.974		AKR1C1		AKR1C1	166.974		8.23556
PDIA4	166.194		PDIA4		PDIA4	166.194		8.19709
SNORA81	166.038		SNORA81		SNORA81	166.038		8.18939
MSN	165.45		MSN		MSN	165.45		8.16039
HNRNPM	165.305		HNRNPM		HNRNPM	165.305		8.15324
RPL14	165.221		RPL14		RPL14	165.221		8.1491
UBC	165.139		UBC		UBC	165.139		8.14505
SCARNA10	165.101		SCARNA10		SCARNA10	165.101		8.14318
MT2A	165.082		MT2A		MT2A	165.082		8.14224
FADS2	164.798		FADS2		FADS2	164.798		8.12823
TALDO1	164.7		TALDO1		TALDO1	164.7		8.1234
RPL13A	163.807		RPL13A		RPL13A	163.807		8.07935
SCARNA22	163.737		SCARNA22		SCARNA22	163.737		8.0759
CNOT1	163.105		CNOT1		CNOT1	163.105		8.04473
AHNAK2	162.572		AHNAK2		AHNAK2	162.572		8.01844
ATP5B	162.485		ATP5B		ATP5B	162.485		8.01415
CAPRIN1	161.641		CAPRIN1		CAPRIN1	161.641		7.97252
YWHAE	161.597		YWHAE		YWHAE	161.597		7.97035
RNF213	161.209		RNF213		RNF213	161.209		7.95121
SPP1	160.963		SPP1		SPP1	160.963		7.93908
LRPPRC	160.597		LRPPRC		LRPPRC	160.597		7.92103
HUWE1	160.06		HUWE1		HUWE1	160.06		7.89454
SLC38A2	159.969		SLC38A2		SLC38A2	159.969		7.89005
TGFBI	159.733		TGFBI		TGFBI	159.733		7.87841
CCT5	159.056		CCT5		CCT5	159.056		7.84502
YBX1	159.003		YBX1		YBX1	159.003		7.84241
PLK2	158.44		PLK2		PLK2	158.44		7.81464
ATP1B1	158.331		ATP1B1		ATP1B1	158.331		7.80926
RAD21	157.001		RAD21		RAD21	157.001		7.74367
SNORA7A	156.351		SNORA7A		SNORA7A	156.351		7.71161
HNRNPU	156.303		HNRNPU		HNRNPU	156.303		7.70924
CKAP5	156.155		CKAP5		CKAP5	156.155		7.70194
RPL31	155.976		RPL31		RPL31	155.976		7.69311
SLC12A2	155.761		SLC12A2		SLC12A2	155.761		7.68251
ANP32B	155.714		ANP32B		ANP32B	155.714		7.68019
TRIM28	155.351		TRIM28		TRIM28	155.351		7.66228
MSH6	154.938		MSH6		MSH6	154.938		7.64191
SNORA5A	153.974		SNORA5A		SNORA5A	153.974		7.59437
GOLM1	153.664		GOLM1		GOLM1	153.664		7.57908
RPL24	152.916		RPL24		RPL24	152.916		7.54218
PTGR1	152.627		PTGR1		PTGR1	152.627		7.52793
HNRNPH1	152.6		HNRNPH1		HNRNPH1	152.6		7.5266
EPRS	152.385		EPRS		EPRS	152.385		7.51599
BHLHE40	152.138		BHLHE40		BHLHE40	152.138		7.50381
SNORA45B	151.957		SNORA45B		SNORA45B	151.957		7.49488
RPS27A	151.306		RPS27A		RPS27A	151.306		7.46277
HIST1H2AM	151.149		HIST1H2AM		HIST1H2AM	151.149		7.45503
TUBB4B	149.916		TUBB4B		TUBB4B	149.916		7.39422
HIST1H2BD	149.9		HIST1H2BD		HIST1H2BD	149.9		7.39343
EIF3B	149.718		EIF3B		EIF3B	149.718		7.38445
DDX21	149.218		DDX21		DDX21	149.218		7.35979
NCOR1	146.899		NCOR1		NCOR1	146.899		7.24541
SMC3	146.715		SMC3		SMC3	146.715		7.23634
ACSL3	146.091		ACSL3		ACSL3	146.091		7.20556
TMSB4X	145.883		TMSB4X		TMSB4X	145.883		7.1953
SON	145.506		SON		SON	145.506		7.1767
ACTN1	145.501		ACTN1		ACTN1	145.501		7.17646
DHX9	144.591		DHX9		DHX9	144.591		7.13157
PTPN11	144.295		PTPN11		PTPN11	144.295		7.11697
FN1	143.712		FN1		FN1	143.712		7.08822
PTGES3	143.063		PTGES3		PTGES3	143.063		7.05621
ZNF146	142.961		ZNF146		ZNF146	142.961		7.05118
CTNNA1	142.31		CTNNA1		CTNNA1	142.31		7.01907
CRIM1	142.203		CRIM1		CRIM1	142.203		7.01379
IPO7	141.156		IPO7		IPO7	141.156		6.96215
LEO1	140.878		LEO1		LEO1	140.878		6.94844
CTTN	140.709		CTTN		CTTN	140.709		6.9401
RPS20	140.271		RPS20		RPS20	140.271		6.9185
TJP1	138.502		TJP1		TJP1	138.502		6.83125
SRRM2	138.489		SRRM2		SRRM2	138.489		6.83061
TUBA1C	138.279		TUBA1C		TUBA1C	138.279		6.82025
IARS	138.244		IARS		IARS	138.244		6.81853
PLS3	137.643		PLS3		PLS3	137.643		6.78888
HDLBP	137.54		HDLBP		HDLBP	137.54		6.7838
ARPC3	137.509		ARPC3		ARPC3	137.509		6.78227
TPM2	137.3		TPM2		TPM2	137.3		6.77196
HIF1A	137.027		HIF1A		HIF1A	137.027		6.7585
HIST1H2AG	136.813		HIST1H2AG		HIST1H2AG	136.813		6.74794
KIF5B	136.647		KIF5B		KIF5B	136.647		6.73976
LOC729348	136.085		LOC729348		LOC729348	136.085		6.71204
DSP	136.035		DSP		DSP	136.035		6.70957
IDH1	135.921		IDH1		IDH1	135.921		6.70395
HNRNPF	135.086		HNRNPF		HNRNPF	135.086		6.66276
CSDE1	134.388		CSDE1		CSDE1	134.388		6.62834
DST	133.633		DST		DST	133.633		6.5911
KYNU	133.325		KYNU		KYNU	133.325		6.57591
LAMB1	133.182		LAMB1		LAMB1	133.182		6.56886
TPM1	132.506		TPM1		TPM1	132.506		6.53551
COX4I1	132.296		COX4I1		COX4I1	132.296		6.52516
TM4SF1	131.735		TM4SF1		TM4SF1	131.735		6.49749
FASN	131.455		FASN		FASN	131.455		6.48368
EIF5A	130.899		EIF5A		EIF5A	130.899		6.45625
BASP1	130.847		BASP1		BASP1	130.847		6.45369
UBA2	130.835		UBA2		UBA2	130.835		6.4531
SNORA71D	130.662		SNORA71D		SNORA71D	130.662		6.44456
ATP5A1	130.053		ATP5A1		ATP5A1	130.053		6.41453
DDX23	129.619		DDX23		DDX23	129.619		6.39312
TARS	129.187		TARS		TARS	129.187		6.37181
EHBP1	129.085		EHBP1		EHBP1	129.085		6.36678
PPIG	128.909		PPIG		PPIG	128.909		6.3581
RPL12	128.783		RPL12		RPL12	128.783		6.35189
AKAP12	127.955		AKAP12		AKAP12	127.955		6.31105
AHSA1	127.68		AHSA1		AHSA1	127.68		6.29748
IK	127.47		IK		IK	127.47		6.28713
RTN4	127.278		RTN4		RTN4	127.278		6.27766
SMARCA1	126.962		SMARCA1		SMARCA1	126.962		6.26207
XRN2	126.959		XRN2		XRN2	126.959		6.26192
NSRP1	126.595		NSRP1		NSRP1	126.595		6.24397
SCARNA6	126.534		SCARNA6		SCARNA6	126.534		6.24096
XRCC6	126.285		XRCC6		XRCC6	126.285		6.22868
TCP1	126.216		TCP1		TCP1	126.216		6.22528
HIST2H2AC	126.195		HIST2H2AC		HIST2H2AC	126.195		6.22424
HIST1H4B	125.656		HIST1H4B		HIST1H4B	125.656		6.19765
CLU	124.963		CLU		CLU	124.963		6.16347
RPL10A	124.6		RPL10A		RPL10A	124.6		6.14557
C1QBP	124.518		C1QBP		C1QBP	124.518		6.14153
HIST1H4E	124.475		HIST1H4E		HIST1H4E	124.475		6.13941
ECH1	124.381		ECH1		ECH1	124.381		6.13477
SUPT6H	124.347		SUPT6H		SUPT6H	124.347		6.13309
ABCC2	123.28		ABCC2		ABCC2	123.28		6.08046
TOP2B	122.877		TOP2B		TOP2B	122.877		6.06059
RBM39	122.606		RBM39		RBM39	122.606		6.04722
NUCKS1	121.216		NUCKS1		NUCKS1	121.216		5.97866
PTMS	120.324		PTMS		PTMS	120.324		5.93467
NCAPD2	119.74		NCAPD2		NCAPD2	119.74		5.90586
CTSD	119.699		CTSD		CTSD	119.699		5.90384
SLC1A5	119.653		SLC1A5		SLC1A5	119.653		5.90157
NONO	119.563		NONO		NONO	119.563		5.89713
HSPB1	119.5		HSPB1		HSPB1	119.5		5.89403
VCL	119.458		VCL		VCL	119.458		5.89195
BAZ1B	118.86		BAZ1B		BAZ1B	118.86		5.86246
CD63	118.572		CD63		CD63	118.572		5.84825
LGR4	118.489		LGR4		LGR4	118.489		5.84416
SNRNP70	118.431		SNRNP70		SNRNP70	118.431		5.8413
SEP2	118.327		SEP2		SEP2	118.327		5.83617
RPS9	118.3		RPS9		RPS9	118.3		5.83484
AP2B1	118.297		AP2B1		AP2B1	118.297		5.83469
RPS10	118.153		RPS10		RPS10	118.153		5.82759
YWHAB	118.101		YWHAB		YWHAB	118.101		5.82502
FAM107B	118.016		FAM107B		FAM107B	118.016		5.82083
UGDH-AS1	117.703		UGDH-AS1		UGDH-AS1	117.703		5.80539
RAB10	117.672		RAB10		RAB10	117.672		5.80386
PCNA-AS1	117.528		PCNA-AS1		PCNA-AS1	117.528		5.79676
TOP1	117.307		TOP1		TOP1	117.307		5.78586
CPLX2	117.298		CPLX2		CPLX2	117.298		5.78542
RPL28	116.878		RPL28		RPL28	116.878		5.7647
ATP2B1	116.718		ATP2B1		ATP2B1	116.718		5.75681
CD44	116.55		CD44		CD44	116.55		5.74853
GPI	116.123		GPI		GPI	116.123		5.72746
TUFM	115.573		TUFM		TUFM	115.573		5.70034
THRAP3	115.5		THRAP3		THRAP3	115.5		5.69674
PSMD1	115.46		PSMD1		PSMD1	115.46		5.69476
PGK1	115.326		PGK1		PGK1	115.326		5.68815
PFKFB3	115.292		PFKFB3		PFKFB3	115.292		5.68648
CCT8	115.084		CCT8		CCT8	115.084		5.67622
SLC25A5	114.438		SLC25A5		SLC25A5	114.438		5.64436
PHF3	114.249		PHF3		PHF3	114.249		5.63503
CCT6A	113.812		CCT6A		CCT6A	113.812		5.61348
XPO1	113.479		XPO1		XPO1	113.479		5.59706
HECTD1	112.781		HECTD1		HECTD1	112.781		5.56263
CCT2	112.563		CCT2		CCT2	112.563		5.55188
DHX15	112.211		DHX15		DHX15	112.211		5.53452
MATR3	112.195		MATR3		MATR3	112.195		5.53373
PSMD2	112.187		PSMD2		PSMD2	112.187		5.53333
GOLGA4	112.144		GOLGA4		GOLGA4	112.144		5.53121
PAFAH1B2	111.631		PAFAH1B2		PAFAH1B2	111.631		5.50591
RPL29	111.629		RPL29		RPL29	111.629		5.50581
HIST1H1D	110.79		HIST1H1D		HIST1H1D	110.79		5.46443
NRG1	110.735		NRG1		NRG1	110.735		5.46172
MYO10	110.547		MYO10		MYO10	110.547		5.45244
RPL36	110.49		RPL36		RPL36	110.49		5.44963
SOD1	110.403		SOD1		SOD1	110.403		5.44534
GARS	110.368		GARS		GARS	110.368		5.44361
MTHFD1	109.755		MTHFD1		MTHFD1	109.755		5.41338
LUC7L3	109.196		LUC7L3		LUC7L3	109.196		5.38581
DCTN1	109.051		DCTN1		DCTN1	109.051		5.37866
TOB1	108.566		TOB1		TOB1	108.566		5.35474
USP9X	108.26		USP9X		USP9X	108.26		5.33964
PARD3	108.166		PARD3		PARD3	108.166		5.33501
CHMP2A	107.949		CHMP2A		CHMP2A	107.949		5.3243
UCHL1	107.9		UCHL1		UCHL1	107.9		5.32189
CBX5	107.777		CBX5		CBX5	107.777		5.31582
ALCAM	107.632		ALCAM		ALCAM	107.632		5.30867
ABCC1	107.599		ABCC1		ABCC1	107.599		5.30704
LINC00506	107.582		LINC00506		LINC00506	107.582		5.3062
SNORD94	107.2		SNORD94		SNORD94	107.2		5.28736
SLC38A1	107.118		SLC38A1		SLC38A1	107.118		5.28332
TLN1	106.982		TLN1		TLN1	106.982		5.27661
FADS1	106.827		FADS1		FADS1	106.827		5.26896
XPOT	106.58		XPOT		XPOT	106.58		5.25678
KIAA0100	106.531		KIAA0100		KIAA0100	106.531		5.25436
LRRC59	106.381		LRRC59		LRRC59	106.381		5.24697
AATF	106.254		AATF		AATF	106.254		5.2407
BSG	106.024		BSG		BSG	106.024		5.22936
SMC1A	105.957		SMC1A		SMC1A	105.957		5.22605
HMGB3	105.924		HMGB3		HMGB3	105.924		5.22443
IARS2	105.861		IARS2		IARS2	105.861		5.22132
TMED2	105.8		TMED2		TMED2	105.8		5.21831
PON2	105.382		PON2		PON2	105.382		5.19769
PCNA	105.339		PCNA		PCNA	105.339		5.19557
CHD4	105.185		CHD4		CHD4	105.185		5.18798
EIF3K	104.953		EIF3K		EIF3K	104.953		5.17653
HIST1H2AB	104.195		HIST1H2AB		HIST1H2AB	104.195		5.13915
SCARNA23	104.102		SCARNA23		SCARNA23	104.102		5.13456
HIST1H4C	104.047		HIST1H4C		HIST1H4C	104.047		5.13185
RPL39	103.968		RPL39		RPL39	103.968		5.12795
RCN1	103.891		RCN1		RCN1	103.891		5.12415
LMNB1	103.75		LMNB1		LMNB1	103.75		5.1172
RDX	103.73		RDX		RDX	103.73		5.11621
HIST1H2BK	103.705		HIST1H2BK		HIST1H2BK	103.705		5.11498
EDF1	103.702		EDF1		EDF1	103.702		5.11483
THOC2	103.646		THOC2		THOC2	103.646		5.11207
NCKAP1	103.604		NCKAP1		NCKAP1	103.604		5.11
LAMC1	102.91		LAMC1		LAMC1	102.91		5.07577
TRIP12	102.827		TRIP12		TRIP12	102.827		5.07167
TMEM2	102.806		TMEM2		TMEM2	102.806		5.07064
TPX2	102.087		TPX2		TPX2	102.087		5.03518
HDGF	102.015		HDGF		HDGF	102.015		5.03162
PCM1	101.86		PCM1		PCM1	101.86		5.02398
SNORA47	101.626		SNORA47		SNORA47	101.626		5.01244
TPR	101.568		TPR		TPR	101.568		5.00958
EGFR	101.554		EGFR		EGFR	101.554		5.00889
MRFAP1	101.523		MRFAP1		MRFAP1	101.523		5.00736
NCOA3	101.283		NCOA3		NCOA3	101.283		4.99552
DDX42	101.271		DDX42		DDX42	101.271		4.99493
EIF1	101.141		EIF1		EIF1	101.141		4.98852
DDB1	100.461		DDB1		DDB1	100.461		4.95498
DUSP4	100.388		DUSP4		DUSP4	100.388		4.95138
ATF4	100.003		ATF4		ATF4	100.003		4.93239
MORF4L1	99.683		MORF4L1		MORF4L1	99.683		4.9166
ADAR	99.462		ADAR		ADAR	99.462		4.9057
S100A11	98.962		S100A11		S100A11	98.962		4.88104
WNK1	98.883		WNK1		WNK1	98.883		4.87715
TMBIM6	98.819		TMBIM6		TMBIM6	98.819		4.87399
SCARNA4	98.791		SCARNA4		SCARNA4	98.791		4.87261
TGM2	98.768		TGM2		TGM2	98.768		4.87147
CCDC47	98.763		CCDC47		CCDC47	98.763		4.87123
EML4	98.336		EML4		EML4	98.336		4.85017
RPL15	98.294		RPL15		RPL15	98.294		4.8481
MORC4	98.171		MORC4		MORC4	98.171		4.84203
ARHGAP11A	98.035		ARHGAP11A		ARHGAP11A	98.035		4.83532
PSMA7	97.382		PSMA7		PSMA7	97.382		4.80311
LINC00657	97.164		LINC00657		LINC00657	97.164		4.79236
HIST1H1B	97.127		HIST1H1B		HIST1H1B	97.127		4.79054
SLTM	97.028		SLTM		SLTM	97.028		4.78565
HNRNPUL1	96.986		HNRNPUL1		HNRNPUL1	96.986		4.78358
CAPNS1	96.974		CAPNS1		CAPNS1	96.974		4.78299
JAK1	96.58		JAK1		JAK1	96.58		4.76356
RPS12	95.855		RPS12		RPS12	95.855		4.7278
EIF3E	95.598		EIF3E		EIF3E	95.598		4.71512
HIST1H2BN	95.492		HIST1H2BN		HIST1H2BN	95.492		4.70989
JUP	95.331		JUP		JUP	95.331		4.70195
PPM1G	95.045		PPM1G		PPM1G	95.045		4.68785
TFRC	95.042		TFRC		TFRC	95.042		4.6877
HNRNPD	94.771		HNRNPD		HNRNPD	94.771		4.67433
COPB2	94.689		COPB2		COPB2	94.689		4.67029
HADHA	94.501		HADHA		HADHA	94.501		4.66102
MET	94.455		MET		MET	94.455		4.65875
ANXA5	94.215		ANXA5		ANXA5	94.215		4.64691
SPINT2	94.177		SPINT2		SPINT2	94.177		4.64504
UBA1	94.173		UBA1		UBA1	94.173		4.64484
S100A10	94.115		S100A10		S100A10	94.115		4.64198
STAG2	94.066		STAG2		STAG2	94.066		4.63956
RBMX	94.04		RBMX		RBMX	94.04		4.63828
PCBP1	94.03		PCBP1		PCBP1	94.03		4.63778
LASP1	93.705		LASP1		LASP1	93.705		4.62175
CTNNB1	93.368		CTNNB1		CTNNB1	93.368		4.60513
ZBTB38	93.359		ZBTB38		ZBTB38	93.359		4.60469
DOCK5	93.296		DOCK5		DOCK5	93.296		4.60158
PPIA	93.251		PPIA		PPIA	93.251		4.59936
RBM25	93.229		RBM25		RBM25	93.229		4.59828
TNFRSF1A	93.096		TNFRSF1A		TNFRSF1A	93.096		4.59172
RABEP1	92.9		RABEP1		RABEP1	92.9		4.58205
PRC1	92.684		PRC1		PRC1	92.684		4.5714
HIST1H4H	92.617		HIST1H4H		HIST1H4H	92.617		4.56809
USP22	92.588		USP22		USP22	92.588		4.56666
CD46	92.522		CD46		CD46	92.522		4.56341
IPO5	92.503		IPO5		IPO5	92.503		4.56247
CSNK1A1	92.5		CSNK1A1		CSNK1A1	92.5		4.56232
TMPO	92.368		TMPO		TMPO	92.368		4.55581
MID1	92.105		MID1		MID1	92.105		4.54284
KRT19	92.013		KRT19		KRT19	92.013		4.5383
SNORD89	91.799		SNORD89		SNORD89	91.799		4.52775
RPL30	91.587		RPL30		RPL30	91.587		4.51729
RPN2	91.539		RPN2		RPN2	91.539		4.51492
SEL1L	91.527		SEL1L		SEL1L	91.527		4.51433
MYO1B	91.391		MYO1B		MYO1B	91.391		4.50762
RRM1	91.222		RRM1		RRM1	91.222		4.49929
RUVBL2	91.169		RUVBL2		RUVBL2	91.169		4.49667
NME1	91.135		NME1		NME1	91.135		4.495
HIST1H2AH	90.94		HIST1H2AH		HIST1H2AH	90.94		4.48538
RNF20	90.769		RNF20		RNF20	90.769		4.47694
RPS26	90.668		RPS26		RPS26	90.668		4.47196
TFPI	90.586		TFPI		TFPI	90.586		4.46792
NDUFS5	90.218		NDUFS5		NDUFS5	90.218		4.44977
DKK1	90.188		DKK1		DKK1	90.188		4.44829
MCM7	89.819		MCM7		MCM7	89.819		4.43009
PSMC4	89.701		PSMC4		PSMC4	89.701		4.42427
RPL21P28	89.678		RPL21P28		RPL21P28	89.678		4.42313
MACF1	89.442		MACF1		MACF1	89.442		4.41149
CLTA	89.17		CLTA		CLTA	89.17		4.39808
PSMD7	89.077		PSMD7		PSMD7	89.077		4.39349
PSMD4	88.859		PSMD4		PSMD4	88.859		4.38274
COPB1	88.745		COPB1		COPB1	88.745		4.37712
SCARNA13	88.705		SCARNA13		SCARNA13	88.705		4.37514
HJURP	88.447		HJURP		HJURP	88.447		4.36242
HELLS	88.363		HELLS		HELLS	88.363		4.35827
PSMA4	88.282		PSMA4		PSMA4	88.282		4.35428
RANBP1	88.153		RANBP1		RANBP1	88.153		4.34792
HNRNPC	88.115		HNRNPC		HNRNPC	88.115		4.34604
NRCAM	87.873		NRCAM		NRCAM	87.873		4.33411
RIF1	87.767		RIF1		RIF1	87.767		4.32888
PTPN12	87.719		PTPN12		PTPN12	87.719		4.32651
YWHAQ	87.387		YWHAQ		YWHAQ	87.387		4.31014
FAM90A10P	87.362		FAM90A10P		FAM90A10P	87.362		4.3089
KIAA0020	87.198		KIAA0020		KIAA0020	87.198		4.30081
RPL9	87.173		RPL9		RPL9	87.173		4.29958
CAPN2	87.076		CAPN2		CAPN2	87.076		4.2948
CCNB1	86.748		CCNB1		CCNB1	86.748		4.27862
GOLGB1	86.599		GOLGB1		GOLGB1	86.599		4.27127
G3BP1	86.546		G3BP1		G3BP1	86.546		4.26866
ARL6IP1	86.494		ARL6IP1		ARL6IP1	86.494		4.26609
HACD3	86.492		HACD3		HACD3	86.492		4.26599
MLEC	86.293		MLEC		MLEC	86.293		4.25618
ATP5H	86.271		ATP5H		ATP5H	86.271		4.25509
TBCA	86.15		TBCA		TBCA	86.15		4.24912
PNN	86.082		PNN		PNN	86.082		4.24577
SQLE	85.93		SQLE		SQLE	85.93		4.23827
NPTN	85.572		NPTN		NPTN	85.572		4.22062
PGAM1	85.396		PGAM1		PGAM1	85.396		4.21194
BCAP31	85.345		BCAP31		BCAP31	85.345		4.20942
ITGB5	85.272		ITGB5		ITGB5	85.272		4.20582
NOL11	85.183		NOL11		NOL11	85.183		4.20143
C19orf33	84.984		C19orf33		C19orf33	84.984		4.19161
MED13L	84.952		MED13L		MED13L	84.952		4.19004
PDZD8	84.936		PDZD8		PDZD8	84.936		4.18925
HNRNPAB	84.414		HNRNPAB		HNRNPAB	84.414		4.1635
HIST1H2AC	84.224		HIST1H2AC		HIST1H2AC	84.224		4.15413
ROCK2	84.202		ROCK2		ROCK2	84.202		4.15304
COX6B1	83.963		COX6B1		COX6B1	83.963		4.14126
RPS14	83.697		RPS14		RPS14	83.697		4.12814
ZC3H13	83.368		ZC3H13		ZC3H13	83.368		4.11191
RANBP2	83.347		RANBP2		RANBP2	83.347		4.11087
SMC4	83.135		SMC4		SMC4	83.135		4.10042
CEBPZ	83.119		CEBPZ		CEBPZ	83.119		4.09963
PTRF	82.856		PTRF		PTRF	82.856		4.08666
RAN	82.757		RAN		RAN	82.757		4.08177
PRKCSH	82.554		PRKCSH		PRKCSH	82.554		4.07176
MGST1	82.526		MGST1		MGST1	82.526		4.07038
CALD1	82.419		CALD1		CALD1	82.419		4.0651
LARP1	82.278		LARP1		LARP1	82.278		4.05815
EIF4A3	82.235		EIF4A3		EIF4A3	82.235		4.05603
HIST1H2BL	82.165		HIST1H2BL		HIST1H2BL	82.165		4.05257
PLOD2	81.873		PLOD2		PLOD2	81.873		4.03817
NOLC1	81.833		NOLC1		NOLC1	81.833		4.0362
DDX1	81.826		DDX1		DDX1	81.826		4.03585
CSE1L	81.701		CSE1L		CSE1L	81.701		4.02969
ADAM10	81.635		ADAM10		ADAM10	81.635		4.02643
HNRNPL	81.441		HNRNPL		HNRNPL	81.441		4.01687
CTSB	81.363		CTSB		CTSB	81.363		4.01302
DEK	81.193		DEK		DEK	81.193		4.00463
SND1	81.113		SND1		SND1	81.113		4.00069
NRIP1	81.096		NRIP1		NRIP1	81.096		3.99985
TAOK1	80.938		TAOK1		TAOK1	80.938		3.99206
NDUFB10	80.923		NDUFB10		NDUFB10	80.923		3.99132
COTL1	80.89		COTL1		COTL1	80.89		3.98969
POLR2B	80.886		POLR2B		POLR2B	80.886		3.98949
FUBP1	80.833		FUBP1		FUBP1	80.833		3.98688
ANLN	80.785		ANLN		ANLN	80.785		3.98451
APEX1	80.595		APEX1		APEX1	80.595		3.97514
SEP9	80.542		2019-09-09		SEP9	80.542		3.97252
RPS25	80.438		RPS25		RPS25	80.438		3.96739
SIK1	79.939		SIK1		SIK1	79.939		3.94278
COL5A2	79.883		COL5A2		COL5A2	79.883		3.94002
LRRFIP1	79.868		LRRFIP1		LRRFIP1	79.868		3.93928
SMC6	79.819		SMC6		SMC6	79.819		3.93686
AGR2	79.733		AGR2		AGR2	79.733		3.93262
PTK2	79.664		PTK2		PTK2	79.664		3.92922
NGFRAP1	79.649		NGFRAP1		NGFRAP1	79.649		3.92848
NUDC	79.617		NUDC		NUDC	79.617		3.9269
ZFR	79.576		ZFR		ZFR	79.576		3.92488
MAP4K4	79.514		MAP4K4		MAP4K4	79.514		3.92182
CCND1	79.456		CCND1		CCND1	79.456		3.91896
GSTP1	79.129		GSTP1		GSTP1	79.129		3.90283
LOC100129434	78.994		LOC100129434		LOC100129434	78.994		3.89617
STT3B	78.723		STT3B		STT3B	78.723		3.88281
UQCRFS1	78.717		UQCRFS1		UQCRFS1	78.717		3.88251
BICC1	78.641		BICC1		BICC1	78.641		3.87876
ITGA3	78.366		ITGA3		ITGA3	78.366		3.8652
NFE2L2	78.089		NFE2L2		NFE2L2	78.089		3.85154
VPS35	78.039		VPS35		VPS35	78.039		3.84907
MYH10	77.834		MYH10		MYH10	77.834		3.83896
SNORA6	77.723		SNORA6		SNORA6	77.723		3.83348
UBE2S	77.452		UBE2S		UBE2S	77.452		3.82012
ATPIF1	77.373		ATPIF1		ATPIF1	77.373		3.81622
RPN1	77.363		RPN1		RPN1	77.363		3.81573
SYNCRIP	77.179		SYNCRIP		SYNCRIP	77.179		3.80665
MCM3	77.049		MCM3		MCM3	77.049		3.80024
SAFB	77.04		SAFB		SAFB	77.04		3.7998
POLR2A	77.018		POLR2A		POLR2A	77.018		3.79871
BOD1L1	76.986		BOD1L1		BOD1L1	76.986		3.79713
ERBB2IP	76.973		ERBB2IP		ERBB2IP	76.973		3.79649
PSMD12	76.955		PSMD12		PSMD12	76.955		3.7956
CALM3	76.955		CALM3		CALM3	76.955		3.7956
USP34	76.572		USP34		USP34	76.572		3.77671
ACACA	76.544		ACACA		ACACA	76.544		3.77533
SUPT5H	76.466		SUPT5H		SUPT5H	76.466		3.77149
PSMB6	76.426		PSMB6		PSMB6	76.426		3.76951
MYL12A	76.409		MYL12A		MYL12A	76.409		3.76867
CDC25B	76.33		CDC25B		CDC25B	76.33		3.76478
ILF3	76.253		ILF3		ILF3	76.253		3.76098
ATIC	76.168		ATIC		ATIC	76.168		3.75679
NGRN	76.027		NGRN		NGRN	76.027		3.74983
SRXN1	76.006		SRXN1		SRXN1	76.006		3.7488
U2AF2	75.988		U2AF2		U2AF2	75.988		3.74791
KIF23	75.926		KIF23		KIF23	75.926		3.74485
MAPK6	75.683		MAPK6		MAPK6	75.683		3.73287
SLC25A3	75.522		SLC25A3		SLC25A3	75.522		3.72493
PARP1	75.522		PARP1		PARP1	75.522		3.72493
RPS13	75.46		RPS13		RPS13	75.46		3.72187
EIF3D	75.401		EIF3D		EIF3D	75.401		3.71896
NARS	75.39		NARS		NARS	75.39		3.71842
BIRC6	75.385		BIRC6		BIRC6	75.385		3.71817
AKAP13	75.209		AKAP13		AKAP13	75.209		3.70949
PPP6R3	75.198		PPP6R3		PPP6R3	75.198		3.70895
ETFB	75.183		ETFB		ETFB	75.183		3.70821
GGNBP2	75.156		GGNBP2		GGNBP2	75.156		3.70687
YWHAG	75.152		YWHAG		YWHAG	75.152		3.70668
CPSF3	75.024		CPSF3		CPSF3	75.024		3.70036
DDX24	74.702		DDX24		DDX24	74.702		3.68448
MIF	74.674		MIF		MIF	74.674		3.6831
PSMC5	74.654		PSMC5		PSMC5	74.654		3.68211
FLII	74.381		FLII		FLII	74.381		3.66865
CHD8	74.291		CHD8		CHD8	74.291		3.66421
LRP6	74.281		LRP6		LRP6	74.281		3.66372
TGOLN2	74.145		TGOLN2		TGOLN2	74.145		3.65701
RRBP1	74.019		RRBP1		RRBP1	74.019		3.65079
NOL7	73.71		NOL7		NOL7	73.71		3.63555
EIF4H	73.68		EIF4H		EIF4H	73.68		3.63407
AQR	73.661		AQR		AQR	73.661		3.63314
DDX27	73.61		DDX27		DDX27	73.61		3.63062
LARS	73.574		LARS		LARS	73.574		3.62885
SKIL	73.485		SKIL		SKIL	73.485		3.62446
ETFA	73.078		ETFA		ETFA	73.078		3.60438
PHB2	72.895		PHB2		PHB2	72.895		3.59536
HSD17B4	72.712		HSD17B4		HSD17B4	72.712		3.58633
ANO6	72.705		ANO6		ANO6	72.705		3.58598
PDE4D	72.46		PDE4D		PDE4D	72.46		3.5739
HIST1H2BM	72.404		HIST1H2BM		HIST1H2BM	72.404		3.57114
PDCD5	72.365		PDCD5		PDCD5	72.365		3.56922
CAND1	72.135		CAND1		CAND1	72.135		3.55787
GNAS	72.084		GNAS		GNAS	72.084		3.55536
ATP1A1	71.689		ATP1A1		ATP1A1	71.689		3.53587
YME1L1	71.687		YME1L1		YME1L1	71.687		3.53577
EWSR1	71.633		EWSR1		EWSR1	71.633		3.53311
LPGAT1	71.627		LPGAT1		LPGAT1	71.627		3.53282
TAGLN2	71.582		TAGLN2		TAGLN2	71.582		3.5306
NR3C1	71.433		NR3C1		NR3C1	71.433		3.52325
ZC3H11A	71.42		ZC3H11A		ZC3H11A	71.42		3.52261
PRDX5	71.413		PRDX5		PRDX5	71.413		3.52226
HIST1H3C	71.322		HIST1H3C		HIST1H3C	71.322		3.51777
RSF1	71.263		RSF1		RSF1	71.263		3.51486
ARHGAP35	71.205		ARHGAP35		ARHGAP35	71.205		3.512
DNAJC7	71.201		DNAJC7		DNAJC7	71.201		3.5118
TRAM1	71.196		TRAM1		TRAM1	71.196		3.51156
RSRC2	71.124		RSRC2		RSRC2	71.124		3.50801
BCLAF1	70.96		BCLAF1		BCLAF1	70.96		3.49992
HSPA2	70.882		HSPA2		HSPA2	70.882		3.49607
ANTXR1	70.797		ANTXR1		ANTXR1	70.797		3.49188
DNAJC10	70.777		DNAJC10		DNAJC10	70.777		3.49089
GTF3C1	70.737		GTF3C1		GTF3C1	70.737		3.48892
PANK3	70.733		PANK3		PANK3	70.733		3.48872
NEDD4	70.732		NEDD4		NEDD4	70.732		3.48867
HNRNPA3	70.635		HNRNPA3		HNRNPA3	70.635		3.48389
PPP1R12A	70.392		PPP1R12A		PPP1R12A	70.392		3.4719
PALLD	70.352		PALLD		PALLD	70.352		3.46993
LARP4	70.275		LARP4		LARP4	70.275		3.46613
LINC00504	70.192		LINC00504		LINC00504	70.192		3.46204
ATRX	70.188		ATRX		ATRX	70.188		3.46184
STAT1	70.144		STAT1		STAT1	70.144		3.45967
CLIP1	70.138		CLIP1		CLIP1	70.138		3.45937
SEMA3C	69.836		SEMA3C		SEMA3C	69.836		3.44448
EPHX1	69.82		EPHX1		EPHX1	69.82		3.44369
SSFA2	69.721		SSFA2		SSFA2	69.721		3.43881
GPX2	69.68		GPX2		GPX2	69.68		3.43678
CALU	69.676		CALU		CALU	69.676		3.43659
STAT3	69.663		STAT3		STAT3	69.663		3.43595
HAVCR1	69.609		HAVCR1		HAVCR1	69.609		3.43328
STRAP	69.55		STRAP		STRAP	69.55		3.43037
SCAF11	69.453		SCAF11		SCAF11	69.453		3.42559
SNORA61	69.401		SNORA61		SNORA61	69.401		3.42302
COX6A1	69.384		COX6A1		COX6A1	69.384		3.42219
DDX46	69.38		DDX46		DDX46	69.38		3.42199
SNORA74A	69.334		SNORA74A		SNORA74A	69.334		3.41972
NFAT5	69.286		NFAT5		NFAT5	69.286		3.41735
WDR1	69.277		WDR1		WDR1	69.277		3.41691
ABCC3	69.234		ABCC3		ABCC3	69.234		3.41479
SBNO1	69.091		SBNO1		SBNO1	69.091		3.40773
TACC1	68.958		TACC1		TACC1	68.958		3.40117
ELF3	68.945		ELF3		ELF3	68.945		3.40053
NRD1	68.849		NRD1		NRD1	68.849		3.3958
SNX5	68.825		SNX5		SNX5	68.825		3.39461
MRPL51	68.787		MRPL51		MRPL51	68.787		3.39274
FBXO11	68.721		FBXO11		FBXO11	68.721		3.38948
UBR4	68.713		UBR4		UBR4	68.713		3.38909
DIAPH1	68.578		DIAPH1		DIAPH1	68.578		3.38243
GANAB	68.46		GANAB		GANAB	68.46		3.37661
RHOA	68.37		RHOA		RHOA	68.37		3.37217
TGFBR2	68.365		TGFBR2		TGFBR2	68.365		3.37193
PRMT1	68.275		PRMT1		PRMT1	68.275		3.36749
UTP20	68.213		UTP20		UTP20	68.213		3.36443
PA2G4	68.174		PA2G4		PA2G4	68.174		3.3625
GPS2	68.107		GPS2		GPS2	68.107		3.3592
YWHAH	68.069		YWHAH		YWHAH	68.069		3.35733
SCARNA2	67.941		SCARNA2		SCARNA2	67.941		3.35101
DKC1	67.924		DKC1		DKC1	67.924		3.35017
MARS	67.885		MARS		MARS	67.885		3.34825
NRBP1	67.854		NRBP1		NRBP1	67.854		3.34672
MCM6	67.794		MCM6		MCM6	67.794		3.34376
ATAD2	67.78		ATAD2		ATAD2	67.78		3.34307
RPS4Y1	67.594		RPS4Y1		RPS4Y1	67.594		3.3339
NOP56	67.569		NOP56		NOP56	67.569		3.33266
HSPH1	67.439		HSPH1		HSPH1	67.439		3.32625
RBBP7	67.386		RBBP7		RBBP7	67.386		3.32364
PDIA3	67.368		PDIA3		PDIA3	67.368		3.32275
GCNT3	67.329		GCNT3		GCNT3	67.329		3.32083
MYL12B	67.218		MYL12B		MYL12B	67.218		3.31535
PUM2	67.159		PUM2		PUM2	67.159		3.31244
SSB	67.158		SSB		SSB	67.158		3.31239
PFKP	67.153		PFKP		PFKP	67.153		3.31215
GCLC	67.112		GCLC		GCLC	67.112		3.31012
TXN	66.999		TXN		TXN	66.999		3.30455
PRPF6	66.538		PRPF6		PRPF6	66.538		3.28181
PSMD8	66.269		PSMD8		PSMD8	66.269		3.26855
IREB2	66.227		IREB2		IREB2	66.227		3.26647
RPL22	66.223		RPL22		RPL22	66.223		3.26628
BTF3	66.213		BTF3		BTF3	66.213		3.26578
METAP2	66.087		METAP2		METAP2	66.087		3.25957
ZNF638	66.01		ZNF638		ZNF638	66.01		3.25577
SMS	65.94		SMS		SMS	65.94		3.25232
MTHFD2	65.863		MTHFD2		MTHFD2	65.863		3.24852
CDC42BPB	65.861		CDC42BPB		CDC42BPB	65.861		3.24842
IWS1	65.814		IWS1		IWS1	65.814		3.2461
PSMC1	65.697		PSMC1		PSMC1	65.697		3.24033
NUP205	65.61		NUP205		NUP205	65.61		3.23604
PEG10	65.567		PEG10		PEG10	65.567		3.23392
USP7	65.566		USP7		USP7	65.566		3.23387
EIF3L	65.564		EIF3L		EIF3L	65.564		3.23377
EIF3M	65.549		EIF3M		EIF3M	65.549		3.23303
PPP4R2	65.54		PPP4R2		PPP4R2	65.54		3.23259
SIN3A	65.486		SIN3A		SIN3A	65.486		3.22993
ACIN1	65.151		ACIN1		ACIN1	65.151		3.2134
CLINT1	65.095		CLINT1		CLINT1	65.095		3.21064
FBL	64.944		FBL		FBL	64.944		3.20319
DNMT1	64.94		DNMT1		DNMT1	64.94		3.203
MCM4	64.9		MCM4		MCM4	64.9		3.20102
ZNF507	64.9		ZNF507		ZNF507	64.9		3.20102
NUCB1	64.825		NUCB1		NUCB1	64.825		3.19732
HNRNPH3	64.824		HNRNPH3		HNRNPH3	64.824		3.19727
RAD50	64.78		RAD50		RAD50	64.78		3.1951
MAP7	64.707		MAP7		MAP7	64.707		3.1915
MYO1C	64.634		MYO1C		MYO1C	64.634		3.1879
MAPRE1	64.631		MAPRE1		MAPRE1	64.631		3.18776
FNDC3B	64.563		FNDC3B		FNDC3B	64.563		3.1844
CSNK2A1	64.524		CSNK2A1		CSNK2A1	64.524		3.18248
NRP2	64.484		NRP2		NRP2	64.484		3.18051
DDRGK1	64.391		DDRGK1		DDRGK1	64.391		3.17592
CYBA	64.377		CYBA		CYBA	64.377		3.17523
CLIC1	64.297		CLIC1		CLIC1	64.297		3.17128
PRSS23	64.284		PRSS23		PRSS23	64.284		3.17064
TACC2	64.256		TACC2		TACC2	64.256		3.16926
RFX7	64.21		RFX7		RFX7	64.21		3.16699
SCARNA16	64.135		SCARNA16		SCARNA16	64.135		3.16329
MCFD2	64.129		MCFD2		MCFD2	64.129		3.163
CHD3	63.93		CHD3		CHD3	63.93		3.15318
EFTUD2	63.897		EFTUD2		EFTUD2	63.897		3.15155
NFE2L1	63.876		NFE2L1		NFE2L1	63.876		3.15052
ZFP36L1	63.826		ZFP36L1		ZFP36L1	63.826		3.14805
EIF2S3	63.793		EIF2S3		EIF2S3	63.793		3.14642
XBP1	63.789		XBP1		XBP1	63.789		3.14623
COPA	63.605		COPA		COPA	63.605		3.13715
VDAC1	63.571		VDAC1		VDAC1	63.571		3.13547
HMGA1	63.559		HMGA1		HMGA1	63.559		3.13488
EFR3A	63.534		EFR3A		EFR3A	63.534		3.13365
CAP1	63.464		CAP1		CAP1	63.464		3.1302
HTATSF1	63.348		HTATSF1		HTATSF1	63.348		3.12448
RAI14	63.193		RAI14		RAI14	63.193		3.11683
PSME1	63.182		PSME1		PSME1	63.182		3.11629
FANCI	63.15		FANCI		FANCI	63.15		3.11471
SRRM1	63.122		SRRM1		SRRM1	63.122		3.11333
RPS28	63.092		RPS28		RPS28	63.092		3.11185
BPTF	63.04		BPTF		BPTF	63.04		3.10928
IGF1R	62.956		IGF1R		IGF1R	62.956		3.10514
SLC7A11	62.915		SLC7A11		SLC7A11	62.915		3.10312
LIMCH1	62.838		LIMCH1		LIMCH1	62.838		3.09932
PSMA6	62.799		PSMA6		PSMA6	62.799		3.0974
PHB	62.784		PHB		PHB	62.784		3.09666
PSIP1	62.682		PSIP1		PSIP1	62.682		3.09163
ABCC4	62.643		ABCC4		ABCC4	62.643		3.0897
UBXN1	62.601		UBXN1		UBXN1	62.601		3.08763
NBR1	62.587		NBR1		NBR1	62.587		3.08694
UBR5	62.383		UBR5		UBR5	62.383		3.07688
ADNP	62.328		ADNP		ADNP	62.328		3.07417
FEN1	62.324		FEN1		FEN1	62.324		3.07397
MORF4L2	62.233		MORF4L2		MORF4L2	62.233		3.06948
MRPL24	62.223		MRPL24		MRPL24	62.223		3.06899
PARP4	62.143		PARP4		PARP4	62.143		3.06504
HEATR1	62.143		HEATR1		HEATR1	62.143		3.06504
MDH1	62.124		MDH1		MDH1	62.124		3.0641
SNORA8	62.007		SNORA8		SNORA8	62.007		3.05833
ZBED6	61.872		ZBED6		ZBED6	61.872		3.05168
GNB1	61.859		GNB1		GNB1	61.859		3.05103
ARHGAP21	61.793		ARHGAP21		ARHGAP21	61.793		3.04778
VDAC2	61.74		VDAC2		VDAC2	61.74		3.04516
ASPM	61.648		ASPM		ASPM	61.648		3.04063
NCAPG2	61.609		NCAPG2		NCAPG2	61.609		3.0387
PRPF4B	61.605		PRPF4B		PRPF4B	61.605		3.03851
PTPRJ	61.558		PTPRJ		PTPRJ	61.558		3.03619
PSMC3	61.5		PSMC3		PSMC3	61.5		3.03333
WDR43	61.436		WDR43		WDR43	61.436		3.03017
TPM3	61.432		TPM3		TPM3	61.432		3.02997
AP2M1	61.391		AP2M1		AP2M1	61.391		3.02795
GADD45GIP1	61.362		GADD45GIP1		GADD45GIP1	61.362		3.02652
NUP107	61.33		NUP107		NUP107	61.33		3.02494
CYFIP1	61.322		CYFIP1		CYFIP1	61.322		3.02455
SLK	61.301		SLK		SLK	61.301		3.02351
GRN	61.262		GRN		GRN	61.262		3.02159
RNPS1	61.26		RNPS1		RNPS1	61.26		3.02149
PDS5A	61.228		PDS5A		PDS5A	61.228		3.01991
SNORA20	61.215		SNORA20		SNORA20	61.215		3.01927
CTNND1	61.197		CTNND1		CTNND1	61.197		3.01838
TERC	61.192		TERC		TERC	61.192		3.01814
CLPX	61.084		CLPX		CLPX	61.084		3.01281
FDFT1	61.054		FDFT1		FDFT1	61.054		3.01133
TNPO1	61.047		TNPO1		TNPO1	61.047		3.01098
MVP	60.974		MVP		MVP	60.974		3.00738
HMOX1	60.971		HMOX1		HMOX1	60.971		3.00724
LUC7L2	60.97		LUC7L2		LUC7L2	60.97		3.00719
DHRS3	60.94		DHRS3		DHRS3	60.94		3.00571
ARF1	60.89		ARF1		ARF1	60.89		3.00324
AIFM1	60.767		AIFM1		AIFM1	60.767		2.99717
GMPS	60.762		GMPS		GMPS	60.762		2.99693
ETF1	60.7		ETF1		ETF1	60.7		2.99387
BRD7	60.663		BRD7		BRD7	60.663		2.99204
NAMPT	60.472		NAMPT		NAMPT	60.472		2.98262
USP8	60.44		USP8		USP8	60.44		2.98105
NUFIP2	60.436		NUFIP2		NUFIP2	60.436		2.98085
SLC6A6	60.408		SLC6A6		SLC6A6	60.408		2.97947
ACTR2	60.364		ACTR2		ACTR2	60.364		2.9773
NUP98	60.337		NUP98		NUP98	60.337		2.97597
B4GALT4	60.31		B4GALT4		B4GALT4	60.31		2.97463
SDHA	60.266		SDHA		SDHA	60.266		2.97246
PPP2CA	60.262		PPP2CA		PPP2CA	60.262		2.97227
SMC2	60.238		SMC2		SMC2	60.238		2.97108
HIST1H2BO	60.218		HIST1H2BO		HIST1H2BO	60.218		2.9701
RAB7A	60.188		RAB7A		RAB7A	60.188		2.96862
API5	60.152		API5		API5	60.152		2.96684
WBP5	60.113		WBP5		WBP5	60.113		2.96492
RC3H2	60.022		RC3H2		RC3H2	60.022		2.96043
GCN1	59.984		GCN1		GCN1	59.984		2.95855
TAX1BP1	59.912		TAX1BP1		TAX1BP1	59.912		2.955
FAM50A	59.869		FAM50A		FAM50A	59.869		2.95288
G3BP2	59.83		G3BP2		G3BP2	59.83		2.95096
MED13	59.787		MED13		MED13	59.787		2.94884
SF1	59.772		SF1		SF1	59.772		2.9481
KHDRBS1	59.743		KHDRBS1		KHDRBS1	59.743		2.94667
DNAJB11	59.703		DNAJB11		DNAJB11	59.703		2.94469
FKBP4	59.696		FKBP4		FKBP4	59.696		2.94435
C5	59.661		C5		C5	59.661		2.94262
DCAF7	59.637		DCAF7		DCAF7	59.637		2.94144
SKIV2L2	59.621		SKIV2L2		SKIV2L2	59.621		2.94065
DPYSL2	59.601		DPYSL2		DPYSL2	59.601		2.93966
CBR1	59.595		CBR1		CBR1	59.595		2.93937
SEC11A	59.47		SEC11A		SEC11A	59.47		2.9332
EIF4G3	59.358		EIF4G3		EIF4G3	59.358		2.92768
PAPPA-AS1	59.313		PAPPA-AS1		PAPPA-AS1	59.313		2.92546
C19orf43	59.282		C19orf43		C19orf43	59.282		2.92393
IMPDH2	59.27		IMPDH2		IMPDH2	59.27		2.92334
ANXA4	59.255		ANXA4		ANXA4	59.255		2.9226
CHCHD2	59.148		CHCHD2		CHCHD2	59.148		2.91732
YBX3	59.123		YBX3		YBX3	59.123		2.91609
SSBP1	59.109		SSBP1		SSBP1	59.109		2.9154
DDX3Y	58.972		DDX3Y		DDX3Y	58.972		2.90864
ITGA6	58.932		ITGA6		ITGA6	58.932		2.90667
OS9	58.923		OS9		OS9	58.923		2.90622
FDPS	58.833		FDPS		FDPS	58.833		2.90178
LMAN1	58.824		LMAN1		LMAN1	58.824		2.90134
PARK7	58.645		PARK7		PARK7	58.645		2.89251
RECQL	58.618		RECQL		RECQL	58.618		2.89118
GSR	58.536		GSR		GSR	58.536		2.88714
CDC37	58.51		CDC37		CDC37	58.51		2.88585
SNW1	58.405		SNW1		SNW1	58.405		2.88067
ARHGDIA	58.39		ARHGDIA		ARHGDIA	58.39		2.87993
RBM42	58.28		RBM42		RBM42	58.28		2.87451
PRRC2B	58.101		PRRC2B		PRRC2B	58.101		2.86568
C14orf2	58.088		C14orf2		C14orf2	58.088		2.86504
BAZ2B	58.052		BAZ2B		BAZ2B	58.052		2.86326
MYO18A	58.043		MYO18A		MYO18A	58.043		2.86282
SUMO2	57.922		SUMO2		SUMO2	57.922		2.85685
GART	57.868		GART		GART	57.868		2.85419
MTDH	57.789		MTDH		MTDH	57.789		2.85029
HIPK2	57.768		HIPK2		HIPK2	57.768		2.84926
PUF60	57.471		PUF60		PUF60	57.471		2.83461
LTA4H	57.45		LTA4H		LTA4H	57.45		2.83357
GFM1	57.421		GFM1		GFM1	57.421		2.83214
CHCHD3	57.325		CHCHD3		CHCHD3	57.325		2.82741
ANKRD11	57.318		ANKRD11		ANKRD11	57.318		2.82706
RPL35A	57.262		RPL35A		RPL35A	57.262		2.8243
SRC	57.246		SRC		SRC	57.246		2.82351
KIF11	57.244		KIF11		KIF11	57.244		2.82341
EPAS1	57.244		EPAS1		EPAS1	57.244		2.82341
SYNE2	57.239		SYNE2		SYNE2	57.239		2.82316
SPAG5	57.213		SPAG5		SPAG5	57.213		2.82188
NDUFS1	57.18		NDUFS1		NDUFS1	57.18		2.82025
NOL8	57.1		NOL8		NOL8	57.1		2.81631
CORO1C	57.028		CORO1C		CORO1C	57.028		2.81276
BAZ1A	57.009		BAZ1A		BAZ1A	57.009		2.81182
U2AF1	57.001		U2AF1		U2AF1	57.001		2.81143
TIMELESS	56.928		TIMELESS		TIMELESS	56.928		2.80783
ALDH3A2	56.891		ALDH3A2		ALDH3A2	56.891		2.806
RPL10	56.856		RPL10		RPL10	56.856		2.80427
SYNM	56.843		SYNM		SYNM	56.843		2.80363
GTPBP4	56.835		GTPBP4		GTPBP4	56.835		2.80324
CPD	56.766		CPD		CPD	56.766		2.79984
SREBF1	56.736		SREBF1		SREBF1	56.736		2.79836
DDX17	56.663		DDX17		DDX17	56.663		2.79475
PTP4A1	56.626		PTP4A1		PTP4A1	56.626		2.79293
ATL2	56.59		ATL2		ATL2	56.59		2.79115
DPY19L1	56.549		DPY19L1		DPY19L1	56.549		2.78913
UBQLN1	56.543		UBQLN1		UBQLN1	56.543		2.78884
ALYREF	56.473		ALYREF		ALYREF	56.473		2.78538
MRPS34	56.4		MRPS34		MRPS34	56.4		2.78178
ADRM1	56.34		ADRM1		ADRM1	56.34		2.77882
HIST1H4A	56.334		HIST1H4A		HIST1H4A	56.334		2.77853
NEDD8	56.254		NEDD8		NEDD8	56.254		2.77458
FAM208B	56.238		FAM208B		FAM208B	56.238		2.77379
ERGIC3	56.169		ERGIC3		ERGIC3	56.169		2.77039
URI1	56.07		URI1		URI1	56.07		2.76551
MPRIP	55.965		MPRIP		MPRIP	55.965		2.76033
IMMT	55.871		IMMT		IMMT	55.871		2.75569
H3F3AP4	55.86		H3F3AP4		H3F3AP4	55.86		2.75515
NDUFS6	55.738		NDUFS6		NDUFS6	55.738		2.74913
PRDX3	55.667		PRDX3		PRDX3	55.667		2.74563
VPS13C	55.552		VPS13C		VPS13C	55.552		2.73996
CCAR1	55.545		CCAR1		CCAR1	55.545		2.73961
RAB5C	55.398		RAB5C		RAB5C	55.398		2.73236
EIF3H	55.375		EIF3H		EIF3H	55.375		2.73123
AGO2	55.31		AGO2		AGO2	55.31		2.72802
KDELR1	55.263		KDELR1		KDELR1	55.263		2.7257
SLC20A1	55.254		SLC20A1		SLC20A1	55.254		2.72526
GOT2	55.175		GOT2		GOT2	55.175		2.72136
ANKRD17	55.129		ANKRD17		ANKRD17	55.129		2.71909
SETX	55.095		SETX		SETX	55.095		2.71742
NUMA1	55.082		NUMA1		NUMA1	55.082		2.71678
MAB21L3	55.024		MAB21L3		MAB21L3	55.024		2.71392
ETNK1	55.014		ETNK1		ETNK1	55.014		2.71342
HIST1H2BI	55		HIST1H2BI		HIST1H2BI	55		2.71273
UBAP2L	54.98		UBAP2L		UBAP2L	54.98		2.71175
ARL4C	54.973		ARL4C		ARL4C	54.973		2.7114
NCOR2	54.944		NCOR2		NCOR2	54.944		2.70997
NT5C2	54.938		NT5C2		NT5C2	54.938		2.70967
CLNS1A	54.925		CLNS1A		CLNS1A	54.925		2.70903
COX17	54.905		COX17		COX17	54.905		2.70805
H3F3B	54.816		H3F3B		H3F3B	54.816		2.70366
RPL21	54.774		RPL21		RPL21	54.774		2.70158
HIST1H2BJ	54.733		HIST1H2BJ		HIST1H2BJ	54.733		2.69956
FAM120A	54.674		FAM120A		FAM120A	54.674		2.69665
GALNT10	54.437		GALNT10		GALNT10	54.437		2.68496
RPS23	54.4		RPS23		RPS23	54.4		2.68314
IL6ST	54.349		IL6ST		IL6ST	54.349		2.68062
TSKU	54.34		TSKU		TSKU	54.34		2.68018
LTBR	54.336		LTBR		LTBR	54.336		2.67998
CWC22	54.274		CWC22		CWC22	54.274		2.67692
ABCF1	54.27		ABCF1		ABCF1	54.27		2.67673
CTR9	54.249		CTR9		CTR9	54.249		2.67569
IPO8	54.234		IPO8		IPO8	54.234		2.67495
SARAF	54.218		SARAF		SARAF	54.218		2.67416
HIST1H3I	54.207		HIST1H3I		HIST1H3I	54.207		2.67362
IER3	54.206		IER3		IER3	54.206		2.67357
ME1	54.203		ME1		ME1	54.203		2.67342
FAF2	54.134		FAF2		FAF2	54.134		2.67002
USO1	54.121		USO1		USO1	54.121		2.66938
MFAP1	53.991		MFAP1		MFAP1	53.991		2.66297
CKAP2	53.988		CKAP2		CKAP2	53.988		2.66282
CCPG1	53.882		CCPG1		CCPG1	53.882		2.65759
ZAK	53.702		ZAK		ZAK	53.702		2.64871
SMG1P7	53.691		SMG1P7		SMG1P7	53.691		2.64817
GLTSCR2	53.653		GLTSCR2		GLTSCR2	53.653		2.64629
BAG3	53.641		BAG3		BAG3	53.641		2.6457
PYGB	53.588		PYGB		PYGB	53.588		2.64309
PAPOLA	53.56		PAPOLA		PAPOLA	53.56		2.64171
PSMC6	53.547		PSMC6		PSMC6	53.547		2.64107
ZMYND11	53.539		ZMYND11		ZMYND11	53.539		2.64067
CHD2	53.505		CHD2		CHD2	53.505		2.63899
PSMD3	53.445		PSMD3		PSMD3	53.445		2.63604
TM9SF3	53.403		TM9SF3		TM9SF3	53.403		2.63396
SAE1	53.344		SAE1		SAE1	53.344		2.63105
FTSJ3	53.287		FTSJ3		FTSJ3	53.287		2.62824
KDM3B	53.202		KDM3B		KDM3B	53.202		2.62405
IBTK	53.144		IBTK		IBTK	53.144		2.62119
KIF4A	53.088		KIF4A		KIF4A	53.088		2.61843
KIAA1429	53.058		KIAA1429		KIAA1429	53.058		2.61695
MRPL12	53.034		MRPL12		MRPL12	53.034		2.61576
CHD9	52.88		CHD9		CHD9	52.88		2.60817
LMAN2	52.861		LMAN2		LMAN2	52.861		2.60723
PCYOX1	52.797		PCYOX1		PCYOX1	52.797		2.60407
KIF2A	52.785		KIF2A		KIF2A	52.785		2.60348
CDCA2	52.769		CDCA2		CDCA2	52.769		2.60269
TRAP1	52.74		TRAP1		TRAP1	52.74		2.60126
GIGYF2	52.733		GIGYF2		GIGYF2	52.733		2.60092
UGP2	52.72		UGP2		UGP2	52.72		2.60028
TOMM5	52.69		TOMM5		TOMM5	52.69		2.5988
M6PR	52.645		M6PR		M6PR	52.645		2.59658
ARHGAP5	52.641		ARHGAP5		ARHGAP5	52.641		2.59638
ASAP1	52.622		ASAP1		ASAP1	52.622		2.59544
NET1	52.619		NET1		NET1	52.619		2.5953
SEC13	52.589		SEC13		SEC13	52.589		2.59382
HTATIP2	52.549		HTATIP2		HTATIP2	52.549		2.59184
ATP5E	52.419		ATP5E		ATP5E	52.419		2.58543
PES1	52.351		PES1		PES1	52.351		2.58208
AFF4	52.339		AFF4		AFF4	52.339		2.58148
PSMD14	52.33		PSMD14		PSMD14	52.33		2.58104
CHD1	52.296		CHD1		CHD1	52.296		2.57936
CSGALNACT1	52.278		CSGALNACT1		CSGALNACT1	52.278		2.57848
LOC100128494	52.196		LOC100128494		LOC100128494	52.196		2.57443
SF3B3	52.167		SF3B3		SF3B3	52.167		2.573
CLPTM1	52.159		CLPTM1		CLPTM1	52.159		2.57261
SPDL1	52.103		SPDL1		SPDL1	52.103		2.56984
SCARNA7	51.994		SCARNA7		SCARNA7	51.994		2.56447
TXNDC5	51.977		TXNDC5		TXNDC5	51.977		2.56363
PSMA3	51.926		PSMA3		PSMA3	51.926		2.56111
WBP11	51.924		WBP11		WBP11	51.924		2.56102
KARS	51.877		KARS		KARS	51.877		2.5587
AHCY	51.872		AHCY		AHCY	51.872		2.55845
ZNF622	51.867		ZNF622		ZNF622	51.867		2.5582
NEDD9	51.865		NEDD9		NEDD9	51.865		2.55811
TSR1	51.808		TSR1		TSR1	51.808		2.55529
PPP1CB	51.807		PPP1CB		PPP1CB	51.807		2.55525
SMARCC1	51.785		SMARCC1		SMARCC1	51.785		2.55416
TP53BP1	51.708		TP53BP1		TP53BP1	51.708		2.55036
LTV1	51.541		LTV1		LTV1	51.541		2.54213
BLVRB	51.533		BLVRB		BLVRB	51.533		2.54173
TMED9	51.458		TMED9		TMED9	51.458		2.53803
SERBP1	51.442		SERBP1		SERBP1	51.442		2.53724
HSPA1A	51.322		HSPA1A		HSPA1A	51.322		2.53132
KIAA0368	51.308		KIAA0368		KIAA0368	51.308		2.53063
NIN	51.261		NIN		NIN	51.261		2.52832
PRDX4	51.26		PRDX4		PRDX4	51.26		2.52827
U2SURP	51.196		U2SURP		U2SURP	51.196		2.52511
MSH2	51.19		MSH2		MSH2	51.19		2.52481
PCBP2	51.189		PCBP2		PCBP2	51.189		2.52476
APMAP	51.117		APMAP		APMAP	51.117		2.52121
RAC1	51.106		RAC1		RAC1	51.106		2.52067
CDC123	51.085		CDC123		CDC123	51.085		2.51963
SNORA44	51.013		SNORA44		SNORA44	51.013		2.51608
SHFM1	50.99		SHFM1		SHFM1	50.99		2.51495
MRPS26	50.944		MRPS26		MRPS26	50.944		2.51268
NASP	50.936		NASP		NASP	50.936		2.51229
TROVE2	50.914		TROVE2		TROVE2	50.914		2.5112
USP5	50.895		USP5		USP5	50.895		2.51026
S100A4	50.857		S100A4		S100A4	50.857		2.50839
PRPF40A	50.848		PRPF40A		PRPF40A	50.848		2.50795
MBTPS1	50.827		MBTPS1		MBTPS1	50.827		2.50691
TCOF1	50.784		TCOF1		TCOF1	50.784		2.50479
ITGAV	50.763		ITGAV		ITGAV	50.763		2.50375
WHSC1L1	50.737		WHSC1L1		WHSC1L1	50.737		2.50247
POR	50.736		POR		POR	50.736		2.50242
HMGN1	50.712		HMGN1		HMGN1	50.712		2.50124
TMED10	50.643		TMED10		TMED10	50.643		2.49783
PAWR	50.635		PAWR		PAWR	50.635		2.49744
TNFAIP2	50.431		TNFAIP2		TNFAIP2	50.431		2.48738
AKT3	50.375		AKT3		AKT3	50.375		2.48462
AP3B1	50.374		AP3B1		AP3B1	50.374		2.48457
AP1G1	50.355		AP1G1		AP1G1	50.355		2.48363
EBNA1BP2	50.35		EBNA1BP2		EBNA1BP2	50.35		2.48338
KIF21A	50.345		KIF21A		KIF21A	50.345		2.48314
ANXA11	50.257		ANXA11		ANXA11	50.257		2.4788
MBNL1	50.254		MBNL1		MBNL1	50.254		2.47865
CD99L2	50.23		CD99L2		CD99L2	50.23		2.47746
PSAT1	50.213		PSAT1		PSAT1	50.213		2.47663
SMARCE1	50.145		SMARCE1		SMARCE1	50.145		2.47327
NEMF	50.087		NEMF		NEMF	50.087		2.47041
C14orf166	50.056		C14orf166		C14orf166	50.056		2.46888
LOXL2	50.048		LOXL2		LOXL2	50.048		2.46849
NHP2	50.001		NHP2		NHP2	50.001		2.46617
GBE1	50		GBE1		GBE1	50		2.46612
KNOP1	49.95		KNOP1		KNOP1	49.95		2.46365
TCERG1	49.92		TCERG1		TCERG1	49.92		2.46217
CD151	49.898		CD151		CD151	49.898		2.46109
SRSF11	49.861		SRSF11		SRSF11	49.861		2.45926
ADSL	49.813		ADSL		ADSL	49.813		2.4569
GALNT1	49.77		GALNT1		GALNT1	49.77		2.45478
ITM2B	49.755		ITM2B		ITM2B	49.755		2.45404
TRIO	49.73		TRIO		TRIO	49.73		2.4528
CRIP1	49.727		CRIP1		CRIP1	49.727		2.45265
LOC284412	49.726		LOC284412		LOC284412	49.726		2.45261
NOP2	49.714		NOP2		NOP2	49.714		2.45201
HIST1H2AI	49.714		HIST1H2AI		HIST1H2AI	49.714		2.45201
PAFAH1B1	49.704		PAFAH1B1		PAFAH1B1	49.704		2.45152
PAF1	49.691		PAF1		PAF1	49.691		2.45088
GOSR1	49.681		GOSR1		GOSR1	49.681		2.45039
SMAD3	49.655		SMAD3		SMAD3	49.655		2.4491
RAD23B	49.622		RAD23B		RAD23B	49.622		2.44748
PDXDC1	49.599		PDXDC1		PDXDC1	49.599		2.44634
DHX8	49.583		DHX8		DHX8	49.583		2.44555
AP3D1	49.574		AP3D1		AP3D1	49.574		2.44511
ATP5I	49.531		ATP5I		ATP5I	49.531		2.44299
PTBP1	49.508		PTBP1		PTBP1	49.508		2.44185
EIF4EBP1	49.486		EIF4EBP1		EIF4EBP1	49.486		2.44077
ERRFI1	49.46		ERRFI1		ERRFI1	49.46		2.43949
ANP32A	49.46		ANP32A		ANP32A	49.46		2.43949
EIF5	49.438		EIF5		EIF5	49.438		2.4384
NME4	49.432		NME4		NME4	49.432		2.4381
SPEN	49.431		SPEN		SPEN	49.431		2.43806
PPP1CC	49.382		PPP1CC		PPP1CC	49.382		2.43564
PUM1	49.337		PUM1		PUM1	49.337		2.43342
PTP4A2	49.313		PTP4A2		PTP4A2	49.313		2.43224
CRK	49.276		CRK		CRK	49.276		2.43041
NPEPPS	49.273		NPEPPS		NPEPPS	49.273		2.43026
CKAP4	49.205		CKAP4		CKAP4	49.205		2.42691
RPS29	49.153		RPS29		RPS29	49.153		2.42434
SEC23A	49.148		SEC23A		SEC23A	49.148		2.4241
CBX3	49.123		CBX3		CBX3	49.123		2.42286
ASXL2	48.949		ASXL2		ASXL2	48.949		2.41428
KDM1A	48.931		KDM1A		KDM1A	48.931		2.41339
MLPH	48.906		MLPH		MLPH	48.906		2.41216
PPP4R3A	48.894		PPP4R3A		PPP4R3A	48.894		2.41157
ERP29	48.849		ERP29		ERP29	48.849		2.40935
SARS	48.834		SARS		SARS	48.834		2.40861
UTP18	48.829		UTP18		UTP18	48.829		2.40836
PDE8A	48.775		PDE8A		PDE8A	48.775		2.4057
UGGT1	48.771		UGGT1		UGGT1	48.771		2.4055
STARD7	48.735		STARD7		STARD7	48.735		2.40373
JMJD1C	48.713		JMJD1C		JMJD1C	48.713		2.40264
AFG3L2	48.659		AFG3L2		AFG3L2	48.659		2.39998
HMGB1	48.636		HMGB1		HMGB1	48.636		2.39884
PPP6R1	48.619		PPP6R1		PPP6R1	48.619		2.39801
CDV3	48.6		CDV3		CDV3	48.6		2.39707
CALM1	48.579		CALM1		CALM1	48.579		2.39603
SNORA76A	48.524		SNORA76A		SNORA76A	48.524		2.39332
DNAJA2	48.453		DNAJA2		DNAJA2	48.453		2.38982
MCM2	48.39		MCM2		MCM2	48.39		2.38671
HLTF	48.39		HLTF		HLTF	48.39		2.38671
HIST1H2BE	48.263		HIST1H2BE		HIST1H2BE	48.263		2.38045
SDC1	48.23		SDC1		SDC1	48.23		2.37882
PFDN5	48.2		PFDN5		PFDN5	48.2		2.37734
ANKLE2	48.186		ANKLE2		ANKLE2	48.186		2.37665
GHITM	48.172		GHITM		GHITM	48.172		2.37596
HM13	48.146		HM13		HM13	48.146		2.37468
PLK1	48.145		PLK1		PLK1	48.145		2.37463
BRD2	48.058		BRD2		BRD2	48.058		2.37034
PHF14	48.044		PHF14		PHF14	48.044		2.36965
CD81	48.018		CD81		CD81	48.018		2.36836
LMO7	48.004		LMO7		LMO7	48.004		2.36767
SRRT	47.95		SRRT		SRRT	47.95		2.36501
EIF3F	47.898		EIF3F		EIF3F	47.898		2.36244
POLR1A	47.878		POLR1A		POLR1A	47.878		2.36146
WWTR1	47.706		WWTR1		WWTR1	47.706		2.35297
BRCA1	47.692		BRCA1		BRCA1	47.692		2.35228
ST13	47.69		ST13		ST13	47.69		2.35218
ILF2	47.663		ILF2		ILF2	47.663		2.35085
EPN1	47.655		EPN1		EPN1	47.655		2.35046
NGDN	47.523		NGDN		NGDN	47.523		2.34395
BMS1	47.518		BMS1		BMS1	47.518		2.3437
TTC37	47.407		TTC37		TTC37	47.407		2.33823
SNRPF	47.402		SNRPF		SNRPF	47.402		2.33798
ACSL4	47.381		ACSL4		ACSL4	47.381		2.33694
GNS	47.377		GNS		GNS	47.377		2.33675
GLS	47.367		GLS		GLS	47.367		2.33625
ARPC2	47.348		ARPC2		ARPC2	47.348		2.33532
NOP58	47.311		NOP58		NOP58	47.311		2.33349
SKP1	47.3		SKP1		SKP1	47.3		2.33295
COX5B	47.178		COX5B		COX5B	47.178		2.32693
PSMD6	47.159		PSMD6		PSMD6	47.159		2.32599
CUL1	47.116		CUL1		CUL1	47.116		2.32387
SETD5	47.097		SETD5		SETD5	47.097		2.32294
NOB1	47.085		NOB1		NOB1	47.085		2.32234
SARNP	47.079		SARNP		SARNP	47.079		2.32205
COPS3	47.056		COPS3		COPS3	47.056		2.32091
BUB1	46.999		BUB1		BUB1	46.999		2.3181
IRF2BP2	46.981		IRF2BP2		IRF2BP2	46.981		2.31722
LAS1L	46.961		LAS1L		LAS1L	46.961		2.31623
B4GALT1	46.812		B4GALT1		B4GALT1	46.812		2.30888
GLOD4	46.793		GLOD4		GLOD4	46.793		2.30794
TMOD3	46.785		TMOD3		TMOD3	46.785		2.30755
RHPN2	46.677		RHPN2		RHPN2	46.677		2.30222
HMGCR	46.654		HMGCR		HMGCR	46.654		2.30109
LMNB2	46.606		LMNB2		LMNB2	46.606		2.29872
GSPT1	46.595		GSPT1		GSPT1	46.595		2.29818
SMARCA5	46.593		SMARCA5		SMARCA5	46.593		2.29808
SLIRP	46.585		SLIRP		SLIRP	46.585		2.29768
PSME3	46.582		PSME3		PSME3	46.582		2.29754
LBR	46.506		LBR		LBR	46.506		2.29379
SCRN1	46.471		SCRN1		SCRN1	46.471		2.29206
NFKBIA	46.451		NFKBIA		NFKBIA	46.451		2.29107
ZNF217	46.45		ZNF217		ZNF217	46.45		2.29103
SPAG9	46.431		SPAG9		SPAG9	46.431		2.29009
DYNLL1	46.407		DYNLL1		DYNLL1	46.407		2.2889
BDP1	46.333		BDP1		BDP1	46.333		2.28525
DAD1	46.28		DAD1		DAD1	46.28		2.28264
MISP	46.265		MISP		MISP	46.265		2.2819
H2AFZ	46.133		H2AFZ		H2AFZ	46.133		2.27539
CTNNBL1	46.119		CTNNBL1		CTNNBL1	46.119		2.2747
RNASEH1	46.087		RNASEH1		RNASEH1	46.087		2.27312
PEPD	46.087		PEPD		PEPD	46.087		2.27312
ARID4B	46.072		ARID4B		ARID4B	46.072		2.27238
ODC1	46.015		ODC1		ODC1	46.015		2.26957
SRP54	45.964		SRP54		SRP54	45.964		2.26705
EIF2AK1	45.955		EIF2AK1		EIF2AK1	45.955		2.26661
SNORA34	45.943		SNORA34		SNORA34	45.943		2.26602
DAG1	45.937		DAG1		DAG1	45.937		2.26572
RARS	45.908		RARS		RARS	45.908		2.26429
EIF2S2	45.907		EIF2S2		EIF2S2	45.907		2.26424
MCL1	45.827		MCL1		MCL1	45.827		2.2603
ARPC1B	45.808		ARPC1B		ARPC1B	45.808		2.25936
SMG1	45.767		SMG1		SMG1	45.767		2.25734
KIAA1551	45.742		KIAA1551		KIAA1551	45.742		2.2561
TM9SF2	45.714		TM9SF2		TM9SF2	45.714		2.25472
HMGB2	45.686		HMGB2		HMGB2	45.686		2.25334
UQCRC1	45.666		UQCRC1		UQCRC1	45.666		2.25236
EP300	45.53		EP300		EP300	45.53		2.24565
CYC1	45.496		CYC1		CYC1	45.496		2.24397
SHCBP1	45.474		SHCBP1		SHCBP1	45.474		2.24289
STMN1	45.468		STMN1		STMN1	45.468		2.24259
HINT1	45.456		HINT1		HINT1	45.456		2.242
CYP51A1	45.447		CYP51A1		CYP51A1	45.447		2.24155
SART3	45.438		SART3		SART3	45.438		2.24111
DLGAP5	45.371		DLGAP5		DLGAP5	45.371		2.23781
GRAMD1A	45.352		GRAMD1A		GRAMD1A	45.352		2.23687
KIAA1033	45.339		KIAA1033		KIAA1033	45.339		2.23623
CUL4B	45.328		CUL4B		CUL4B	45.328		2.23569
DNAJB6	45.322		DNAJB6		DNAJB6	45.322		2.23539
LOC101926898	45.307		LOC101926898		LOC101926898	45.307		2.23465
SNORA80E	45.286		SNORA80E		SNORA80E	45.286		2.23361
PPP1R14B	45.229		PPP1R14B		PPP1R14B	45.229		2.2308
CD2AP	45.143		CD2AP		CD2AP	45.143		2.22656
CHD6	45.129		CHD6		CHD6	45.129		2.22587
MYC	45.105		MYC		MYC	45.105		2.22469
TGFB1	45.042		TGFB1		TGFB1	45.042		2.22158
MDM2	45.015		MDM2		MDM2	45.015		2.22025
PSMC2	45.015		PSMC2		PSMC2	45.015		2.22025
PDXK	44.982		PDXK		PDXK	44.982		2.21862
KIDINS220	44.974		KIDINS220		KIDINS220	44.974		2.21823
CAMSAP2	44.961		CAMSAP2		CAMSAP2	44.961		2.21758
MAP2K2	44.863		MAP2K2		MAP2K2	44.863		2.21275
C10orf12	44.825		C10orf12		C10orf12	44.825		2.21088
ZC3H15	44.823		ZC3H15		ZC3H15	44.823		2.21078
TAF7	44.792		TAF7		TAF7	44.792		2.20925
ZC3H14	44.785		ZC3H14		ZC3H14	44.785		2.2089
PDCD6IP	44.771		PDCD6IP		PDCD6IP	44.771		2.20821
KAT6A	44.738		KAT6A		KAT6A	44.738		2.20659
HK1	44.647		HK1		HK1	44.647		2.2021
LSM14A	44.64		LSM14A		LSM14A	44.64		2.20175
GPX4	44.61		GPX4		GPX4	44.61		2.20027
HIST1H3H	44.516		HIST1H3H		HIST1H3H	44.516		2.19564
CBX1	44.491		CBX1		CBX1	44.491		2.1944
WHSC1	44.466		WHSC1		WHSC1	44.466		2.19317
TMEM30A	44.453		TMEM30A		TMEM30A	44.453		2.19253
RBM47	44.394		RBM47		RBM47	44.394		2.18962
NAP1L4	44.38		NAP1L4		NAP1L4	44.38		2.18893
HNRNPDL	44.285		HNRNPDL		HNRNPDL	44.285		2.18424
TEAD1	44.262		TEAD1		TEAD1	44.262		2.18311
PLD3	44.232		PLD3		PLD3	44.232		2.18163
SPECC1	44.159		SPECC1		SPECC1	44.159		2.17803
DSG2	44.151		DSG2		DSG2	44.151		2.17763
SERINC3	44.137		SERINC3		SERINC3	44.137		2.17694
CDK5RAP2	44.111		CDK5RAP2		CDK5RAP2	44.111		2.17566
THBS1	44.018		THBS1		THBS1	44.018		2.17107
FOSL2	43.957		FOSL2		FOSL2	43.957		2.16806
MAP4	43.855		MAP4		MAP4	43.855		2.16303
CIZ1	43.809		CIZ1		CIZ1	43.809		2.16076
ATP1B3	43.768		ATP1B3		ATP1B3	43.768		2.15874
GFPT1	43.757		GFPT1		GFPT1	43.757		2.1582
GPATCH4	43.709		GPATCH4		GPATCH4	43.709		2.15583
MGA	43.663		MGA		MGA	43.663		2.15356
FAM213A	43.648		FAM213A		FAM213A	43.648		2.15282
CSTF3	43.647		CSTF3		CSTF3	43.647		2.15277
TMED3	43.615		TMED3		TMED3	43.615		2.1512
CLPTM1L	43.575		CLPTM1L		CLPTM1L	43.575		2.14922
EIF2AK2	43.539		EIF2AK2		EIF2AK2	43.539		2.14745
RRM2	43.523		RRM2		RRM2	43.523		2.14666
LARP7	43.514		LARP7		LARP7	43.514		2.14621
LONP1	43.501		LONP1		LONP1	43.501		2.14557
IGF2R	43.474		IGF2R		IGF2R	43.474		2.14424
SEC31A	43.438		SEC31A		SEC31A	43.438		2.14247
INCENP	43.431		INCENP		INCENP	43.431		2.14212
MEGF9	43.409		MEGF9		MEGF9	43.409		2.14104
H2AFY	43.402		H2AFY		H2AFY	43.402		2.14069
CEP55	43.395		CEP55		CEP55	43.395		2.14035
COPG1	43.393		COPG1		COPG1	43.393		2.14025
EIF4A2	43.362		EIF4A2		EIF4A2	43.362		2.13872
MPHOSPH10	43.345		MPHOSPH10		MPHOSPH10	43.345		2.13788
TLE1	43.332		TLE1		TLE1	43.332		2.13724
ZFAND5	43.276		ZFAND5		ZFAND5	43.276		2.13448
PMEPA1	43.275		PMEPA1		PMEPA1	43.275		2.13443
DBN1	43.269		DBN1		DBN1	43.269		2.13413
BTBD11	43.233		BTBD11		BTBD11	43.233		2.13236
ITSN2	43.195		ITSN2		ITSN2	43.195		2.13048
EDN1	43.179		EDN1		EDN1	43.179		2.12969
MKRN1	43.17		MKRN1		MKRN1	43.17		2.12925
HMGCS1	43.167		HMGCS1		HMGCS1	43.167		2.1291
PLP2	43.092		PLP2		PLP2	43.092		2.1254
ZNF207	43.091		ZNF207		ZNF207	43.091		2.12535
RPS6KA3	43.003		RPS6KA3		RPS6KA3	43.003		2.12101
SRSF9	42.939		SRSF9		SRSF9	42.939		2.11785
PRPF3	42.925		PRPF3		PRPF3	42.925		2.11716
VAT1	42.882		VAT1		VAT1	42.882		2.11504
YLPM1	42.881		YLPM1		YLPM1	42.881		2.11499
PDLIM5	42.852		PDLIM5		PDLIM5	42.852		2.11356
PPP2R1A	42.851		PPP2R1A		PPP2R1A	42.851		2.11351
NETO2	42.836		NETO2		NETO2	42.836		2.11277
GCC2	42.83		GCC2		GCC2	42.83		2.11248
KIF18A	42.819		KIF18A		KIF18A	42.819		2.11194
RHOU	42.815		RHOU		RHOU	42.815		2.11174
NF1	42.742		NF1		NF1	42.742		2.10814
SERPINE2	42.726		SERPINE2		SERPINE2	42.726		2.10735
USP10	42.667		USP10		USP10	42.667		2.10444
SIPA1L3	42.662		SIPA1L3		SIPA1L3	42.662		2.10419
DOCK10	42.597		DOCK10		DOCK10	42.597		2.10099
ADD2	42.595		ADD2		ADD2	42.595		2.10089
GALNT2	42.542		GALNT2		GALNT2	42.542		2.09827
PLA2G4A	42.536		PLA2G4A		PLA2G4A	42.536		2.09798
RUVBL1	42.534		RUVBL1		RUVBL1	42.534		2.09788
PPP1CA	42.532		PPP1CA		PPP1CA	42.532		2.09778
SSU72	42.509		SSU72		SSU72	42.509		2.09665
DLD	42.502		DLD		DLD	42.502		2.0963
NSA2	42.5		NSA2		NSA2	42.5		2.0962
KIFC3	42.49		KIFC3		KIFC3	42.49		2.09571
PRAME	42.474		PRAME		PRAME	42.474		2.09492
DIDO1	42.465		DIDO1		DIDO1	42.465		2.09448
BUB1B	42.44		BUB1B		BUB1B	42.44		2.09324
KLC1	42.424		KLC1		KLC1	42.424		2.09245
BLVRA	42.397		BLVRA		BLVRA	42.397		2.09112
PAPPA	42.315		PAPPA		PAPPA	42.315		2.08708
NDUFB9	42.297		NDUFB9		NDUFB9	42.297		2.08619
CHMP4B	42.296		CHMP4B		CHMP4B	42.296		2.08614
RAB1A	42.291		RAB1A		RAB1A	42.291		2.08589
ZMPSTE24	42.24		ZMPSTE24		ZMPSTE24	42.24		2.08338
SLC39A14	42.208		SLC39A14		SLC39A14	42.208		2.0818
SMARCC2	42.197		SMARCC2		SMARCC2	42.197		2.08126
DCBLD1	42.179		DCBLD1		DCBLD1	42.179		2.08037
HIST1H3J	42.176		HIST1H3J		HIST1H3J	42.176		2.08022
LRRC75A-AS1	42.154		LRRC75A-AS1		LRRC75A-AS1	42.154		2.07914
TCEA1	42.152		TCEA1		TCEA1	42.152		2.07904
PRRC2A	42.142		PRRC2A		PRRC2A	42.142		2.07854
COPS6	42.121		COPS6		COPS6	42.121		2.07751
BRI3BP	42.085		BRI3BP		BRI3BP	42.085		2.07573
PHKB	42.052		PHKB		PHKB	42.052		2.07411
EPB41L2	41.969		EPB41L2		EPB41L2	41.969		2.07001
CFH	41.917		CFH		CFH	41.917		2.06745
GPRC5A	41.897		GPRC5A		GPRC5A	41.897		2.06646
TFG	41.885		TFG		TFG	41.885		2.06587
ZNF24	41.859		ZNF24		ZNF24	41.859		2.06459
GLUD1	41.859		GLUD1		GLUD1	41.859		2.06459
ABCF2	41.826		ABCF2		ABCF2	41.826		2.06296
DDX18	41.823		DDX18		DDX18	41.823		2.06281
SLC4A2	41.762		SLC4A2		SLC4A2	41.762		2.0598
ELOVL5	41.753		ELOVL5		ELOVL5	41.753		2.05936
SLC27A2	41.738		SLC27A2		SLC27A2	41.738		2.05862
HIST1H4D	41.705		HIST1H4D		HIST1H4D	41.705		2.05699
SAT1	41.629		SAT1		SAT1	41.629		2.05324
USP11	41.617		USP11		USP11	41.617		2.05265
ACTR3	41.615		ACTR3		ACTR3	41.615		2.05255
KLF13	41.586		KLF13		KLF13	41.586		2.05112
DNTTIP2	41.579		DNTTIP2		DNTTIP2	41.579		2.05078
CARS	41.563		CARS		CARS	41.563		2.04999
MAPK1	41.535		MAPK1		MAPK1	41.535		2.04861
PHLDA1	41.52		PHLDA1		PHLDA1	41.52		2.04787
PEBP1	41.518		PEBP1		PEBP1	41.518		2.04777
PDCD11	41.507		PDCD11		PDCD11	41.507		2.04722
PPP5C	41.493		PPP5C		PPP5C	41.493		2.04653
SURF4	41.492		SURF4		SURF4	41.492		2.04648
ELF1	41.46		ELF1		ELF1	41.46		2.04491
THSD4	41.457		THSD4		THSD4	41.457		2.04476
SRP68	41.441		SRP68		SRP68	41.441		2.04397
MGEA5	41.431		MGEA5		MGEA5	41.431		2.04348
DNAJC2	41.386		DNAJC2		DNAJC2	41.386		2.04126
CCND3	41.295		CCND3		CCND3	41.295		2.03677
ARL6IP4	41.256		ARL6IP4		ARL6IP4	41.256		2.03484
CEP170	41.219		CEP170		CEP170	41.219		2.03302
ARF3	41.204		ARF3		ARF3	41.204		2.03228
PWP1	41.153		PWP1		PWP1	41.153		2.02976
SNF8	41.09		SNF8		SNF8	41.09		2.02666
RABL6	41.083		RABL6		RABL6	41.083		2.02631
FLOT1	41.064		FLOT1		FLOT1	41.064		2.02537
C11orf98	41.06		C11orf98		C11orf98	41.06		2.02518
KIF13A	41.045		KIF13A		KIF13A	41.045		2.02444
RDH11	41.028		RDH11		RDH11	41.028		2.0236
RPL13	41.02		RPL13		RPL13	41.02		2.0232
MRPS5	40.965		MRPS5		MRPS5	40.965		2.02049
CTCF	40.953		CTCF		CTCF	40.953		2.0199
PCF11	40.944		PCF11		PCF11	40.944		2.01946
ATP2C1	40.887		ATP2C1		ATP2C1	40.887		2.01664
TYMS	40.801		TYMS		TYMS	40.801		2.0124
SLC2A1	40.781		SLC2A1		SLC2A1	40.781		2.01142
PBDC1	40.76		PBDC1		PBDC1	40.76		2.01038
TACC3	40.745		TACC3		TACC3	40.745		2.00964
MELK	40.739		MELK		MELK	40.739		2.00935
TTC3	40.728		TTC3		TTC3	40.728		2.0088
JAG1	40.675		JAG1		JAG1	40.675		2.00619
JADE1	40.573		JADE1		JADE1	40.573		2.00116
MTIF2	40.515		MTIF2		MTIF2	40.515		1.9983
CREBBP	40.476		CREBBP		CREBBP	40.476		1.99637
HIP1	40.454		HIP1		HIP1	40.454		1.99529
CAPN1	40.433		CAPN1		CAPN1	40.433		1.99425
EPDR1	40.421		EPDR1		EPDR1	40.421		1.99366
CRTAP	40.418		CRTAP		CRTAP	40.418		1.99351
NDUFS4	40.409		NDUFS4		NDUFS4	40.409		1.99307
AHCTF1	40.351		AHCTF1		AHCTF1	40.351		1.99021
GNA13	40.327		GNA13		GNA13	40.327		1.98902
SEC16A	40.291		SEC16A		SEC16A	40.291		1.98725
AURKAIP1	40.198		AURKAIP1		AURKAIP1	40.198		1.98266
ATP6AP2	40.176		ATP6AP2		ATP6AP2	40.176		1.98158
HNRNPA1P33	40.132		HNRNPA1P33		HNRNPA1P33	40.132		1.97941
CST3	40.079		CST3		CST3	40.079		1.97679
ARHGEF12	40.048		ARHGEF12		ARHGEF12	40.048		1.97526
UPF2	40.035		UPF2		UPF2	40.035		1.97462
ATL3	40.028		ATL3		ATL3	40.028		1.97428
DDX39B	40.027		DDX39B		DDX39B	40.027		1.97423
NSUN2	39.945		NSUN2		NSUN2	39.945		1.97018
ABHD2	39.939		ABHD2		ABHD2	39.939		1.96989
NAT10	39.926		NAT10		NAT10	39.926		1.96925
RNF19A	39.915		RNF19A		RNF19A	39.915		1.9687
RAB13	39.907		RAB13		RAB13	39.907		1.96831
PPFIA1	39.895		PPFIA1		PPFIA1	39.895		1.96772
BCCIP	39.863		BCCIP		BCCIP	39.863		1.96614
H1FX	39.813		H1FX		H1FX	39.813		1.96367
GNAI1	39.812		GNAI1		GNAI1	39.812		1.96362
ZC3HAV1	39.795		ZC3HAV1		ZC3HAV1	39.795		1.96278
ARPC5	39.786		ARPC5		ARPC5	39.786		1.96234
REEP5	39.767		REEP5		REEP5	39.767		1.9614
ELAC2	39.733		ELAC2		ELAC2	39.733		1.95973
CAD	39.723		CAD		CAD	39.723		1.95923
TOMM40	39.712		TOMM40		TOMM40	39.712		1.95869
NUP153	39.65		NUP153		NUP153	39.65		1.95563
SMARCA5-AS1	39.646		SMARCA5-AS1		SMARCA5-AS1	39.646		1.95544
UTP6	39.627		UTP6		UTP6	39.627		1.9545
NDUFA13	39.616		NDUFA13		NDUFA13	39.616		1.95396
ADD1	39.61		ADD1		ADD1	39.61		1.95366
SEP7	39.598		2019-09-07		SEP7	39.598		1.95307
SETD2	39.583		SETD2		SETD2	39.583		1.95233
WNT7B	39.556		WNT7B		WNT7B	39.556		1.951
EXOC4	39.551		EXOC4		EXOC4	39.551		1.95075
HNRNPR	39.549		HNRNPR		HNRNPR	39.549		1.95065
KCTD3	39.53		KCTD3		KCTD3	39.53		1.94971
DNAJC13	39.525		DNAJC13		DNAJC13	39.525		1.94947
DYNC1I2	39.519		DYNC1I2		DYNC1I2	39.519		1.94917
TGIF1	39.512		TGIF1		TGIF1	39.512		1.94883
NUP62	39.504		NUP62		NUP62	39.504		1.94843
S100A13	39.489		S100A13		S100A13	39.489		1.94769
SCAF8	39.487		SCAF8		SCAF8	39.487		1.94759
CXCL5	39.478		CXCL5		CXCL5	39.478		1.94715
SHTN1	39.463		SHTN1		SHTN1	39.463		1.94641
HEXB	39.455		HEXB		HEXB	39.455		1.94602
SEC24C	39.42		SEC24C		SEC24C	39.42		1.94429
HAT1	39.393		HAT1		HAT1	39.393		1.94296
GJA1	39.391		GJA1		GJA1	39.391		1.94286
NDUFB7	39.365		NDUFB7		NDUFB7	39.365		1.94158
CEP350	39.362		CEP350		CEP350	39.362		1.94143
TAF15	39.341		TAF15		TAF15	39.341		1.94039
ASCC3	39.334		ASCC3		ASCC3	39.334		1.94005
DDIT4	39.286		DDIT4		DDIT4	39.286		1.93768
CAMK2D	39.284		CAMK2D		CAMK2D	39.284		1.93758
MAT2A	39.274		MAT2A		MAT2A	39.274		1.93709
TARDBP	39.236		TARDBP		TARDBP	39.236		1.93521
NUP160	39.23		NUP160		NUP160	39.23		1.93492
PSME4	39.223		PSME4		PSME4	39.223		1.93457
PPP1R9B	39.195		PPP1R9B		PPP1R9B	39.195		1.93319
ESYT1	39.163		ESYT1		ESYT1	39.163		1.93161
HCFC1	39.111		HCFC1		HCFC1	39.111		1.92905
RSPO3	39.106		RSPO3		RSPO3	39.106		1.9288
SVIL	39.075		SVIL		SVIL	39.075		1.92727
CANT1	39.068		CANT1		CANT1	39.068		1.92693
IER5	39.061		IER5		IER5	39.061		1.92658
MRFAP1L1	39.049		MRFAP1L1		MRFAP1L1	39.049		1.92599
COASY	38.996		COASY		COASY	38.996		1.92338
DAPK1	38.989		DAPK1		DAPK1	38.989		1.92303
CRNKL1	38.97		CRNKL1		CRNKL1	38.97		1.92209
NIPBL	38.943		NIPBL		NIPBL	38.943		1.92076
SUZ12	38.928		SUZ12		SUZ12	38.928		1.92002
ALDH3B1	38.887		ALDH3B1		ALDH3B1	38.887		1.918
FAM129B	38.869		FAM129B		FAM129B	38.869		1.91711
ROCK1	38.868		ROCK1		ROCK1	38.868		1.91706
CENPB	38.866		CENPB		CENPB	38.866		1.91696
PRKCA	38.865		PRKCA		PRKCA	38.865		1.91691
KIAA0196	38.754		KIAA0196		KIAA0196	38.754		1.91144
HACD2	38.731		HACD2		HACD2	38.731		1.91031
EP400	38.722		EP400		EP400	38.722		1.90986
SETD7	38.72		SETD7		SETD7	38.72		1.90976
ADGRG6	38.715		ADGRG6		ADGRG6	38.715		1.90952
PTPRM	38.715		PTPRM		PTPRM	38.715		1.90952
RNH1	38.705		RNH1		RNH1	38.705		1.90902
MRPS23	38.618		MRPS23		MRPS23	38.618		1.90473
PPP2R5C	38.599		PPP2R5C		PPP2R5C	38.599		1.9038
CASC3	38.593		CASC3		CASC3	38.593		1.9035
CUL4A	38.58		CUL4A		CUL4A	38.58		1.90286
PHRF1	38.562		PHRF1		PHRF1	38.562		1.90197
PRPF31	38.56		PRPF31		PRPF31	38.56		1.90187
KMT2E	38.519		KMT2E		KMT2E	38.519		1.89985
SRSF2	38.512		SRSF2		SRSF2	38.512		1.8995
CDC6	38.505		CDC6		CDC6	38.505		1.89916
ALKBH5	38.489		ALKBH5		ALKBH5	38.489		1.89837
CDC27	38.469		CDC27		CDC27	38.469		1.89738
NCOA2	38.468		NCOA2		NCOA2	38.468		1.89733
SNORA9	38.422		SNORA9		SNORA9	38.422		1.89507
GTF2F1	38.414		GTF2F1		GTF2F1	38.414		1.89467
NOP14	38.399		NOP14		NOP14	38.399		1.89393
MDH2	38.393		MDH2		MDH2	38.393		1.89363
ADAM17	38.389		ADAM17		ADAM17	38.389		1.89344
PPP4R1	38.343		PPP4R1		PPP4R1	38.343		1.89117
CENPE	38.328		CENPE		CENPE	38.328		1.89043
RPAP3	38.327		RPAP3		RPAP3	38.327		1.89038
ACBD3	38.296		ACBD3		ACBD3	38.296		1.88885
YY1	38.293		YY1		YY1	38.293		1.8887
ARCN1	38.211		ARCN1		ARCN1	38.211		1.88466
MYBBP1A	38.202		MYBBP1A		MYBBP1A	38.202		1.88421
GCLM	38.192		GCLM		GCLM	38.192		1.88372
TRRAP	38.185		TRRAP		TRRAP	38.185		1.88338
TNRC18	38.15		TNRC18		TNRC18	38.15		1.88165
C12orf75	38.144		C12orf75		C12orf75	38.144		1.88135
ANXA7	38.121		ANXA7		ANXA7	38.121		1.88022
GBF1	38.111		GBF1		GBF1	38.111		1.87973
ERLEC1	38.096		ERLEC1		ERLEC1	38.096		1.87899
SRPK2	38.06		SRPK2		SRPK2	38.06		1.87721
FGA	38.051		FGA		FGA	38.051		1.87677
TNIP1	38.025		TNIP1		TNIP1	38.025		1.87548
GABARAP	37.955		GABARAP		GABARAP	37.955		1.87203
PHF23	37.951		PHF23		PHF23	37.951		1.87183
KDM5A	37.943		KDM5A		KDM5A	37.943		1.87144
SETD3	37.936		SETD3		SETD3	37.936		1.87109
SLC30A1	37.857		SLC30A1		SLC30A1	37.857		1.8672
HERC4	37.831		HERC4		HERC4	37.831		1.86592
PFDN2	37.823		PFDN2		PFDN2	37.823		1.86552
CEBPB	37.815		CEBPB		CEBPB	37.815		1.86513
SPTLC1	37.798		SPTLC1		SPTLC1	37.798		1.86429
LRP10	37.795		LRP10		LRP10	37.795		1.86414
ACADVL	37.792		ACADVL		ACADVL	37.792		1.86399
MCM10	37.776		MCM10		MCM10	37.776		1.8632
CPSF2	37.723		CPSF2		CPSF2	37.723		1.86059
NTN4	37.717		NTN4		NTN4	37.717		1.86029
LIG1	37.711		LIG1		LIG1	37.711		1.86
PIAS1	37.695		PIAS1		PIAS1	37.695		1.85921
EPS8	37.642		EPS8		EPS8	37.642		1.85659
EIF3I	37.634		EIF3I		EIF3I	37.634		1.8562
AZIN1	37.562		AZIN1		AZIN1	37.562		1.85265
TRMT6	37.544		TRMT6		TRMT6	37.544		1.85176
LOC100129148	37.542		LOC100129148		LOC100129148	37.542		1.85166
CNN3	37.527		CNN3		CNN3	37.527		1.85092
RTCB	37.515		RTCB		RTCB	37.515		1.85033
USP32	37.508		USP32		USP32	37.508		1.84998
OXA1L	37.488		OXA1L		OXA1L	37.488		1.849
NUP155	37.485		NUP155		NUP155	37.485		1.84885
NSD1	37.419		NSD1		NSD1	37.419		1.84559
DHX29	37.412		DHX29		DHX29	37.412		1.84525
CLSTN1	37.381		CLSTN1		CLSTN1	37.381		1.84372
UBTF	37.37		UBTF		UBTF	37.37		1.84318
FUBP3	37.316		FUBP3		FUBP3	37.316		1.84051
ANKRD27	37.309		ANKRD27		ANKRD27	37.309		1.84017
CHAF1A	37.302		CHAF1A		CHAF1A	37.302		1.83982
IDH3A	37.302		IDH3A		IDH3A	37.302		1.83982
LGALS3BP	37.246		LGALS3BP		LGALS3BP	37.246		1.83706
QARS	37.217		QARS		QARS	37.217		1.83563
PAIP1	37.214		PAIP1		PAIP1	37.214		1.83548
PDK4	37.196		PDK4		PDK4	37.196		1.8346
METAP1	37.173		METAP1		METAP1	37.173		1.83346
RPL32	37.149		RPL32		RPL32	37.149		1.83228
PIK3C2A	37.117		PIK3C2A		PIK3C2A	37.117		1.8307
PABPC4	37.113		PABPC4		PABPC4	37.113		1.8305
SH3BP4	37.103		SH3BP4		SH3BP4	37.103		1.83001
MPP5	37.076		MPP5		MPP5	37.076		1.82868
EMC4	37.07		EMC4		EMC4	37.07		1.82838
GOLGA3	37.012		GOLGA3		GOLGA3	37.012		1.82552
TSPAN3	36.992		TSPAN3		TSPAN3	36.992		1.82453
EMC6	36.988		EMC6		EMC6	36.988		1.82434
AHCYL1	36.971		AHCYL1		AHCYL1	36.971		1.8235
NDUFB2	36.945		NDUFB2		NDUFB2	36.945		1.82222
GRWD1	36.94		GRWD1		GRWD1	36.94		1.82197
RAP1B	36.931		RAP1B		RAP1B	36.931		1.82153
PRKAR2A	36.918		PRKAR2A		PRKAR2A	36.918		1.82088
ARFGEF1	36.902		ARFGEF1		ARFGEF1	36.902		1.82009
AUP1	36.857		AUP1		AUP1	36.857		1.81788
SH2D4A	36.844		SH2D4A		SH2D4A	36.844		1.81723
PAIP2	36.818		PAIP2		PAIP2	36.818		1.81595
FSCN1	36.777		FSCN1		FSCN1	36.777		1.81393
AXL	36.776		AXL		AXL	36.776		1.81388
DDX10	36.759		DDX10		DDX10	36.759		1.81304
NUP88	36.745		NUP88		NUP88	36.745		1.81235
PTGS2	36.74		PTGS2		PTGS2	36.74		1.8121
IDH3B	36.704		IDH3B		IDH3B	36.704		1.81033
CCAR2	36.678		CCAR2		CCAR2	36.678		1.80905
ERC1	36.656		ERC1		ERC1	36.656		1.80796
RPA1	36.642		RPA1		RPA1	36.642		1.80727
PTPRS	36.638		PTPRS		PTPRS	36.638		1.80707
PDHA1	36.609		PDHA1		PDHA1	36.609		1.80564
MCM5	36.602		MCM5		MCM5	36.602		1.8053
EIF3G	36.583		EIF3G		EIF3G	36.583		1.80436
RBM28	36.571		RBM28		RBM28	36.571		1.80377
DHX40	36.496		DHX40		DHX40	36.496		1.80007
CSNK2A2	36.482		CSNK2A2		CSNK2A2	36.482		1.79938
SCO1	36.416		SCO1		SCO1	36.416		1.79612
CIT	36.391		CIT		CIT	36.391		1.79489
CUX1	36.382		CUX1		CUX1	36.382		1.79445
GOLIM4	36.376		GOLIM4		GOLIM4	36.376		1.79415
DDOST	36.368		DDOST		DDOST	36.368		1.79376
PHLDB2	36.306		PHLDB2		PHLDB2	36.306		1.7907
AURKA	36.245		AURKA		AURKA	36.245		1.78769
SNORA14A	36.229		SNORA14A		SNORA14A	36.229		1.7869
KHSRP	36.21		KHSRP		KHSRP	36.21		1.78596
SEC11C	36.184		SEC11C		SEC11C	36.184		1.78468
MRPS35	36.175		MRPS35		MRPS35	36.175		1.78424
C1orf43	36.174		C1orf43		C1orf43	36.174		1.78419
CCNB2	36.124		CCNB2		CCNB2	36.124		1.78172
ZCCHC6	36.123		ZCCHC6		ZCCHC6	36.123		1.78167
H2AFV	36.114		H2AFV		H2AFV	36.114		1.78123
GPATCH1	36.11		GPATCH1		GPATCH1	36.11		1.78103
DROSHA	36.092		DROSHA		DROSHA	36.092		1.78014
NPC1	36.084		NPC1		NPC1	36.084		1.77975
WDHD1	36.077		WDHD1		WDHD1	36.077		1.7794
TRIM37	36.038		TRIM37		TRIM37	36.038		1.77748
UBE3A	36.006		UBE3A		UBE3A	36.006		1.7759
LAPTM4B	35.998		LAPTM4B		LAPTM4B	35.998		1.77551
ERGIC1	35.99		ERGIC1		ERGIC1	35.99		1.77511
ARFGEF2	35.988		ARFGEF2		ARFGEF2	35.988		1.77501
DOCK1	35.945		DOCK1		DOCK1	35.945		1.77289
CTPS1	35.935		CTPS1		CTPS1	35.935		1.7724
HNRNPUL2-BSCL2	35.933		HNRNPUL2-BSCL2		HNRNPUL2-BSCL2	35.933		1.7723
MAP7D1	35.919		MAP7D1		MAP7D1	35.919		1.77161
DNAJB1	35.918		DNAJB1		DNAJB1	35.918		1.77156
DHCR24	35.895		DHCR24		DHCR24	35.895		1.77043
TOMM70A	35.888		TOMM70A		TOMM70A	35.888		1.77008
UNC45A	35.886		UNC45A		UNC45A	35.886		1.76998
CD9	35.847		CD9		CD9	35.847		1.76806
ANKHD1-EIF4EBP3	35.824		ANKHD1-EIF4EBP3		ANKHD1-EIF4EBP3	35.824		1.76693
C7orf49	35.811		C7orf49		C7orf49	35.811		1.76628
TBCB	35.799		TBCB		TBCB	35.799		1.76569
PPP3R1	35.744		PPP3R1		PPP3R1	35.744		1.76298
RAB3GAP1	35.733		RAB3GAP1		RAB3GAP1	35.733		1.76244
HIST1H2AJ	35.699		HIST1H2AJ		HIST1H2AJ	35.699		1.76076
TIMP2	35.695		TIMP2		TIMP2	35.695		1.76056
PHGDH	35.687		PHGDH		PHGDH	35.687		1.76017
HEATR5A	35.615		HEATR5A		HEATR5A	35.615		1.75662
OSMR	35.613		OSMR		OSMR	35.613		1.75652
NUP188	35.612		NUP188		NUP188	35.612		1.75647
PERP	35.58		PERP		PERP	35.58		1.75489
LAPTM4A	35.564		LAPTM4A		LAPTM4A	35.564		1.7541
BAZ2A	35.556		BAZ2A		BAZ2A	35.556		1.75371
EEF1A2	35.553		EEF1A2		EEF1A2	35.553		1.75356
ARID1A	35.539		ARID1A		ARID1A	35.539		1.75287
TRIM44	35.524		TRIM44		TRIM44	35.524		1.75213
IPO4	35.513		IPO4		IPO4	35.513		1.75159
CPS1	35.512		CPS1		CPS1	35.512		1.75154
NCOA4	35.512		NCOA4		NCOA4	35.512		1.75154
HERC2	35.51		HERC2		HERC2	35.51		1.75144
VMP1	35.506		VMP1		VMP1	35.506		1.75124
SYNGR2	35.467		SYNGR2		SYNGR2	35.467		1.74932
HMGN2	35.456		HMGN2		HMGN2	35.456		1.74877
QSER1	35.438		QSER1		QSER1	35.438		1.74789
CASP8AP2	35.408		CASP8AP2		CASP8AP2	35.408		1.74641
DLG5	35.405		DLG5		DLG5	35.405		1.74626
MAGED1	35.356		MAGED1		MAGED1	35.356		1.74384
TAF1	35.353		TAF1		TAF1	35.353		1.74369
TNFRSF10B	35.341		TNFRSF10B		TNFRSF10B	35.341		1.7431
ZNF664	35.339		ZNF664		ZNF664	35.339		1.743
GPS1	35.332		GPS1		GPS1	35.332		1.74266
ATP5J2	35.314		ATP5J2		ATP5J2	35.314		1.74177
NAA15	35.292		NAA15		NAA15	35.292		1.74069
AMD1	35.287		AMD1		AMD1	35.287		1.74044
TP53I3	35.281		TP53I3		TP53I3	35.281		1.74014
ZFHX3	35.228		ZFHX3		ZFHX3	35.228		1.73753
FIP1L1	35.198		FIP1L1		FIP1L1	35.198		1.73605
ATP6V0C	35.188		ATP6V0C		ATP6V0C	35.188		1.73556
PRNP	35.171		PRNP		PRNP	35.171		1.73472
GPC1	35.165		GPC1		GPC1	35.165		1.73442
RAPGEF6	35.163		RAPGEF6		RAPGEF6	35.163		1.73432
LRBA	35.154		LRBA		LRBA	35.154		1.73388
PQBP1	35.153		PQBP1		PQBP1	35.153		1.73383
MOB1A	35.129		MOB1A		MOB1A	35.129		1.73265
RPL37	35.107		RPL37		RPL37	35.107		1.73156
RBM27	35.103		RBM27		RBM27	35.103		1.73136
CDK12	35.085		CDK12		CDK12	35.085		1.73048
GNL3	35.082		GNL3		GNL3	35.082		1.73033
STT3A	35.075		STT3A		STT3A	35.075		1.72998
ABR	35.059		ABR		ABR	35.059		1.72919
IER5L	35.055		IER5L		IER5L	35.055		1.729
NDUFAB1	35.029		NDUFAB1		NDUFAB1	35.029		1.72771
SCARB1	35.007		SCARB1		SCARB1	35.007		1.72663
EFTUD1	34.998		EFTUD1		EFTUD1	34.998		1.72619
PHIP	34.966		PHIP		PHIP	34.966		1.72461
PMPCA	34.948		PMPCA		PMPCA	34.948		1.72372
PPM1B	34.94		PPM1B		PPM1B	34.94		1.72332
USF2	34.925		USF2		USF2	34.925		1.72258
RFC1	34.887		RFC1		RFC1	34.887		1.72071
NUDT21	34.877		NUDT21		NUDT21	34.877		1.72022
FLOT2	34.842		FLOT2		FLOT2	34.842		1.71849
DIS3L	34.832		DIS3L		DIS3L	34.832		1.718
ZDHHC5	34.782		ZDHHC5		ZDHHC5	34.782		1.71553
ANKFY1	34.778		ANKFY1		ANKFY1	34.778		1.71533
NSMCE4A	34.768		NSMCE4A		NSMCE4A	34.768		1.71484
MRPL41	34.76		MRPL41		MRPL41	34.76		1.71445
BMPR1A	34.756		BMPR1A		BMPR1A	34.756		1.71425
ZNF281	34.756		ZNF281		ZNF281	34.756		1.71425
EI24	34.715		EI24		EI24	34.715		1.71223
OPA1	34.668		OPA1		OPA1	34.668		1.70991
EIF4E2	34.663		EIF4E2		EIF4E2	34.663		1.70966
TNKS1BP1	34.653		TNKS1BP1		TNKS1BP1	34.653		1.70917
MGAT4B	34.648		MGAT4B		MGAT4B	34.648		1.70892
YTHDF3	34.644		YTHDF3		YTHDF3	34.644		1.70873
TUBA1A	34.636		TUBA1A		TUBA1A	34.636		1.70833
AAMP	34.612		AAMP		AAMP	34.612		1.70715
GOLGA2	34.579		GOLGA2		GOLGA2	34.579		1.70552
ATRN	34.577		ATRN		ATRN	34.577		1.70542
DHX36	34.572		DHX36		DHX36	34.572		1.70517
ORC4	34.551		ORC4		ORC4	34.551		1.70414
TOPBP1	34.548		TOPBP1		TOPBP1	34.548		1.70399
RNF6	34.522		RNF6		RNF6	34.522		1.70271
PSME2	34.509		PSME2		PSME2	34.509		1.70207
PLEKHB2	34.476		PLEKHB2		PLEKHB2	34.476		1.70044
SF3A3	34.474		SF3A3		SF3A3	34.474		1.70034
RAB6A	34.404		RAB6A		RAB6A	34.404		1.69689
PRELID1	34.387		PRELID1		PRELID1	34.387		1.69605
MLF2	34.384		MLF2		MLF2	34.384		1.6959
CALCOCO2	34.334		CALCOCO2		CALCOCO2	34.334		1.69344
PELP1	34.334		PELP1		PELP1	34.334		1.69344
ASH1L	34.317		ASH1L		ASH1L	34.317		1.6926
MAR7	34.278		2019-03-07		MAR7	34.278		1.69067
RRP1B	34.236		RRP1B		RRP1B	34.236		1.6886
RPRD1A	34.236		RPRD1A		RPRD1A	34.236		1.6886
TLK1	34.231		TLK1		TLK1	34.231		1.68835
CAPZB	34.186		CAPZB		CAPZB	34.186		1.68614
GABRB3	34.164		GABRB3		GABRB3	34.164		1.68505
DICER1	34.148		DICER1		DICER1	34.148		1.68426
CNOT3	34.147		CNOT3		CNOT3	34.147		1.68421
RNF145	34.075		RNF145		RNF145	34.075		1.68066
PHF6	34.074		PHF6		PHF6	34.074		1.68061
USP47	34.069		USP47		USP47	34.069		1.68036
HYOU1	34.064		HYOU1		HYOU1	34.064		1.68012
SART1	34.061		SART1		SART1	34.061		1.67997
TMX2	34.058		TMX2		TMX2	34.058		1.67982
TBL1XR1	34.039		TBL1XR1		TBL1XR1	34.039		1.67888
TBC1D8	34.019		TBC1D8		TBC1D8	34.019		1.6779
FABP5	33.999		FABP5		FABP5	33.999		1.67691
SWAP70	33.983		SWAP70		SWAP70	33.983		1.67612
TAOK3	33.965		TAOK3		TAOK3	33.965		1.67524
CNPY2	33.936		CNPY2		CNPY2	33.936		1.6738
ATXN2L	33.935		ATXN2L		ATXN2L	33.935		1.67376
NUP50	33.925		NUP50		NUP50	33.925		1.67326
PFAS	33.906		PFAS		PFAS	33.906		1.67233
SAFB2	33.904		SAFB2		SAFB2	33.904		1.67223
COL4A2	33.896		COL4A2		COL4A2	33.896		1.67183
GLG1	33.875		GLG1		GLG1	33.875		1.6708
SRSF4	33.861		SRSF4		SRSF4	33.861		1.67011
STAU1	33.842		STAU1		STAU1	33.842		1.66917
YTHDF2	33.84		YTHDF2		YTHDF2	33.84		1.66907
TIMP1	33.819		TIMP1		TIMP1	33.819		1.66803
TNKS2	33.806		TNKS2		TNKS2	33.806		1.66739
IDI1	33.773		IDI1		IDI1	33.773		1.66577
RSL1D1	33.761		RSL1D1		RSL1D1	33.761		1.66517
KDM3A	33.754		KDM3A		KDM3A	33.754		1.66483
HYPK	33.734		HYPK		HYPK	33.734		1.66384
SEC62	33.725		SEC62		SEC62	33.725		1.6634
SDCBP	33.714		SDCBP		SDCBP	33.714		1.66286
EHMT1	33.71		EHMT1		EHMT1	33.71		1.66266
COX5A	33.703		COX5A		COX5A	33.703		1.66231
PSPC1	33.69		PSPC1		PSPC1	33.69		1.66167
PRPF4	33.682		PRPF4		PRPF4	33.682		1.66128
VDAC3	33.678		VDAC3		VDAC3	33.678		1.66108
RNASEK	33.672		RNASEK		RNASEK	33.672		1.66078
HSPE1	33.662		HSPE1		HSPE1	33.662		1.66029
FKBP9	33.654		FKBP9		FKBP9	33.654		1.6599
YIPF4	33.648		YIPF4		YIPF4	33.648		1.6596
UTP14A	33.629		UTP14A		UTP14A	33.629		1.65866
DHX38	33.621		DHX38		DHX38	33.621		1.65827
HSPA1B	33.617		HSPA1B		HSPA1B	33.617		1.65807
MAPKAP1	33.584		MAPKAP1		MAPKAP1	33.584		1.65644
COL18A1	33.577		COL18A1		COL18A1	33.577		1.6561
FNDC3A	33.513		FNDC3A		FNDC3A	33.513		1.65294
TAB2	33.486		TAB2		TAB2	33.486		1.65161
WWP1	33.479		WWP1		WWP1	33.479		1.65126
GRB2	33.454		GRB2		GRB2	33.454		1.65003
PJA2	33.426		PJA2		PJA2	33.426		1.64865
UTRN	33.416		UTRN		UTRN	33.416		1.64816
AMZ2	33.411		AMZ2		AMZ2	33.411		1.64791
DNAJC9	33.409		DNAJC9		DNAJC9	33.409		1.64781
SP1	33.399		SP1		SP1	33.399		1.64732
C9orf41	33.37		C9orf41		C9orf41	33.37		1.64589
IRAK1	33.367		IRAK1		IRAK1	33.367		1.64574
WDR3	33.341		WDR3		WDR3	33.341		1.64446
BRIX1	33.331		BRIX1		BRIX1	33.331		1.64396
NAA50	33.312		NAA50		NAA50	33.312		1.64303
HKDC1	33.258		HKDC1		HKDC1	33.258		1.64036
WARS	33.247		WARS		WARS	33.247		1.63982
ARID2	33.245		ARID2		ARID2	33.245		1.63972
ANAPC5	33.235		ANAPC5		ANAPC5	33.235		1.63923
SERPINE1	33.228		SERPINE1		SERPINE1	33.228		1.63888
GIT2	33.217		GIT2		GIT2	33.217		1.63834
SDF4	33.197		SDF4		SDF4	33.197		1.63736
PRKRIR	33.196		PRKRIR		PRKRIR	33.196		1.63731
LGALS1	33.18		LGALS1		LGALS1	33.18		1.63652
ASAH1	33.146		ASAH1		ASAH1	33.146		1.63484
KMT2C	33.133		KMT2C		KMT2C	33.133		1.6342
UBE3C	33.123		UBE3C		UBE3C	33.123		1.63371
TMEM245	33.106		TMEM245		TMEM245	33.106		1.63287
LDLR	33.095		LDLR		LDLR	33.095		1.63232
ARIH1	33.092		ARIH1		ARIH1	33.092		1.63218
MTA2	33.076		MTA2		MTA2	33.076		1.63139
ZNF644	33.07		ZNF644		ZNF644	33.07		1.63109
DARS2	33.063		DARS2		DARS2	33.063		1.63075
MED1	33.061		MED1		MED1	33.061		1.63065
FAR1	33.057		FAR1		FAR1	33.057		1.63045
NEO1	33.044		NEO1		NEO1	33.044		1.62981
CDC20	32.979		CDC20		CDC20	32.979		1.6266
FXYD5	32.966		FXYD5		FXYD5	32.966		1.62596
SF3A1	32.94		SF3A1		SF3A1	32.94		1.62468
GNL2	32.93		GNL2		GNL2	32.93		1.62419
COPRS	32.914		COPRS		COPRS	32.914		1.6234
CERS2	32.888		CERS2		CERS2	32.888		1.62211
MALL	32.885		MALL		MALL	32.885		1.62197
COPE	32.873		COPE		COPE	32.873		1.62138
SLC23A2	32.858		SLC23A2		SLC23A2	32.858		1.62064
OAZ1	32.819		OAZ1		OAZ1	32.819		1.61871
SEC61G	32.805		SEC61G		SEC61G	32.805		1.61802
KIF1C	32.787		KIF1C		KIF1C	32.787		1.61713
AKAP1	32.779		AKAP1		AKAP1	32.779		1.61674
ST6GAL2	32.757		ST6GAL2		ST6GAL2	32.757		1.61565
ARHGAP12	32.751		ARHGAP12		ARHGAP12	32.751		1.61536
STOML2	32.73		STOML2		STOML2	32.73		1.61432
PTDSS1	32.719		PTDSS1		PTDSS1	32.719		1.61378
KAT6B	32.715		KAT6B		KAT6B	32.715		1.61358
TNNT1	32.711		TNNT1		TNNT1	32.711		1.61338
TBK1	32.705		TBK1		TBK1	32.705		1.61309
EXOSC10	32.701		EXOSC10		EXOSC10	32.701		1.61289
OST4	32.688		OST4		OST4	32.688		1.61225
PSMD11	32.681		PSMD11		PSMD11	32.681		1.61191
IGF2BP1	32.664		IGF2BP1		IGF2BP1	32.664		1.61107
GPRIN3	32.62		GPRIN3		GPRIN3	32.62		1.6089
FMNL2	32.606		FMNL2		FMNL2	32.606		1.60821
XPC	32.596		XPC		XPC	32.596		1.60771
NDUFS2	32.588		NDUFS2		NDUFS2	32.588		1.60732
FBXO21	32.566		FBXO21		FBXO21	32.566		1.60623
FBXO30	32.524		FBXO30		FBXO30	32.524		1.60416
PSMB7	32.524		PSMB7		PSMB7	32.524		1.60416
SRPK1	32.509		SRPK1		SRPK1	32.509		1.60342
UBXN4	32.495		UBXN4		UBXN4	32.495		1.60273
GTF3C6	32.486		GTF3C6		GTF3C6	32.486		1.60229
ABCE1	32.462		ABCE1		ABCE1	32.462		1.6011
EBP	32.449		EBP		EBP	32.449		1.60046
EGLN1	32.445		EGLN1		EGLN1	32.445		1.60027
SNRPA1	32.432		SNRPA1		SNRPA1	32.432		1.59962
TRIM16L	32.431		TRIM16L		TRIM16L	32.431		1.59957
HN1L	32.395		HN1L		HN1L	32.395		1.5978
SYMPK	32.359		SYMPK		SYMPK	32.359		1.59602
WAC	32.358		WAC		WAC	32.358		1.59597
PSMB1	32.354		PSMB1		PSMB1	32.354		1.59578
RAB34	32.332		RAB34		RAB34	32.332		1.59469
KDM5B	32.31		KDM5B		KDM5B	32.31		1.59361
GGH	32.295		GGH		GGH	32.295		1.59287
MFF	32.281		MFF		MFF	32.281		1.59218
DTD1	32.259		DTD1		DTD1	32.259		1.59109
SEC23B	32.258		SEC23B		SEC23B	32.258		1.59104
CNBP	32.211		CNBP		CNBP	32.211		1.58872
ID1	32.21		ID1		ID1	32.21		1.58867
SLU7	32.209		SLU7		SLU7	32.209		1.58862
TK1	32.158		TK1		TK1	32.158		1.58611
ZNF609	32.153		ZNF609		ZNF609	32.153		1.58586
ADIPOR2	32.143		ADIPOR2		ADIPOR2	32.143		1.58537
SEPHS2	32.142		SEPHS2		SEPHS2	32.142		1.58532
FERMT2	32.142		FERMT2		FERMT2	32.142		1.58532
ARPC1A	32.111		ARPC1A		ARPC1A	32.111		1.58379
ANKHD1	32.093		ANKHD1		ANKHD1	32.093		1.5829
ARHGAP18	32.075		ARHGAP18		ARHGAP18	32.075		1.58202
RBL1	32.043		RBL1		RBL1	32.043		1.58044
NUP93	32.03		NUP93		NUP93	32.03		1.5798
PTBP3	31.985		PTBP3		PTBP3	31.985		1.57758
IKBKAP	31.942		IKBKAP		IKBKAP	31.942		1.57546
GEMIN6	31.937		GEMIN6		GEMIN6	31.937		1.57521
SSR2	31.912		SSR2		SSR2	31.912		1.57398
PRPF19	31.893		PRPF19		PRPF19	31.893		1.57304
TMA7	31.877		TMA7		TMA7	31.877		1.57225
ZMYM4	31.857		ZMYM4		ZMYM4	31.857		1.57126
MESDC2	31.847		MESDC2		MESDC2	31.847		1.57077
INTS10	31.826		INTS10		INTS10	31.826		1.56973
RNF103	31.823		RNF103		RNF103	31.823		1.56959
ZMAT2	31.811		ZMAT2		ZMAT2	31.811		1.56899
BNIP2	31.784		BNIP2		BNIP2	31.784		1.56766
CSRP1	31.782		CSRP1		CSRP1	31.782		1.56756
IGBP1	31.778		IGBP1		IGBP1	31.778		1.56737
FKBP1A	31.775		FKBP1A		FKBP1A	31.775		1.56722
SRP72	31.76		SRP72		SRP72	31.76		1.56648
YARS	31.707		YARS		YARS	31.707		1.56387
PIR	31.688		PIR		PIR	31.688		1.56293
WBSCR22	31.674		WBSCR22		WBSCR22	31.674		1.56224
SCARB2	31.664		SCARB2		SCARB2	31.664		1.56174
GATSL2	31.644		GATSL2		GATSL2	31.644		1.56076
SEC61A1	31.642		SEC61A1		SEC61A1	31.642		1.56066
NDUFB8	31.608		NDUFB8		NDUFB8	31.608		1.55898
THRIL	31.599		THRIL		THRIL	31.599		1.55854
FH	31.573		FH		FH	31.573		1.55726
TRPM7	31.552		TRPM7		TRPM7	31.552		1.55622
VOPP1	31.541		VOPP1		VOPP1	31.541		1.55568
TMCO3	31.532		TMCO3		TMCO3	31.532		1.55523
UACA	31.483		UACA		UACA	31.483		1.55282
USP24	31.472		USP24		USP24	31.472		1.55227
CIC	31.447		CIC		CIC	31.447		1.55104
TUBG1	31.441		TUBG1		TUBG1	31.441		1.55075
MCMBP	31.412		MCMBP		MCMBP	31.412		1.54932
NOC2L	31.401		NOC2L		NOC2L	31.401		1.54877
VEZT	31.386		VEZT		VEZT	31.386		1.54803
PDHB	31.386		PDHB		PDHB	31.386		1.54803
ATAD1	31.327		ATAD1		ATAD1	31.327		1.54512
SRSF3	31.321		SRSF3		SRSF3	31.321		1.54483
MFN1	31.296		MFN1		MFN1	31.296		1.54359
PNISR	31.274		PNISR		PNISR	31.274		1.54251
SOX4	31.258		SOX4		SOX4	31.258		1.54172
GDF15	31.243		GDF15		GDF15	31.243		1.54098
EXOC6B	31.237		EXOC6B		EXOC6B	31.237		1.54068
TECR	31.231		TECR		TECR	31.231		1.54039
CEBPD	31.229		CEBPD		CEBPD	31.229		1.54029
PTPRK	31.212		PTPRK		PTPRK	31.212		1.53945
DCAF6	31.21		DCAF6		DCAF6	31.21		1.53935
SRP14	31.208		SRP14		SRP14	31.208		1.53925
NPLOC4	31.183		NPLOC4		NPLOC4	31.183		1.53802
ZNF721	31.18		ZNF721		ZNF721	31.18		1.53787
ZFYVE16	31.144		ZFYVE16		ZFYVE16	31.144		1.5361
EXO1	31.13		EXO1		EXO1	31.13		1.53541
RBM17	31.13		RBM17		RBM17	31.13		1.53541
TNRC6A	31.099		TNRC6A		TNRC6A	31.099		1.53388
PBK	31.098		PBK		PBK	31.098		1.53383
FAM83D	31.095		FAM83D		FAM83D	31.095		1.53368
SNRPG	31.064		SNRPG		SNRPG	31.064		1.53215
COX6C	31.054		COX6C		COX6C	31.054		1.53166
RNF40	31.047		RNF40		RNF40	31.047		1.53131
AMOTL1	31.023		AMOTL1		AMOTL1	31.023		1.53013
CMIP	31.012		CMIP		CMIP	31.012		1.52959
MCM3AP	31		MCM3AP		MCM3AP	31		1.52899
TCF12	30.989		TCF12		TCF12	30.989		1.52845
DENND5B	30.985		DENND5B		DENND5B	30.985		1.52825
UXS1	30.984		UXS1		UXS1	30.984		1.52821
CTSZ	30.983		CTSZ		CTSZ	30.983		1.52816
SEMA3A	30.974		SEMA3A		SEMA3A	30.974		1.52771
COX7B	30.935		COX7B		COX7B	30.935		1.52579
CCDC34	30.902		CCDC34		CCDC34	30.902		1.52416
ZNF766	30.867		ZNF766		ZNF766	30.867		1.52243
HIST1H2BB	30.861		HIST1H2BB		HIST1H2BB	30.861		1.52214
ZNFX1	30.857		ZNFX1		ZNFX1	30.857		1.52194
WDR82	30.856		WDR82		WDR82	30.856		1.52189
NOC3L	30.854		NOC3L		NOC3L	30.854		1.52179
FAM178A	30.834		FAM178A		FAM178A	30.834		1.52081
SNRPD2	30.834		SNRPD2		SNRPD2	30.834		1.52081
HERC1	30.822		HERC1		HERC1	30.822		1.52021
APC	30.814		APC		APC	30.814		1.51982
SERPINB6	30.806		SERPINB6		SERPINB6	30.806		1.51943
RBM23	30.764		RBM23		RBM23	30.764		1.51735
H2AFX	30.747		H2AFX		H2AFX	30.747		1.51652
VPS4A	30.709		VPS4A		VPS4A	30.709		1.51464
SNORA53	30.708		SNORA53		SNORA53	30.708		1.51459
GRIPAP1	30.703		GRIPAP1		GRIPAP1	30.703		1.51435
[truncated: 14,297 more rows]

## Sheet: CNT_PB
Gene	CNT_PB		Up50%		Gene	CNT_PB		37.6084
RMRP	33916.1		RMRP		RMRP	33916.1		901.823
SNORD10	9043.35		SNORD10		SNORD10	9043.35		240.461
RPPH1	7181.16		RPPH1		RPPH1	7181.16		190.946
MIR3652	6766.71		MIR3652		MIR3652	6766.71		179.926
MIR3648-2	4370.8		MIR3648-2		MIR3648-2	4370.8		116.219
SNORA73B	4346.55		SNORA73B		SNORA73B	4346.55		115.574
RPL13AP5	4345.34		RPL13AP5		RPL13AP5	4345.34		115.542
RPL26	4144.37		RPL26		RPL26	4144.37		110.198
KRT8	4037.3		KRT8		KRT8	4037.3		107.351
RPL35	3147.69		RPL35		RPL35	3147.69		83.6965
RPL19	3069.77		RPL19		RPL19	3069.77		81.6246
HSP90AA1	2944.2		HSP90AA1		HSP90AA1	2944.2		78.2857
BCYRN1	2757.63		BCYRN1		BCYRN1	2757.63		73.3249
FTL	2709.28		FTL		FTL	2709.28		72.0393
RPS6	2662.83		RPS6		RPS6	2662.83		70.8042
NPM1	2614.39		NPM1		NPM1	2614.39		69.5161
AKR1B10	2605.76		AKR1B10		AKR1B10	2605.76		69.2867
SNORD15B	2557.27		SNORD15B		SNORD15B	2557.27		67.9973
KRT18	2458.57		KRT18		KRT18	2458.57		65.3729
RNU11	2450.24		RNU11		RNU11	2450.24		65.1514
RPLP1	2428.62		RPLP1		RPLP1	2428.62		64.5766
RPLP2	2092.89		RPLP2		RPLP2	2092.89		55.6496
MIR1248	2076.67		MIR1248		MIR1248	2076.67		55.2183
RPS27	2025.39		RPS27		RPS27	2025.39		53.8547
ANXA2	1976.11		ANXA2		ANXA2	1976.11		52.5444
ALDH1A1	1948.14		ALDH1A1		ALDH1A1	1948.14		51.8007
RPL27	1930.39		RPL27		RPL27	1930.39		51.3287
RPL23	1918.1		RPL23		RPL23	1918.1		51.0019
GAPDH	1897.85		GAPDH		GAPDH	1897.85		50.4635
FTH1	1885.08		FTH1		FTH1	1885.08		50.1239
NACA	1874.94		NACA		NACA	1874.94		49.8543
RPS19	1826.87		RPS19		RPS19	1826.87		48.5761
TMSB10	1814.2		TMSB10		TMSB10	1814.2		48.2392
RPLP0	1767.65		RPLP0		RPLP0	1767.65		47.0015
SNORA18	1763.21		SNORA18		SNORA18	1763.21		46.8834
SNORA49	1722.98		SNORA49		SNORA49	1722.98		45.8137
ESF1	1714.33		ESF1		ESF1	1714.33		45.5837
RPS7	1696.18		RPS7		RPS7	1696.18		45.1011
SNORA24	1624.03		SNORA24		SNORA24	1624.03		43.1827
RPL38	1608.27		RPL38		RPL38	1608.27		42.7636
ACTG1	1566.92		ACTG1		ACTG1	1566.92		41.6641
SNORD97	1506.21		SNORD97		SNORD97	1506.21		40.0498
RPL23A	1501.51		RPL23A		RPL23A	1501.51		39.9249
RPS15A	1497.22		RPS15A		RPS15A	1497.22		39.8108
AKR1C3	1485.32		AKR1C3		AKR1C3	1485.32		39.4944
RPL4	1470.29		RPL4		RPL4	1470.29		39.0947
RPS3A	1436.27		RPS3A		RPS3A	1436.27		38.1902
PKM	1418.29		PKM		PKM	1418.29		37.7121
SNORA43	1407.76		SNORA43		SNORA43	1407.76		37.4321
RPL7A	1391.54		RPL7A		RPL7A	1391.54		37.0008
KRT7	1381.82		KRT7		KRT7	1381.82		36.7423
RPL37A	1367.85		RPL37A		RPL37A	1367.85		36.3709
EEF1A1	1349.73		EEF1A1		EEF1A1	1349.73		35.8891
RPL41	1347.82		RPL41		RPL41	1347.82		35.8383
RPS16	1333.89		RPS16		RPS16	1333.89		35.4679
RPL6	1311.3		RPL6		RPL6	1311.3		34.8672
RPL7	1296.48		RPL7		RPL7	1296.48		34.4732
RPL31	1290.36		RPL31		RPL31	1290.36		34.3104
COX7C	1277.7		COX7C		COX7C	1277.7		33.9738
RPL36A	1253.21		RPL36A		RPL36A	1253.21		33.3226
HIST1H1C	1241.51		HIST1H1C		HIST1H1C	1241.51		33.0115
ACTB	1232.07		ACTB		ACTB	1232.07		32.7605
HIST1H1E	1226.08		HIST1H1E		HIST1H1E	1226.08		32.6012
S100A6	1224.73		S100A6		S100A6	1224.73		32.5653
SNORA63	1220.16		SNORA63		SNORA63	1220.16		32.4438
HSPA8	1211.72		HSPA8		HSPA8	1211.72		32.2194
SCARNA22	1158.9		SCARNA22		SCARNA22	1158.9		30.8149
PTMA	1148.34		PTMA		PTMA	1148.34		30.5341
ITGB1	1131.46		ITGB1		ITGB1	1131.46		30.0853
RPS24	1113.35		RPS24		RPS24	1113.35		29.6038
RPS2	1103.86		RPS2		RPS2	1103.86		29.3514
HIST2H2AB	1075.59		HIST2H2AB		HIST2H2AB	1075.59		28.5997
SNORA64	1050.53		SNORA64		SNORA64	1050.53		27.9334
SNORD22	1040.71		SNORD22		SNORD22	1040.71		27.6723
HIST1H2BC	1035.31		HIST1H2BC		HIST1H2BC	1035.31		27.5287
SNORA22	1029.52		SNORA22		SNORA22	1029.52		27.3747
MYL6	1029.52		MYL6		MYL6	1029.52		27.3747
LDHB	1009.03		LDHB		LDHB	1009.03		26.8299
ANXA1	1007.83		ANXA1		ANXA1	1007.83		26.798
RPS8	976.905		RPS8		RPS8	976.905		25.9757
RPL5	954.726		RPL5		RPL5	954.726		25.386
UBB	946.658		UBB		UBB	946.658		25.1715
RPS18	946.322		RPS18		RPS18	946.322		25.1625
RPS4X	941.544		RPS4X		RPS4X	941.544		25.0355
HSP90AB1	937.723		HSP90AB1		HSP90AB1	937.723		24.9339
RPL17	934.925		RPL17		RPL17	934.925		24.8595
RPS21	928.195		RPS21		RPS21	928.195		24.6805
RPL8	927.217		RPL8		RPL8	927.217		24.6545
AKR1C2	893.7		AKR1C2		AKR1C2	893.7		23.7633
EEF1B2	892.904		EEF1B2		EEF1B2	892.904		23.7422
FAU	885.555		FAU		FAU	885.555		23.5467
RPL36	876.766		RPL36		RPL36	876.766		23.313
RPS11	870.975		RPS11		RPS11	870.975		23.1591
SNORA76C	869.014		SNORA76C		SNORA76C	869.014		23.1069
RPL3	840.488		RPL3		RPL3	840.488		22.3484
RPS27A	834.676		RPS27A		RPS27A	834.676		22.1939
SNORA67	817.088		SNORA67		SNORA67	817.088		21.7262
SNORA48	813.444		SNORA48		SNORA48	813.444		21.6293
RPS5	811.915		RPS5		RPS5	811.915		21.5887
RPL36AL	800.944		RPL36AL		RPL36AL	800.944		21.297
SNORA70	793.601		SNORA70		SNORA70	793.601		21.1017
EEF1G	770.833		EEF1G		EEF1G	770.833		20.4963
HSP90B1	767.754		HSP90B1		HSP90B1	767.754		20.4144
HIST1H3B	767.177		HIST1H3B		HIST1H3B	767.177		20.3991
HIST2H2BF	763.059		HIST2H2BF		HIST2H2BF	763.059		20.2896
ALDH3A1	752.612		ALDH3A1		ALDH3A1	752.612		20.0118
HIST1H2AG	744.734		HIST1H2AG		HIST1H2AG	744.734		19.8023
HIST2H2AC	742.618		HIST2H2AC		HIST2H2AC	742.618		19.7461
NAP1L1	741.574		NAP1L1		NAP1L1	741.574		19.7183
SCARNA21	740.926		SCARNA21		SCARNA21	740.926		19.7011
ENO1	731.132		ENO1		ENO1	731.132		19.4407
RPL18A	728.252		RPL18A		RPL18A	728.252		19.3641
RPS15	724.602		RPS15		RPS15	724.602		19.267
HIST1H4C	723.596		HIST1H4C		HIST1H4C	723.596		19.2403
CALM2	721.013		CALM2		CALM2	721.013		19.1716
SNORA12	720.768		SNORA12		SNORA12	720.768		19.1651
HIST1H4B	717.174		HIST1H4B		HIST1H4B	717.174		19.0695
RPL24	704.004		RPL24		RPL24	704.004		18.7193
RPS3	701.278		RPS3		RPS3	701.278		18.6469
RPL39	697.251		RPL39		RPL39	697.251		18.5398
HIST1H4E	690.997		HIST1H4E		HIST1H4E	690.997		18.3735
PRDX1	680.222		PRDX1		PRDX1	680.222		18.087
RPL18	679.4		RPL18		RPL18	679.4		18.0651
TKT	665.066		TKT		TKT	665.066		17.684
HIST1H2BD	663.578		HIST1H2BD		HIST1H2BD	663.578		17.6444
TOP2A	650.839		TOP2A		TOP2A	650.839		17.3057
EIF4A1	648.876		EIF4A1		EIF4A1	648.876		17.2535
ZNF146	646.43		ZNF146		ZNF146	646.43		17.1885
GNB2L1	629.253		GNB2L1		GNB2L1	629.253		16.7317
ECT2	627.298		ECT2		ECT2	627.298		16.6797
DNAJA1	621.237		DNAJA1		DNAJA1	621.237		16.5186
RPL11	621.05		RPL11		RPL11	621.05		16.5136
HIST1H2AM	619.192		HIST1H2AM		HIST1H2AM	619.192		16.4642
DBI	616.586		DBI		DBI	616.586		16.3949
RPS20	604.565		RPS20		RPS20	604.565		16.0753
ALDOA	602.832		ALDOA		ALDOA	602.832		16.0292
RPL30	599.597		RPL30		RPL30	599.597		15.9432
NME2	592.276		NME2		NME2	592.276		15.7485
CTSL	587.352		CTSL		CTSL	587.352		15.6176
PPIB	585.586		PPIB		PPIB	585.586		15.5706
HIST1H2AB	584.694		HIST1H2AB		HIST1H2AB	584.694		15.5469
LUC7L3	583.397		LUC7L3		LUC7L3	583.397		15.5124
TPI1	582.174		TPI1		TPI1	582.174		15.4799
SCARNA5	578.283		SCARNA5		SCARNA5	578.283		15.3764
IGFBP4	571.437		IGFBP4		IGFBP4	571.437		15.1944
TXNRD1	570.401		TXNRD1		TXNRD1	570.401		15.1669
RPSA	567.68		RPSA		RPSA	567.68		15.0945
LARP7	550.473		LARP7		LARP7	550.473		14.637
SCARNA12	548.399		SCARNA12		SCARNA12	548.399		14.5818
UBC	536.996		UBC		UBC	536.996		14.2786
RPL9	533.35		RPL9		RPL9	533.35		14.1817
PPIG	529.497		PPIG		PPIG	529.497		14.0792
NQO1	528.667		NQO1		NQO1	528.667		14.0572
C19orf33	525.448		C19orf33		C19orf33	525.448		13.9716
HIST1H1D	523.885		HIST1H1D		HIST1H1D	523.885		13.93
RPL29	520.895		RPL29		RPL29	520.895		13.8505
COX6B1	509.786		COX6B1		COX6B1	509.786		13.5551
TMSB4X	501.525		TMSB4X		TMSB4X	501.525		13.3355
RPS26	500.892		RPS26		RPS26	500.892		13.3186
KRT81	494.222		KRT81		KRT81	494.222		13.1413
RPL10A	492.457		RPL10A		RPL10A	492.457		13.0943
NCL	490.36		NCL		NCL	490.36		13.0386
HIST1H2AH	479.68		HIST1H2AH		HIST1H2AH	479.68		12.7546
PGD	479.258		PGD		PGD	479.258		12.7434
AKR1B1	478.353		AKR1B1		AKR1B1	478.353		12.7193
HNRNPA1	478.237		HNRNPA1		HNRNPA1	478.237		12.7162
RPS10	472.934		RPS10		RPS10	472.934		12.5752
KTN1	472.858		KTN1		KTN1	472.858		12.5732
HIST1H3C	470.525		HIST1H3C		HIST1H3C	470.525		12.5112
RPL12	470.411		RPL12		RPL12	470.411		12.5081
RPS29	469.843		RPS29		RPS29	469.843		12.493
TUBA1B	464.914		TUBA1B		TUBA1B	464.914		12.362
ARPC3	464.105		ARPC3		ARPC3	464.105		12.3405
LEO1	459.04		LEO1		LEO1	459.04		12.2058
BZW1	450.534		BZW1		BZW1	450.534		11.9796
PLK2	448.737		PLK2		PLK2	448.737		11.9318
SNORD15A	439.099		SNORD15A		SNORD15A	439.099		11.6756
KIAA0020	438.996		KIAA0020		KIAA0020	438.996		11.6728
SF3B1	438.817		SF3B1		SF3B1	438.817		11.6681
RAD21	437.87		RAD21		RAD21	437.87		11.6429
RPS25	437.457		RPS25		RPS25	437.457		11.6319
DDX5	436.722		DDX5		DDX5	436.722		11.6124
RPL21P28	436.453		RPL21P28		RPL21P28	436.453		11.6052
G6PD	431.384		G6PD		G6PD	431.384		11.4704
LDHA	430.019		LDHA		LDHA	430.019		11.4341
SNRPB	427.46		SNRPB		SNRPB	427.46		11.3661
SNORA21	423.366		SNORA21		SNORA21	423.366		11.2572
SPP1	418.37		SPP1		SPP1	418.37		11.1244
RPS14	418.243		RPS14		RPS14	418.243		11.121
PHF3	418.22		PHF3		PHF3	418.22		11.1204
CEBPZ	417.588		CEBPZ		CEBPZ	417.588		11.1036
SNORA9	412.224		SNORA9		SNORA9	412.224		10.961
CALR	410.734		CALR		CALR	410.734		10.9213
RPS9	407.838		RPS9		RPS9	407.838		10.8443
MALAT1	406.107		MALAT1		MALAT1	406.107		10.7983
EIF3E	405.152		EIF3E		EIF3E	405.152		10.7729
RPL35A	404.422		RPL35A		RPL35A	404.422		10.7535
EEF1D	404.321		EEF1D		EEF1D	404.321		10.7508
RPS13	402.998		RPS13		RPS13	402.998		10.7156
HIST1H2AC	402.647		HIST1H2AC		HIST1H2AC	402.647		10.7063
UBA2	402.157		UBA2		UBA2	402.157		10.6933
TBCA	401.03		TBCA		TBCA	401.03		10.6633
EIF1	399.491		EIF1		EIF1	399.491		10.6224
KPNA2	398.238		KPNA2		KPNA2	398.238		10.5891
MTRNR2L9	397.77		MTRNR2L9		MTRNR2L9	397.77		10.5766
EEF2	396.384		EEF2		EEF2	396.384		10.5398
PDCD5	396.3		PDCD5		PDCD5	396.3		10.5375
RPL21	396.299		RPL21		RPL21	396.299		10.5375
AKR1C1	393.944		AKR1C1		AKR1C1	393.944		10.4749
RPL13A	392.461		RPL13A		RPL13A	392.461		10.4355
SCARNA10	391.158		SCARNA10		SCARNA10	391.158		10.4008
HIST1H1B	389.332		HIST1H1B		HIST1H1B	389.332		10.3523
SQSTM1	380.076		SQSTM1		SQSTM1	380.076		10.1062
PFN1	376.615		PFN1		PFN1	376.615		10.0141
RSRC2	375.829		RSRC2		RSRC2	375.829		9.99322
COX4I1	371.019		COX4I1		COX4I1	371.019		9.86533
AGR2	370.744		AGR2		AGR2	370.744		9.85801
RPL14	369.772		RPL14		RPL14	369.772		9.83217
CCT4	369.106		CCT4		CCT4	369.106		9.81446
DSTN	368.783		DSTN		DSTN	368.783		9.80587
TM4SF1	365.719		TM4SF1		TM4SF1	365.719		9.7244
GDI2	361.238		GDI2		GDI2	361.238		9.60525
KIF18A	360.834		KIF18A		KIF18A	360.834		9.59451
SLC3A2	354.374		SLC3A2		SLC3A2	354.374		9.42274
SNORA45B	352.502		SNORA45B		SNORA45B	352.502		9.37296
SNORA31	348.821		SNORA31		SNORA31	348.821		9.27509
CCT3	345.613		CCT3		CCT3	345.613		9.18979
HSPD1	340.569		HSPD1		HSPD1	340.569		9.05567
HIST1H2AI	339.47		HIST1H2AI		HIST1H2AI	339.47		9.02644
RPS12	338.37		RPS12		RPS12	338.37		8.9972
CENPF	337.949		CENPF		CENPF	337.949		8.986
SKIL	337.724		SKIL		SKIL	337.724		8.98002
IER3	336.308		IER3		IER3	336.308		8.94237
SPDL1	332.528		SPDL1		SPDL1	332.528		8.84186
HJURP	332.104		HJURP		HJURP	332.104		8.83058
SCD	329.565		SCD		SCD	329.565		8.76307
SNORA23	327.367		SNORA23		SNORA23	327.367		8.70463
YBX1	325.494		YBX1		YBX1	325.494		8.65483
ATP5H	324.446		ATP5H		ATP5H	324.446		8.62696
UBE2S	322.253		UBE2S		UBE2S	322.253		8.56865
RSL24D1	321.897		RSL24D1		RSL24D1	321.897		8.55918
KYNU	319.788		KYNU		KYNU	319.788		8.5031
SNORD89	319.426		SNORD89		SNORD89	319.426		8.49348
YWHAE	317.111		YWHAE		YWHAE	317.111		8.43192
HIST1H3H	316.618		HIST1H3H		HIST1H3H	316.618		8.41881
PSMA4	316.293		PSMA4		PSMA4	316.293		8.41017
SMC3	313.485		SMC3		SMC3	313.485		8.33551
MIF	312.508		MIF		MIF	312.508		8.30953
NSRP1	310.082		NSRP1		NSRP1	310.082		8.24502
ZC3H15	309.598		ZC3H15		ZC3H15	309.598		8.23215
CYP24A1	309.574		CYP24A1		CYP24A1	309.574		8.23152
MT2A	309.191		MT2A		MT2A	309.191		8.22133
HIST1H2BK	308.213		HIST1H2BK		HIST1H2BK	308.213		8.19533
GOLGA4	307.842		GOLGA4		GOLGA4	307.842		8.18546
PTGES3	307.773		PTGES3		PTGES3	307.773		8.18363
C14orf2	307.008		C14orf2		C14orf2	307.008		8.16329
HIST1H4H	305.524		HIST1H4H		HIST1H4H	305.524		8.12383
EIF4G2	302.143		EIF4G2		EIF4G2	302.143		8.03393
HIST1H4A	301.336		HIST1H4A		HIST1H4A	301.336		8.01247
SCARNA16	298.991		SCARNA16		SCARNA16	298.991		7.95012
RPL15	298.231		RPL15		RPL15	298.231		7.92991
PFDN5	297.534		PFDN5		PFDN5	297.534		7.91137
CWC22	297.125		CWC22		CWC22	297.125		7.9005
RPL28	296.071		RPL28		RPL28	296.071		7.87247
SLC38A2	295.708		SLC38A2		SLC38A2	295.708		7.86282
MTUS1	295.188		MTUS1		MTUS1	295.188		7.84899
MYL12B	295.145		MYL12B		MYL12B	295.145		7.84785
NDUFS5	294.872		NDUFS5		NDUFS5	294.872		7.84059
TOMM5	294.743		TOMM5		TOMM5	294.743		7.83716
HIST1H4D	293.505		HIST1H4D		HIST1H4D	293.505		7.80424
SNORD17	292.161		SNORD17		SNORD17	292.161		7.76851
ARHGAP5	290.815		ARHGAP5		ARHGAP5	290.815		7.73272
ASPH	290.789		ASPH		ASPH	290.789		7.73203
DDX21	290.715		DDX21		DDX21	290.715		7.73006
PSMA6	289.92		PSMA6		PSMA6	289.92		7.70892
HNRNPK	287.92		HNRNPK		HNRNPK	287.92		7.65574
HMGB2	287.812		HMGB2		HMGB2	287.812		7.65287
PPIA	283.899		PPIA		PPIA	283.899		7.54882
YWHAZ	283.065		YWHAZ		YWHAZ	283.065		7.52665
NFE2L2	282.977		NFE2L2		NFE2L2	282.977		7.52431
PRKAR1A	282.044		PRKAR1A		PRKAR1A	282.044		7.4995
RPS28	281.945		RPS28		RPS28	281.945		7.49687
TUBB4B	281.073		TUBB4B		TUBB4B	281.073		7.47368
KIAA1551	280.651		KIAA1551		KIAA1551	280.651		7.46246
RBM39	280.531		RBM39		RBM39	280.531		7.45927
ATP5J2	280.513		ATP5J2		ATP5J2	280.513		7.45879
NME1	279.436		NME1		NME1	279.436		7.43015
TUBB	278.081		TUBB		TUBB	278.081		7.39412
EIF3K	277.7		EIF3K		EIF3K	277.7		7.38399
HIST1H2BO	277.484		HIST1H2BO		HIST1H2BO	277.484		7.37825
SLIRP	276.028		SLIRP		SLIRP	276.028		7.33953
PCNA-AS1	275.585		PCNA-AS1		PCNA-AS1	275.585		7.32775
COX7B	275.325		COX7B		COX7B	275.325		7.32084
HIST1H2BI	274.446		HIST1H2BI		HIST1H2BI	274.446		7.29747
PON2	272.325		PON2		PON2	272.325		7.24107
SOD1	272.017		SOD1		SOD1	272.017		7.23288
CCT2	271.889		CCT2		CCT2	271.889		7.22948
CFL1	271.716		CFL1		CFL1	271.716		7.22488
DKK1	269.759		DKK1		DKK1	269.759		7.17284
SCARNA13	269.469		SCARNA13		SCARNA13	269.469		7.16513
SNORA71C	269.424		SNORA71C		SNORA71C	269.424		7.16393
TXN	268.737		TXN		TXN	268.737		7.14567
HIST1H2BL	267.374		HIST1H2BL		HIST1H2BL	267.374		7.10943
UGDH	267.146		UGDH		UGDH	267.146		7.10336
MYL12A	266.684		MYL12A		MYL12A	266.684		7.09108
CLTC	266.323		CLTC		CLTC	266.323		7.08148
ZNF267	265.688		ZNF267		ZNF267	265.688		7.06459
PTPN12	264.914		PTPN12		PTPN12	264.914		7.04401
PSAP	264.873		PSAP		PSAP	264.873		7.04292
NSA2	264.847		NSA2		NSA2	264.847		7.04223
PRPF4B	263.665		PRPF4B		PRPF4B	263.665		7.0108
EIF4B	263.268		EIF4B		EIF4B	263.268		7.00025
ATP5B	263.05		ATP5B		ATP5B	263.05		6.99445
RANBP1	262.765		RANBP1		RANBP1	262.765		6.98687
HIST1H2BN	262.645		HIST1H2BN		HIST1H2BN	262.645		6.98368
PDIA6	262.601		PDIA6		PDIA6	262.601		6.98251
TALDO1	261.643		TALDO1		TALDO1	261.643		6.95704
HIST1H2BM	261.343		HIST1H2BM		HIST1H2BM	261.343		6.94906
CYBA	260.208		CYBA		CYBA	260.208		6.91888
DYNLL1	257.08		DYNLL1		DYNLL1	257.08		6.83571
TARS	256.055		TARS		TARS	256.055		6.80846
HSPA9	255.739		HSPA9		HSPA9	255.739		6.80005
HIST1H2AJ	255.131		HIST1H2AJ		HIST1H2AJ	255.131		6.78389
BTF3	254.735		BTF3		BTF3	254.735		6.77336
PLS3	254.669		PLS3		PLS3	254.669		6.7716
NOL8	253.922		NOL8		NOL8	253.922		6.75174
TTK	251.792		TTK		TTK	251.792		6.6951
SSB	251.459		SSB		SSB	251.459		6.68625
PCNA	251.338		PCNA		PCNA	251.338		6.68303
HIST1H3I	251.33		HIST1H3I		HIST1H3I	251.33		6.68282
S100A11	250.974		S100A11		S100A11	250.974		6.67335
CD63	250.907		CD63		CD63	250.907		6.67157
HIF1A	248.376		HIF1A		HIF1A	248.376		6.60427
TUBA1C	248.032		TUBA1C		TUBA1C	248.032		6.59512
ATF4	247.92		ATF4		ATF4	247.92		6.59215
GSTP1	247.793		GSTP1		GSTP1	247.793		6.58877
ATP5I	247.728		ATP5I		ATP5I	247.728		6.58704
DEK	246.95		DEK		DEK	246.95		6.56635
FLNA	246.124		FLNA		FLNA	246.124		6.54439
CHCHD2	245.174		CHCHD2		CHCHD2	245.174		6.51913
SMC6	244.363		SMC6		SMC6	244.363		6.49757
ZNF644	244.053		ZNF644		ZNF644	244.053		6.48932
HINT1	243.962		HINT1		HINT1	243.962		6.4869
HIST1H2BJ	243.721		HIST1H2BJ		HIST1H2BJ	243.721		6.4805
SCARNA6	243.188		SCARNA6		SCARNA6	243.188		6.46632
CCT5	243.062		CCT5		CCT5	243.062		6.46297
BRIX1	242.887		BRIX1		BRIX1	242.887		6.45832
BSG	241.844		BSG		BSG	241.844		6.43059
ACLY	241.22		ACLY		ACLY	241.22		6.414
HIST1H3J	240.874		HIST1H3J		HIST1H3J	240.874		6.4048
FBXO5	240.486		FBXO5		FBXO5	240.486		6.39448
HIST1H4L	240.214		HIST1H4L		HIST1H4L	240.214		6.38725
UCHL1	239.784		UCHL1		UCHL1	239.784		6.37581
MAPK6	239.639		MAPK6		MAPK6	239.639		6.37196
CCT7	239.431		CCT7		CCT7	239.431		6.36643
IPO7	239.065		IPO7		IPO7	239.065		6.35669
C1QBP	238.703		C1QBP		C1QBP	238.703		6.34707
SNORA7A	237.429		SNORA7A		SNORA7A	237.429		6.31319
VIM	237.053		VIM		VIM	237.053		6.3032
S100A10	236.962		S100A10		S100A10	236.962		6.30078
COX5B	236.946		COX5B		COX5B	236.946		6.30035
TPM1	236.382		TPM1		TPM1	236.382		6.28535
DDX3X	234.589		DDX3X		DDX3X	234.589		6.23768
AMIGO2	234.269		AMIGO2		AMIGO2	234.269		6.22917
EIF3M	233.745		EIF3M		EIF3M	233.745		6.21524
ACTN4	233.081		ACTN4		ACTN4	233.081		6.19758
PSMC6	231.646		PSMC6		PSMC6	231.646		6.15942
CANX	231.541		CANX		CANX	231.541		6.15663
HSPE1	231.356		HSPE1		HSPE1	231.356		6.15171
P4HB	231.166		P4HB		P4HB	231.166		6.14666
RAN	230.802		RAN		RAN	230.802		6.13698
HNRNPF	230.43		HNRNPF		HNRNPF	230.43		6.12709
EHBP1	230.002		EHBP1		EHBP1	230.002		6.11571
ZNF507	229.922		ZNF507		ZNF507	229.922		6.11358
HSPB1	229.232		HSPB1		HSPB1	229.232		6.09524
NOL11	228.526		NOL11		NOL11	228.526		6.07646
PTGR1	228.217		PTGR1		PTGR1	228.217		6.06825
TERC	227.194		TERC		TERC	227.194		6.04105
NDUFB10	227.179		NDUFB10		NDUFB10	227.179		6.04065
MRPL51	225.599		MRPL51		MRPL51	225.599		5.99864
RPL37	225.512		RPL37		RPL37	225.512		5.99632
ID1	224.482		ID1		ID1	224.482		5.96893
CBX3	223.456		CBX3		CBX3	223.456		5.94165
STAG2	223.371		STAG2		STAG2	223.371		5.93939
RIF1	223.253		RIF1		RIF1	223.253		5.93626
SLC25A5	222.713		SLC25A5		SLC25A5	222.713		5.9219
SCARNA2	222.533		SCARNA2		SCARNA2	222.533		5.91711
TMA7	221.93		TMA7		TMA7	221.93		5.90108
WDR43	221.908		WDR43		WDR43	221.908		5.90049
MORF4L1	221.75		MORF4L1		MORF4L1	221.75		5.89629
ECH1	221.533		ECH1		ECH1	221.533		5.89052
RPS23	221.426		RPS23		RPS23	221.426		5.88768
NAMPT	220.986		NAMPT		NAMPT	220.986		5.87598
S100A4	220.303		S100A4		S100A4	220.303		5.85782
SHFM1	219.518		SHFM1		SHFM1	219.518		5.83694
CAPRIN1	218.636		CAPRIN1		CAPRIN1	218.636		5.81349
SNRPG	218.154		SNRPG		SNRPG	218.154		5.80067
CCT8	216.928		CCT8		CCT8	216.928		5.76808
NEMF	216.711		NEMF		NEMF	216.711		5.76231
COX6A1	214.381		COX6A1		COX6A1	214.381		5.70035
ATP5E	214.38		ATP5E		ATP5E	214.38		5.70032
SNORD8	214.28		SNORD8		SNORD8	214.28		5.69767
CENPE	214.249		CENPE		CENPE	214.249		5.69684
PSMB6	214.137		PSMB6		PSMB6	214.137		5.69386
NRIP1	213.949		NRIP1		NRIP1	213.949		5.68886
RPL22	213.737		RPL22		RPL22	213.737		5.68323
GEMIN6	213.225		GEMIN6		GEMIN6	213.225		5.66961
IDH1	212.278		IDH1		IDH1	212.278		5.64443
CKAP2	211.982		CKAP2		CKAP2	211.982		5.63656
ATPIF1	211.834		ATPIF1		ATPIF1	211.834		5.63263
SMC4	211.819		SMC4		SMC4	211.819		5.63223
THOC2	210.996		THOC2		THOC2	210.996		5.61034
VCP	210.836		VCP		VCP	210.836		5.60609
SNORA71A	210.488		SNORA71A		SNORA71A	210.488		5.59684
DNAJC2	209.884		DNAJC2		DNAJC2	209.884		5.58078
CAST	209.555		CAST		CAST	209.555		5.57203
DDX6	209.497		DDX6		DDX6	209.497		5.57049
TAX1BP1	209.025		TAX1BP1		TAX1BP1	209.025		5.55794
GADD45GIP1	207.719		GADD45GIP1		GADD45GIP1	207.719		5.52321
UQCRFS1	206.476		UQCRFS1		UQCRFS1	206.476		5.49016
EIF3A	204.504		EIF3A		EIF3A	204.504		5.43772
PSMC4	204.31		PSMC4		PSMC4	204.31		5.43257
HIST4H4	204.076		HIST4H4		HIST4H4	204.076		5.42634
EDF1	203.957		EDF1		EDF1	203.957		5.42318
MORF4L2	203.408		MORF4L2		MORF4L2	203.408		5.40858
MATR3	203.059		MATR3		MATR3	203.059		5.3993
SSBP1	202.407		SSBP1		SSBP1	202.407		5.38196
EIF5A	202.021		EIF5A		EIF5A	202.021		5.3717
RPL34	201.947		RPL34		RPL34	201.947		5.36973
C14orf166	201.681		C14orf166		C14orf166	201.681		5.36266
EIF2S2	201.555		EIF2S2		EIF2S2	201.555		5.35931
SNORA44	201.172		SNORA44		SNORA44	201.172		5.34913
NOC3L	200.764		NOC3L		NOC3L	200.764		5.33828
ZBTB38	200.749		ZBTB38		ZBTB38	200.749		5.33788
NDUFS4	200.742		NDUFS4		NDUFS4	200.742		5.33769
SNORA68	200.542		SNORA68		SNORA68	200.542		5.33237
PRDX4	199.953		PRDX4		PRDX4	199.953		5.31671
MIS18BP1	199.853		MIS18BP1		MIS18BP1	199.853		5.31405
CCT6A	199.487		CCT6A		CCT6A	199.487		5.30432
TUFM	197.401		TUFM		TUFM	197.401		5.24886
TPM2	197.32		TPM2		TPM2	197.32		5.2467
NGDN	197.282		NGDN		NGDN	197.282		5.24569
RDX	196.093		RDX		RDX	196.093		5.21408
CLIC1	195.806		CLIC1		CLIC1	195.806		5.20645
SNORA34	195.39		SNORA34		SNORA34	195.39		5.19538
MRPL12	195.234		MRPL12		MRPL12	195.234		5.19124
LARP4	194.5		LARP4		LARP4	194.5		5.17172
EIF5B	193.069		EIF5B		EIF5B	193.069		5.13367
U2SURP	192.872		U2SURP		U2SURP	192.872		5.12843
CKS2	192.801		CKS2		CKS2	192.801		5.12654
NEDD4	192.416		NEDD4		NEDD4	192.416		5.11631
KIF2A	192.402		KIF2A		KIF2A	192.402		5.11593
PPP1R12A	192.343		PPP1R12A		PPP1R12A	192.343		5.11436
MGST1	191.93		MGST1		MGST1	191.93		5.10338
TRAM1	191.593		TRAM1		TRAM1	191.593		5.09442
XRCC5	191.296		XRCC5		XRCC5	191.296		5.08653
DNTTIP2	191.272		DNTTIP2		DNTTIP2	191.272		5.08589
LMNA	190.853		LMNA		LMNA	190.853		5.07475
PSMD12	190.663		PSMD12		PSMD12	190.663		5.06969
NDUFB7	190.057		NDUFB7		NDUFB7	190.057		5.05358
GDF15	189.747		GDF15		GDF15	189.747		5.04534
TGFBI	189.241		TGFBI		TGFBI	189.241		5.03188
MRPS23	188.482		MRPS23		MRPS23	188.482		5.0117
PAIP2	187.691		PAIP2		PAIP2	187.691		4.99067
LSM3	187.64		LSM3		LSM3	187.64		4.98931
RPL10	186.6		RPL10		RPL10	186.6		4.96166
CNTN1	186.175		CNTN1		CNTN1	186.175		4.95036
STIP1	185.919		STIP1		STIP1	185.919		4.94355
PDE4D	184.113		PDE4D		PDE4D	184.113		4.89553
TAF7	183.891		TAF7		TAF7	183.891		4.88963
ETAA1	183.784		ETAA1		ETAA1	183.784		4.88678
MPHOSPH10	183.688		MPHOSPH10		MPHOSPH10	183.688		4.88423
FAM107B	183.093		FAM107B		FAM107B	183.093		4.86841
LTV1	181.934		LTV1		LTV1	181.934		4.83759
ATP1B1	181.098		ATP1B1		ATP1B1	181.098		4.81536
PHB2	180.655		PHB2		PHB2	180.655		4.80358
DHX15	179.954		DHX15		DHX15	179.954		4.78494
RBMX	179.69		RBMX		RBMX	179.69		4.77792
TFPI	179.683		TFPI		TFPI	179.683		4.77774
SUMO2	179.55		SUMO2		SUMO2	179.55		4.7742
HSPA5	179.507		HSPA5		HSPA5	179.507		4.77306
ZNF721	178.786		ZNF721		ZNF721	178.786		4.75389
ANLN	178.589		ANLN		ANLN	178.589		4.74865
MDH1	178.185		MDH1		MDH1	178.185		4.73791
ZBTB1	178.111		ZBTB1		ZBTB1	178.111		4.73594
CAPNS1	177.376		CAPNS1		CAPNS1	177.376		4.7164
ADAM9	177.296		ADAM9		ADAM9	177.296		4.71427
SCAF11	176.338		SCAF11		SCAF11	176.338		4.68879
XBP1	176.157		XBP1		XBP1	176.157		4.68398
SET	175.844		SET		SET	175.844		4.67566
HIST1H4I	175.598		HIST1H4I		HIST1H4I	175.598		4.66912
TPM4	175.455		TPM4		TPM4	175.455		4.66532
RNU12	175.291		RNU12		RNU12	175.291		4.66096
KPNB1	174.889		KPNB1		KPNB1	174.889		4.65027
CIR1	174.773		CIR1		CIR1	174.773		4.64718
WBP5	174.559		WBP5		WBP5	174.559		4.64149
ETFA	174.387		ETFA		ETFA	174.387		4.63692
NUFIP2	174.339		NUFIP2		NUFIP2	174.339		4.63564
EIF3H	174.194		EIF3H		EIF3H	174.194		4.63179
TRIM28	173.954		TRIM28		TRIM28	173.954		4.6254
RND3	173.927		RND3		RND3	173.927		4.62469
C19orf43	173.919		C19orf43		C19orf43	173.919		4.62447
PGK1	173.471		PGK1		PGK1	173.471		4.61256
COPS2	173.289		COPS2		COPS2	173.289		4.60772
TOP1	172.861		TOP1		TOP1	172.861		4.59634
RBM34	172.847		RBM34		RBM34	172.847		4.59597
CYC1	172.563		CYC1		CYC1	172.563		4.58842
ARL6IP1	172.2		ARL6IP1		ARL6IP1	172.2		4.57877
PFDN2	172.115		PFDN2		PFDN2	172.115		4.57651
PPP1R14B	171.82		PPP1R14B		PPP1R14B	171.82		4.56866
PABPC1	171.171		PABPC1		PABPC1	171.171		4.55141
GPX2	170.988		GPX2		GPX2	170.988		4.54654
ASPM	170.768		ASPM		ASPM	170.768		4.54069
COX6C	170.318		COX6C		COX6C	170.318		4.52872
NDUFB1	170.188		NDUFB1		NDUFB1	170.188		4.52527
XRCC6	170.181		XRCC6		XRCC6	170.181		4.52508
CDC27	169.823		CDC27		CDC27	169.823		4.51556
CASP8AP2	169.437		CASP8AP2		CASP8AP2	169.437		4.5053
PSMA3	168.78		PSMA3		PSMA3	168.78		4.48783
KRCC1	167.821		KRCC1		KRCC1	167.821		4.46233
ZNF638	167.754		ZNF638		ZNF638	167.754		4.46055
IDI1	167.702		IDI1		IDI1	167.702		4.45917
HMMR	167.46		HMMR		HMMR	167.46		4.45273
BCCIP	167.009		BCCIP		BCCIP	167.009		4.44074
XRN2	166.942		XRN2		XRN2	166.942		4.43896
ATP5A1	166.584		ATP5A1		ATP5A1	166.584		4.42944
TOB1	166.237		TOB1		TOB1	166.237		4.42021
MTRNR2L2	165.659		MTRNR2L2		MTRNR2L2	165.659		4.40484
CA12	165.429		CA12		CA12	165.429		4.39873
RPL32	164.862		RPL32		RPL32	164.862		4.38365
CLK1	164.758		CLK1		CLK1	164.758		4.38088
NOP58	164.736		NOP58		NOP58	164.736		4.3803
2019-03-07	164.676		2019-03-07		43531	164.676		4.3787
PSMA7	164.443		PSMA7		PSMA7	164.443		4.37251
CRIP1	163.447		CRIP1		CRIP1	163.447		4.34603
SMARCE1	162.853		SMARCE1		SMARCE1	162.853		4.33023
PTMS	162.782		PTMS		PTMS	162.782		4.32834
TANK	162.406		TANK		TANK	162.406		4.31835
XPO1	162.271		XPO1		XPO1	162.271		4.31476
PGAM1	161.969		PGAM1		PGAM1	161.969		4.30673
SNRPD2	161.764		SNRPD2		SNRPD2	161.764		4.30127
ATL2	161.446		ATL2		ATL2	161.446		4.29282
ESCO1	161.393		ESCO1		ESCO1	161.393		4.29141
KIF5B	161.286		KIF5B		KIF5B	161.286		4.28856
KRT19	161.109		KRT19		KRT19	161.109		4.28386
MTHFD2	160.939		MTHFD2		MTHFD2	160.939		4.27934
PRDX5	160.61		PRDX5		PRDX5	160.61		4.27059
CTSD	160.588		CTSD		CTSD	160.588		4.27001
MRPL33	160.541		MRPL33		MRPL33	160.541		4.26876
NFKBIA	160.39		NFKBIA		NFKBIA	160.39		4.26474
INSL4	160.216		INSL4		INSL4	160.216		4.26011
COX17	160.147		COX17		COX17	160.147		4.25828
SNORD94	159.865		SNORD94		SNORD94	159.865		4.25078
SON	159.676		SON		SON	159.676		4.24576
IER5L	159.653		IER5L		IER5L	159.653		4.24514
FADS2	158.642		FADS2		FADS2	158.642		4.21826
NGFRAP1	158.588		NGFRAP1		NGFRAP1	158.588		4.21683
SLC7A5	158.529		SLC7A5		SLC7A5	158.529		4.21526
SMARCA1	158.165		SMARCA1		SMARCA1	158.165		4.20558
DCBLD2	158.091		DCBLD2		DCBLD2	158.091		4.20361
SGOL2	157.912		SGOL2		SGOL2	157.912		4.19885
IK	157.868		IK		IK	157.868		4.19768
TCP1	157.634		TCP1		TCP1	157.634		4.19146
ZNF280D	157.48		ZNF280D		ZNF280D	157.48		4.18736
FAM111B	157.251		FAM111B		FAM111B	157.251		4.18127
PCM1	156.89		PCM1		PCM1	156.89		4.17168
CCNB1	156.635		CCNB1		CCNB1	156.635		4.1649
LGALS1	156.603		LGALS1		LGALS1	156.603		4.16404
PSMC1	156.595		PSMC1		PSMC1	156.595		4.16383
HELLS	156.538		HELLS		HELLS	156.538		4.16232
PNN	156.341		PNN		PNN	156.341		4.15708
TNFRSF1A	156.331		TNFRSF1A		TNFRSF1A	156.331		4.15681
HNRNPC	156.329		HNRNPC		HNRNPC	156.329		4.15676
RUVBL2	156.255		RUVBL2		RUVBL2	156.255		4.15479
USMG5	155.718		USMG5		USMG5	155.718		4.14051
SNORA81	155.715		SNORA81		SNORA81	155.715		4.14043
ANP32B	155.592		ANP32B		ANP32B	155.592		4.13716
BLVRB	155.373		BLVRB		BLVRB	155.373		4.13134
2019-09-07	155.263		2019-09-07		43715	155.263		4.12841
PTP4A1	155.107		PTP4A1		PTP4A1	155.107		4.12427
NEDD8	154.901		NEDD8		NEDD8	154.901		4.11879
S100A13	154.095		S100A13		S100A13	154.095		4.09736
RPS4Y1	153.704		RPS4Y1		RPS4Y1	153.704		4.08696
PSMD8	153.596		PSMD8		PSMD8	153.596		4.08409
JMJD1C	152.806		JMJD1C		JMJD1C	152.806		4.06308
METAP2	152.688		METAP2		METAP2	152.688		4.05995
USP16	151.834		USP16		USP16	151.834		4.03724
SPINT2	151.833		SPINT2		SPINT2	151.833		4.03721
KIF20B	151.653		KIF20B		KIF20B	151.653		4.03243
PDIA4	151.583		PDIA4		PDIA4	151.583		4.03056
AK6	151.529		AK6		AK6	151.529		4.02913
PPP4R2	151.441		PPP4R2		PPP4R2	151.441		4.02679
NUCKS1	150.991		NUCKS1		NUCKS1	150.991		4.01482
SEMA3C	150.937		SEMA3C		SEMA3C	150.937		4.01339
TWF1	150.798		TWF1		TWF1	150.798		4.00969
YWHAQ	150.627		YWHAQ		YWHAQ	150.627		4.00514
ETFB	150.599		ETFB		ETFB	150.599		4.0044
ELF3	150.202		ELF3		ELF3	150.202		3.99384
LRPPRC	149.858		LRPPRC		LRPPRC	149.858		3.9847
CSE1L	149.772		CSE1L		CSE1L	149.772		3.98241
HIST1H2BE	149.671		HIST1H2BE		HIST1H2BE	149.671		3.97972
NUDT21	149.621		NUDT21		NUDT21	149.621		3.97839
MIER1	149.008		MIER1		MIER1	149.008		3.9621
H2AFZ	148.659		H2AFZ		H2AFZ	148.659		3.95282
DPM3	148.532		DPM3		DPM3	148.532		3.94944
NCKAP1	148.193		NCKAP1		NCKAP1	148.193		3.94042
CHMP2A	147.366		CHMP2A		CHMP2A	147.366		3.91843
SCARNA7	147.334		SCARNA7		SCARNA7	147.334		3.91758
TMPO	147.087		TMPO		TMPO	147.087		3.91102
GNL3	146.183		GNL3		GNL3	146.183		3.88698
SSFA2	146.093		SSFA2		SSFA2	146.093		3.88459
HAT1	146.042		HAT1		HAT1	146.042		3.88323
APEX1	145.605		APEX1		APEX1	145.605		3.87161
DLGAP5	145.57		DLGAP5		DLGAP5	145.57		3.87068
PRMT1	145.256		PRMT1		PRMT1	145.256		3.86233
CEBPD	145.137		CEBPD		CEBPD	145.137		3.85917
PARK7	145.002		PARK7		PARK7	145.002		3.85558
MRPL41	144.887		MRPL41		MRPL41	144.887		3.85252
PET100	144.762		PET100		PET100	144.762		3.84919
BCAP31	144.719		BCAP31		BCAP31	144.719		3.84805
ID3	144.391		ID3		ID3	144.391		3.83933
COPB1	144.354		COPB1		COPB1	144.354		3.83835
SNRPF	144.043		SNRPF		SNRPF	144.043		3.83008
HNRNPA2B1	143.748		HNRNPA2B1		HNRNPA2B1	143.748		3.82223
PRPF8	143.585		PRPF8		PRPF8	143.585		3.8179
MRPL24	142.79		MRPL24		MRPL24	142.79		3.79676
ZNF845	142.524		ZNF845		ZNF845	142.524		3.78969
NDUFB9	142.388		NDUFB9		NDUFB9	142.388		3.78607
COPS3	142.342		COPS3		COPS3	142.342		3.78485
CLTA	142.118		CLTA		CLTA	142.118		3.77889
FDPS	141.746		FDPS		FDPS	141.746		3.769
RSL1D1	141.353		RSL1D1		RSL1D1	141.353		3.75855
SNW1	141.212		SNW1		SNW1	141.212		3.7548
SNX5	141.129		SNX5		SNX5	141.129		3.75259
RSF1	140.553		RSF1		RSF1	140.553		3.73728
PHB	140.071		PHB		PHB	140.071		3.72446
ADRM1	139.745		ADRM1		ADRM1	139.745		3.71579
PSMD4	139.678		PSMD4		PSMD4	139.678		3.71401
EIF3G	139.448		EIF3G		EIF3G	139.448		3.7079
IPO5	139.282		IPO5		IPO5	139.282		3.70348
TNPO1	139.161		TNPO1		TNPO1	139.161		3.70027
BHLHE40	138.835		BHLHE40		BHLHE40	138.835		3.6916
SEC11A	138.112		SEC11A		SEC11A	138.112		3.67237
NHP2	138.064		NHP2		NHP2	138.064		3.6711
CBR1	137.888		CBR1		CBR1	137.888		3.66642
SARNP	137.82		SARNP		SARNP	137.82		3.66461
TIPIN	137.589		TIPIN		TIPIN	137.589		3.65847
UGP2	137.573		UGP2		UGP2	137.573		3.65804
TAGLN2	137.572		TAGLN2		TAGLN2	137.572		3.65801
TCEB2	137.339		TCEB2		TCEB2	137.339		3.65182
ZNF484	137.063		ZNF484		ZNF484	137.063		3.64448
MRPS26	136.701		MRPS26		MRPS26	136.701		3.63485
EIF4EBP1	136.058		EIF4EBP1		EIF4EBP1	136.058		3.61776
KRR1	135.225		KRR1		KRR1	135.225		3.59561
DDX3Y	135.059		DDX3Y		DDX3Y	135.059		3.59119
HMGB1	134.905		HMGB1		HMGB1	134.905		3.5871
HIST2H3D	134.851		HIST2H3D		HIST2H3D	134.851		3.58566
CCDC59	134.688		CCDC59		CCDC59	134.688		3.58133
GCC2	134.023		GCC2		GCC2	134.023		3.56365
SKIV2L2	133.935		SKIV2L2		SKIV2L2	133.935		3.56131
RPL13	133.91		RPL13		RPL13	133.91		3.56064
RABEP1	133.735		RABEP1		RABEP1	133.735		3.55599
ATAD2	133.587		ATAD2		ATAD2	133.587		3.55205
RFX7	133.216		RFX7		RFX7	133.216		3.54219
C11orf98	133.178		C11orf98		C11orf98	133.178		3.54118
2019-09-02	132.99		2019-09-02		43710	132.99		3.53618
RBM25	132.728		RBM25		RBM25	132.728		3.52921
CPSF3	132.712		CPSF3		CPSF3	132.712		3.52879
GTF2I	132.564		GTF2I		GTF2I	132.564		3.52485
FLNB	132.492		FLNB		FLNB	132.492		3.52294
UQCRH	132.456		UQCRH		UQCRH	132.456		3.52198
GGNBP2	132.298		GGNBP2		GGNBP2	132.298		3.51778
HMMR-AS1	132.164		HMMR-AS1		HMMR-AS1	132.164		3.51422
RPN1	131.594		RPN1		RPN1	131.594		3.49906
RPL26L1	131.449		RPL26L1		RPL26L1	131.449		3.4952
ATP2A2	130.847		ATP2A2		ATP2A2	130.847		3.4792
NDUFS6	130.734		NDUFS6		NDUFS6	130.734		3.47619
AHSA1	130.686		AHSA1		AHSA1	130.686		3.47492
MRPS17	130.326		MRPS17		MRPS17	130.326		3.46534
SNORA6	130.216		SNORA6		SNORA6	130.216		3.46242
CKAP5	130.211		CKAP5		CKAP5	130.211		3.46229
SRSF3	130.022		SRSF3		SRSF3	130.022		3.45726
USP8	130.022		USP8		USP8	130.022		3.45726
ZNF92	129.697		ZNF92		ZNF92	129.697		3.44862
NME4	129.137		NME4		NME4	129.137		3.43373
KIF23	128.994		KIF23		KIF23	128.994		3.42993
RPAP3	128.925		RPAP3		RPAP3	128.925		3.42809
HMOX1	128.86		HMOX1		HMOX1	128.86		3.42636
EMC2	128.608		EMC2		EMC2	128.608		3.41966
POLR1D	128.532		POLR1D		POLR1D	128.532		3.41764
MYO1E	128.207		MYO1E		MYO1E	128.207		3.409
HSPA4	128.133		HSPA4		HSPA4	128.133		3.40703
CHMP2B	128.11		CHMP2B		CHMP2B	128.11		3.40642
CCAR1	127.7		CCAR1		CCAR1	127.7		3.39552
MCM7	127.133		MCM7		MCM7	127.133		3.38044
CSDE1	127.121		CSDE1		CSDE1	127.121		3.38012
TRIP12	127.037		TRIP12		TRIP12	127.037		3.37789
SSRP1	126.799		SSRP1		SSRP1	126.799		3.37156
VPS35	126.692		VPS35		VPS35	126.692		3.36872
PRPF40A	126.677		PRPF40A		PRPF40A	126.677		3.36832
G3BP1	126.645		G3BP1		G3BP1	126.645		3.36747
SNORA71D	126.293		SNORA71D		SNORA71D	126.293		3.35811
BLOC1S1	126.026		BLOC1S1		BLOC1S1	126.026		3.35101
STRAP	125.929		STRAP		STRAP	125.929		3.34843
ERBB2IP	125.733		ERBB2IP		ERBB2IP	125.733		3.34322
BAZ2B	125.557		BAZ2B		BAZ2B	125.557		3.33854
IARS	125.287		IARS		IARS	125.287		3.33136
NDUFV2	125.181		NDUFV2		NDUFV2	125.181		3.32854
DNAJA2	125.105		DNAJA2		DNAJA2	125.105		3.32652
PSME1	125.037		PSME1		PSME1	125.037		3.32471
HMGN1	124.839		HMGN1		HMGN1	124.839		3.31945
RBBP8	124.777		RBBP8		RBBP8	124.777		3.3178
SLC25A3	124.768		SLC25A3		SLC25A3	124.768		3.31756
CCDC82	124.666		CCDC82		CCDC82	124.666		3.31485
PUF60	124.559		PUF60		PUF60	124.559		3.312
NDUFA1	124.551		NDUFA1		NDUFA1	124.551		3.31179
GPATCH1	124.424		GPATCH1		GPATCH1	124.424		3.30841
HSPH1	124.282		HSPH1		HSPH1	124.282		3.30464
CTSB	123.963		CTSB		CTSB	123.963		3.29615
GPX4	123.648		GPX4		GPX4	123.648		3.28778
RARS	123.581		RARS		RARS	123.581		3.286
KNOP1	123.556		KNOP1		KNOP1	123.556		3.28533
CD44	123.479		CD44		CD44	123.479		3.28328
TMED3	123.399		TMED3		TMED3	123.399		3.28116
CD46	123.196		CD46		CD46	123.196		3.27576
TMED2	123.08		TMED2		TMED2	123.08		3.27267
PANK3	122.756		PANK3		PANK3	122.756		3.26406
FBXO11	122.753		FBXO11		FBXO11	122.753		3.26398
IL6ST	122.57		IL6ST		IL6ST	122.57		3.25911
POLR2B	122.521		POLR2B		POLR2B	122.521		3.25781
GOLGB1	122.358		GOLGB1		GOLGB1	122.358		3.25348
SLC12A2	121.923		SLC12A2		SLC12A2	121.923		3.24191
NDUFA13	121.823		NDUFA13		NDUFA13	121.823		3.23925
CHMP5	121.816		CHMP5		CHMP5	121.816		3.23906
SEC61G	121.448		SEC61G		SEC61G	121.448		3.22928
NOL7	121.436		NOL7		NOL7	121.436		3.22896
SLU7	120.943		SLU7		SLU7	120.943		3.21585
SFPQ	120.786		SFPQ		SFPQ	120.786		3.21168
SCARNA23	120.746		SCARNA23		SCARNA23	120.746		3.21061
H3F3AP4	120.709		H3F3AP4		H3F3AP4	120.709		3.20963
MFAP1	120.625		MFAP1		MFAP1	120.625		3.2074
PFKFB3	120.54		PFKFB3		PFKFB3	120.54		3.20514
MND1	120.282		MND1		MND1	120.282		3.19828
GCNT3	119.876		GCNT3		GCNT3	119.876		3.18748
PRELID1	119.828		PRELID1		PRELID1	119.828		3.1862
ATRX	119.789		ATRX		ATRX	119.789		3.18517
PSMD7	119.653		PSMD7		PSMD7	119.653		3.18155
RNF19A	119.618		RNF19A		RNF19A	119.618		3.18062
LGR4	119.456		LGR4		LGR4	119.456		3.17631
C8orf4	119.441		C8orf4		C8orf4	119.441		3.17591
VDAC3	119.4		VDAC3		VDAC3	119.4		3.17482
NDUFB8	119.389		NDUFB8		NDUFB8	119.389		3.17453
EIF3B	119.249		EIF3B		EIF3B	119.249		3.17081
TGIF1	118.818		TGIF1		TGIF1	118.818		3.15935
IREB2	118.504		IREB2		IREB2	118.504		3.151
SNORA20	118.384		SNORA20		SNORA20	118.384		3.14781
SF3B2	118.305		SF3B2		SF3B2	118.305		3.14571
DDX1	118.292		DDX1		DDX1	118.292		3.14536
COX5A	117.941		COX5A		COX5A	117.941		3.13603
PCBP1	117.933		PCBP1		PCBP1	117.933		3.13582
YWHAB	117.64		YWHAB		YWHAB	117.64		3.12803
MBD4	117.524		MBD4		MBD4	117.524		3.12494
ABCE1	117.521		ABCE1		ABCE1	117.521		3.12486
GPS2	117.325		GPS2		GPS2	117.325		3.11965
NOB1	117.265		NOB1		NOB1	117.265		3.11805
APP	116.948		APP		APP	116.948		3.10963
NDUFAB1	116.928		NDUFAB1		NDUFAB1	116.928		3.10909
FAM96A	116.769		FAM96A		FAM96A	116.769		3.10487
SLC1A5	116.709		SLC1A5		SLC1A5	116.709		3.10327
PPP1CB	116.652		PPP1CB		PPP1CB	116.652		3.10176
OST4	116.639		OST4		OST4	116.639		3.10141
IQGAP1	116.493		IQGAP1		IQGAP1	116.493		3.09753
PALB2	116.472		PALB2		PALB2	116.472		3.09697
STMN1	116.423		STMN1		STMN1	116.423		3.09567
DNAJC12	116.314		DNAJC12		DNAJC12	116.314		3.09277
TBK1	116.298		TBK1		TBK1	116.298		3.09234
SNHG5	116.212		SNHG5		SNHG5	116.212		3.09006
PPP1CA	116.141		PPP1CA		PPP1CA	116.141		3.08817
DAD1	115.982		DAD1		DAD1	115.982		3.08394
ANXA5	115.966		ANXA5		ANXA5	115.966		3.08351
NOP56	115.95		NOP56		NOP56	115.95		3.08309
PARD3	115.597		PARD3		PARD3	115.597		3.0737
MRPS34	115.585		MRPS34		MRPS34	115.585		3.07338
CSNK1A1	115.567		CSNK1A1		CSNK1A1	115.567		3.07291
SNORA5A	115.558		SNORA5A		SNORA5A	115.558		3.07267
PIAS1	115.255		PIAS1		PIAS1	115.255		3.06461
TOMM40	115.091		TOMM40		TOMM40	115.091		3.06025
RAB10	114.988		RAB10		RAB10	114.988		3.05751
AHCY	114.719		AHCY		AHCY	114.719		3.05036
BASP1	114.434		BASP1		BASP1	114.434		3.04278
FN1	114.304		FN1		FN1	114.304		3.03932
CDCA2	114.26		CDCA2		CDCA2	114.26		3.03815
OAZ1	114.085		OAZ1		OAZ1	114.085		3.0335
RTN4	113.923		RTN4		RTN4	113.923		3.02919
HIST1H2AK	113.783		HIST1H2AK		HIST1H2AK	113.783		3.02547
CRNKL1	113.61		CRNKL1		CRNKL1	113.61		3.02087
RNF219	112.896		RNF219		RNF219	112.896		3.00188
DHX9	112.63		DHX9		DHX9	112.63		2.99481
ELF1	112.531		ELF1		ELF1	112.531		2.99218
FDFT1	112.517		FDFT1		FDFT1	112.517		2.99181
CNOT1	112.358		CNOT1		CNOT1	112.358		2.98758
FGFR1OP2	112.325		FGFR1OP2		FGFR1OP2	112.325		2.9867
GPBP1	112.238		GPBP1		GPBP1	112.238		2.98439
KIAA1033	112.23		KIAA1033		KIAA1033	112.23		2.98417
TPX2	112.175		TPX2		TPX2	112.175		2.98271
MRPL50	111.979		MRPL50		MRPL50	111.979		2.9775
USO1	111.956		USO1		USO1	111.956		2.97689
SCARNA1	111.934		SCARNA1		SCARNA1	111.934		2.9763
XPOT	111.738		XPOT		XPOT	111.738		2.97109
ZNF567	111.72		ZNF567		ZNF567	111.72		2.97061
HIST1H2BB	111.609		HIST1H2BB		HIST1H2BB	111.609		2.96766
NRP1	111.546		NRP1		NRP1	111.546		2.96599
DUSP1	111.374		DUSP1		DUSP1	111.374		2.96141
RLF	111.178		RLF		RLF	111.178		2.9562
EPRS	111.164		EPRS		EPRS	111.164		2.95583
AHNAK	111.135		AHNAK		AHNAK	111.135		2.95506
CHD9	110.935		CHD9		CHD9	110.935		2.94974
SRXN1	110.835		SRXN1		SRXN1	110.835		2.94708
LINC00493	110.561		LINC00493		LINC00493	110.561		2.9398
CDC5L	110.493		CDC5L		CDC5L	110.493		2.93799
CTNNA1	110.388		CTNNA1		CTNNA1	110.388		2.9352
USP15	110.331		USP15		USP15	110.331		2.93368
AARS	109.965		AARS		AARS	109.965		2.92395
STT3B	109.586		STT3B		STT3B	109.586		2.91387
SYF2	109.296		SYF2		SYF2	109.296		2.90616
COTL1	108.885		COTL1		COTL1	108.885		2.89523
ZNF292	108.314		ZNF292		ZNF292	108.314		2.88005
ANKRD12	108.309		ANKRD12		ANKRD12	108.309		2.87992
ERGIC3	108.193		ERGIC3		ERGIC3	108.193		2.87683
PRDX3	108.043		PRDX3		PRDX3	108.043		2.87284
ADAM10	107.949		ADAM10		ADAM10	107.949		2.87034
EPHX1	107.901		EPHX1		EPHX1	107.901		2.86907
CHCHD3	107.885		CHCHD3		CHCHD3	107.885		2.86864
H3F3B	107.684		H3F3B		H3F3B	107.684		2.8633
ATP5C1	107.572		ATP5C1		ATP5C1	107.572		2.86032
RBM42	107.551		RBM42		RBM42	107.551		2.85976
CAPZA1	107.018		CAPZA1		CAPZA1	107.018		2.84559
UTP18	106.993		UTP18		UTP18	106.993		2.84492
ACSL3	106.917		ACSL3		ACSL3	106.917		2.8429
GLRX	106.761		GLRX		GLRX	106.761		2.83876
RICTOR	106.602		RICTOR		RICTOR	106.602		2.83453
SNORA4	106.576		SNORA4		SNORA4	106.576		2.83384
SKP1	106.448		SKP1		SKP1	106.448		2.83043
BAZ1A	106.348		BAZ1A		BAZ1A	106.348		2.82777
KIAA1429	106.126		KIAA1429		KIAA1429	106.126		2.82187
PTPN11	106.071		PTPN11		PTPN11	106.071		2.82041
MKI67	106.049		MKI67		MKI67	106.049		2.81982
PTRH2	106.003		PTRH2		PTRH2	106.003		2.8186
BCLAF1	105.859		BCLAF1		BCLAF1	105.859		2.81477
HIST1H3A	105.828		HIST1H3A		HIST1H3A	105.828		2.81395
CSPP1	105.777		CSPP1		CSPP1	105.777		2.81259
NFIL3	105.712		NFIL3		NFIL3	105.712		2.81086
CENPK	105.628		CENPK		CENPK	105.628		2.80863
ITGB5	105.549		ITGB5		ITGB5	105.549		2.80653
NR3C1	105.548		NR3C1		NR3C1	105.548		2.8065
MRPL23	105.515		MRPL23		MRPL23	105.515		2.80562
CFAP36	105.512		CFAP36		CFAP36	105.512		2.80554
EIF4A3	105.464		EIF4A3		EIF4A3	105.464		2.80427
AATF	105.29		AATF		AATF	105.29		2.79964
ZNF675	105.197		ZNF675		ZNF675	105.197		2.79717
OTUD6B-AS1	105.159		OTUD6B-AS1		OTUD6B-AS1	105.159		2.79616
PHF23	105.158		PHF23		PHF23	105.158		2.79613
RNF20	105.035		RNF20		RNF20	105.035		2.79286
DUSP4	104.973		DUSP4		DUSP4	104.973		2.79121
LRRC59	104.716		LRRC59		LRRC59	104.716		2.78438
ALCAM	104.538		ALCAM		ALCAM	104.538		2.77965
GNA13	104.4		GNA13		GNA13	104.4		2.77598
PSMD6	104.268		PSMD6		PSMD6	104.268		2.77247
PPWD1	104.252		PPWD1		PPWD1	104.252		2.77204
DHX29	104.181		DHX29		DHX29	104.181		2.77015
ETF1	103.937		ETF1		ETF1	103.937		2.76367
SNORA8	103.885		SNORA8		SNORA8	103.885		2.76228
HIST1H2AL	103.709		HIST1H2AL		HIST1H2AL	103.709		2.7576
ZNF766	103.679		ZNF766		ZNF766	103.679		2.75681
NUP107	103.501		NUP107		NUP107	103.501		2.75207
PPP1R14A	103.29		PPP1R14A		PPP1R14A	103.29		2.74646
MSH6	103.184		MSH6		MSH6	103.184		2.74364
AURKAIP1	103.143		AURKAIP1		AURKAIP1	103.143		2.74255
PHF6	103.065		PHF6		PHF6	103.065		2.74048
HACD3	102.876		HACD3		HACD3	102.876		2.73545
CLU	102.76		CLU		CLU	102.76		2.73237
C12orf57	102.674		C12orf57		C12orf57	102.674		2.73008
RAB5C	102.663		RAB5C		RAB5C	102.663		2.72979
NMD3	102.613		NMD3		NMD3	102.613		2.72846
ZC3H14	102.564		ZC3H14		ZC3H14	102.564		2.72716
FAM35A	102.54		FAM35A		FAM35A	102.54		2.72652
CDK1	102.481		CDK1		CDK1	102.481		2.72495
GARS	102.33		GARS		GARS	102.33		2.72094
ARHGAP11A	102.277		ARHGAP11A		ARHGAP11A	102.277		2.71953
PAFAH1B2	102.141		PAFAH1B2		PAFAH1B2	102.141		2.71591
TOMM7	102.075		TOMM7		TOMM7	102.075		2.71416
SPTBN1	101.985		SPTBN1		SPTBN1	101.985		2.71176
DBF4	101.893		DBF4		DBF4	101.893		2.70932
IARS2	101.885		IARS2		IARS2	101.885		2.7091
PSMC5	101.731		PSMC5		PSMC5	101.731		2.70501
SNRNP70	101.703		SNRNP70		SNRNP70	101.703		2.70426
EMC4	101.695		EMC4		EMC4	101.695		2.70405
SF3B6	101.624		SF3B6		SF3B6	101.624		2.70216
ARHGAP12	101.61		ARHGAP12		ARHGAP12	101.61		2.70179
RCN1	101.563		RCN1		RCN1	101.563		2.70054
WDR75	101.544		WDR75		WDR75	101.544		2.70004
C12orf75	101.523		C12orf75		C12orf75	101.523		2.69948
UBXN1	101.487		UBXN1		UBXN1	101.487		2.69852
DNAJB1	101.285		DNAJB1		DNAJB1	101.285		2.69315
EEF1E1	101.253		EEF1E1		EEF1E1	101.253		2.6923
LRRC75A-AS1	101.19		LRRC75A-AS1		LRRC75A-AS1	101.19		2.69062
PNISR	101.184		PNISR		PNISR	101.184		2.69046
MID1	101.18		MID1		MID1	101.18		2.69036
DCTN6	101.139		DCTN6		DCTN6	101.139		2.68927
MRPL53	100.876		MRPL53		MRPL53	100.876		2.68227
SUPT16H	100.867		SUPT16H		SUPT16H	100.867		2.68203
SLTM	100.86		SLTM		SLTM	100.86		2.68185
RAD50	100.784		RAD50		RAD50	100.784		2.67983
VEZT	100.757		VEZT		VEZT	100.757		2.67911
MDM2	100.636		MDM2		MDM2	100.636		2.67589
COPS6	100.446		COPS6		COPS6	100.446		2.67084
COPB2	100.36		COPB2		COPB2	100.36		2.66855
SNORA13	100.271		SNORA13		SNORA13	100.271		2.66619
MYO1B	100.018		MYO1B		MYO1B	100.018		2.65946
ACSL4	99.922		ACSL4		ACSL4	99.922		2.65691
TAOK1	99.841		TAOK1		TAOK1	99.841		2.65475
MYOF	99.832		MYOF		MYOF	99.832		2.65451
DHRS3	99.473		DHRS3		DHRS3	99.473		2.64497
COPRS	99.332		COPRS		COPRS	99.332		2.64122
MNS1	99.157		MNS1		MNS1	99.157		2.63657
EIF3D	98.964		EIF3D		EIF3D	98.964		2.63143
SMC2	98.939		SMC2		SMC2	98.939		2.63077
YWHAH	98.9		YWHAH		YWHAH	98.9		2.62973
JUNB	98.841		JUNB		JUNB	98.841		2.62816
MBIP	98.811		MBIP		MBIP	98.811		2.62737
DDIT4	98.731		DDIT4		DDIT4	98.731		2.62524
ANXA4	98.689		ANXA4		ANXA4	98.689		2.62412
GPI	98.478		GPI		GPI	98.478		2.61851
PSMD3	98.272		PSMD3		PSMD3	98.272		2.61303
TRMT112	97.856		TRMT112		TRMT112	97.856		2.60197
NRG1	97.825		NRG1		NRG1	97.825		2.60115
KIF21A	97.798		KIF21A		KIF21A	97.798		2.60043
NET1	97.784		NET1		NET1	97.784		2.60006
RANBP2	97.764		RANBP2		RANBP2	97.764		2.59953
VDAC2	97.548		VDAC2		VDAC2	97.548		2.59378
DNAJB6	97.455		DNAJB6		DNAJB6	97.455		2.59131
GSTO1	97.429		GSTO1		GSTO1	97.429		2.59062
TMBIM6	97.417		TMBIM6		TMBIM6	97.417		2.5903
CAPZA2	97.366		CAPZA2		CAPZA2	97.366		2.58894
PSMA2	97.277		PSMA2		PSMA2	97.277		2.58658
MRPS33	97.19		MRPS33		MRPS33	97.19		2.58426
PAPOLA	97.128		PAPOLA		PAPOLA	97.128		2.58262
TPT1	97.103		TPT1		TPT1	97.103		2.58195
SEC62	96.994		SEC62		SEC62	96.994		2.57905
NDUFA3	96.804		NDUFA3		NDUFA3	96.804		2.574
TOPORS	96.767		TOPORS		TOPORS	96.767		2.57302
NDUFS8	96.75		NDUFS8		NDUFS8	96.75		2.57256
SHOC2	96.706		SHOC2		SHOC2	96.706		2.57139
ACTN1	96.678		ACTN1		ACTN1	96.678		2.57065
ZNF24	96.476		ZNF24		ZNF24	96.476		2.56528
PSMD14	96.331		PSMD14		PSMD14	96.331		2.56142
RFC1	96.321		RFC1		RFC1	96.321		2.56116
EDN1	96.287		EDN1		EDN1	96.287		2.56025
ILF2	96.195		ILF2		ILF2	96.195		2.55781
ZFR	96.192		ZFR		ZFR	96.192		2.55773
ARL6IP4	96.103		ARL6IP4		ARL6IP4	96.103		2.55536
MOB1A	96.095		MOB1A		MOB1A	96.095		2.55515
CHORDC1	95.764		CHORDC1		CHORDC1	95.764		2.54635
EMP3	95.758		EMP3		EMP3	95.758		2.54619
DNAJC10	95.755		DNAJC10		DNAJC10	95.755		2.54611
PLA2G4A	95.709		PLA2G4A		PLA2G4A	95.709		2.54488
HLTF	95.701		HLTF		HLTF	95.701		2.54467
LMNB1	95.457		LMNB1		LMNB1	95.457		2.53818
PRRC2C	95.403		PRRC2C		PRRC2C	95.403		2.53675
CLNS1A	95.305		CLNS1A		CLNS1A	95.305		2.53414
MET	95.299		MET		MET	95.299		2.53398
N4BP2L2	95.088		N4BP2L2		N4BP2L2	95.088		2.52837
COA6	95.06		COA6		COA6	95.06		2.52763
NDUFA12	94.98		NDUFA12		NDUFA12	94.98		2.5255
PTTG1	94.809		PTTG1		PTTG1	94.809		2.52095
UBE2C	94.758		UBE2C		UBE2C	94.758		2.5196
HNRNPDL	94.733		HNRNPDL		HNRNPDL	94.733		2.51893
MANF	94.631		MANF		MANF	94.631		2.51622
ATP2B1	94.573		ATP2B1		ATP2B1	94.573		2.51468
SEC13	94.359		SEC13		SEC13	94.359		2.50899
CLINT1	94.292		CLINT1		CLINT1	94.292		2.50721
HNRNPL	94.233		HNRNPL		HNRNPL	94.233		2.50564
CHD1	94.134		CHD1		CHD1	94.134		2.50301
NRCAM	93.953		NRCAM		NRCAM	93.953		2.49819
NDUFB2	93.931		NDUFB2		NDUFB2	93.931		2.49761
PUM2	93.928		PUM2		PUM2	93.928		2.49753
TFRC	93.804		TFRC		TFRC	93.804		2.49423
HMGB3	93.798		HMGB3		HMGB3	93.798		2.49407
UACA	93.628		UACA		UACA	93.628		2.48955
PPIP5K2	93.547		PPIP5K2		PPIP5K2	93.547		2.4874
TP53I3	93.416		TP53I3		TP53I3	93.416		2.48391
DDX18	93.348		DDX18		DDX18	93.348		2.48211
BRCA1	93.32		BRCA1		BRCA1	93.32		2.48136
EXO1	93.258		EXO1		EXO1	93.258		2.47971
SRSF7	93.248		SRSF7		SRSF7	93.248		2.47945
ZRANB2	93.215		ZRANB2		ZRANB2	93.215		2.47857
POLR2I	93.176		POLR2I		POLR2I	93.176		2.47753
RFC4	93.036		RFC4		RFC4	93.036		2.47381
HDGF	93.026		HDGF		HDGF	93.026		2.47354
FBXO30	92.945		FBXO30		FBXO30	92.945		2.47139
IGBP1	92.848		IGBP1		IGBP1	92.848		2.46881
NOP10	92.818		NOP10		NOP10	92.818		2.46801
TNS3	92.749		TNS3		TNS3	92.749		2.46618
SMS	92.639		SMS		SMS	92.639		2.46325
FOPNL	92.477		FOPNL		FOPNL	92.477		2.45895
RBBP7	92.433		RBBP7		RBBP7	92.433		2.45778
EMC6	92.273		EMC6		EMC6	92.273		2.45352
PSIP1	92.03		PSIP1		PSIP1	92.03		2.44706
SYNCRIP	91.924		SYNCRIP		SYNCRIP	91.924		2.44424
CCPG1	91.883		CCPG1		CCPG1	91.883		2.44315
NCOA4	91.788		NCOA4		NCOA4	91.788		2.44063
FABP5	91.776		FABP5		FABP5	91.776		2.44031
WDHD1	91.743		WDHD1		WDHD1	91.743		2.43943
SRP14	91.723		SRP14		SRP14	91.723		2.4389
ATP5J	91.267		ATP5J		ATP5J	91.267		2.42677
PLOD2	91.204		PLOD2		PLOD2	91.204		2.4251
RECQL	91.191		RECQL		RECQL	91.191		2.42475
PSMD2	90.856		PSMD2		PSMD2	90.856		2.41584
ZNF141	90.828		ZNF141		ZNF141	90.828		2.4151
RAP1B	90.733		RAP1B		RAP1B	90.733		2.41257
MSH2	90.682		MSH2		MSH2	90.682		2.41122
MAP1B	90.588		MAP1B		MAP1B	90.588		2.40872
SIK1	90.447		SIK1		SIK1	90.447		2.40497
CD2AP	90.289		CD2AP		CD2AP	90.289		2.40077
MARS	90.238		MARS		MARS	90.238		2.39941
IFT74	90.169		IFT74		IFT74	90.169		2.39758
PHIP	90.158		PHIP		PHIP	90.158		2.39728
EIF3L	90.116		EIF3L		EIF3L	90.116		2.39617
PAIP1	89.969		PAIP1		PAIP1	89.969		2.39226
RPS27L	89.936		RPS27L		RPS27L	89.936		2.39138
PSMD1	89.905		PSMD1		PSMD1	89.905		2.39056
ARPC2	89.852		ARPC2		ARPC2	89.852		2.38915
CSNK2A1	89.845		CSNK2A1		CSNK2A1	89.845		2.38896
MPP5	89.733		MPP5		MPP5	89.733		2.38598
HMGCR	89.666		HMGCR		HMGCR	89.666		2.3842
CEP170	89.565		CEP170		CEP170	89.565		2.38152
SEC11C	89.558		SEC11C		SEC11C	89.558		2.38133
MAT2B	89.348		MAT2B		MAT2B	89.348		2.37575
MRPS12	89.336		MRPS12		MRPS12	89.336		2.37543
PTPN2	89.296		PTPN2		PTPN2	89.296		2.37436
CUL1	89.188		CUL1		CUL1	89.188		2.37149
SNORA10	89.13		SNORA10		SNORA10	89.13		2.36995
ERGIC2	88.951		ERGIC2		ERGIC2	88.951		2.36519
ZFAND1	88.928		ZFAND1		ZFAND1	88.928		2.36458
NPTN	88.732		NPTN		NPTN	88.732		2.35937
NONO	88.673		NONO		NONO	88.673		2.3578
FASN	88.663		FASN		FASN	88.663		2.35753
CAP1	88.566		CAP1		CAP1	88.566		2.35495
SOCS5	88.56		SOCS5		SOCS5	88.56		2.35479
C19orf53	88.528		C19orf53		C19orf53	88.528		2.35394
RPN2	88.512		RPN2		RPN2	88.512		2.35352
WDR1	88.453		WDR1		WDR1	88.453		2.35195
AQR	88.398		AQR		AQR	88.398		2.35049
ATAD1	88.385		ATAD1		ATAD1	88.385		2.35014
SNF8	88.227		SNF8		SNF8	88.227		2.34594
AVPI1	87.901		AVPI1		AVPI1	87.901		2.33727
PSMB7	87.832		PSMB7		PSMB7	87.832		2.33544
FXR1	87.768		FXR1		FXR1	87.768		2.33373
COPE	87.761		COPE		COPE	87.761		2.33355
STOML2	87.695		STOML2		STOML2	87.695		2.33179
SSR2	87.586		SSR2		SSR2	87.586		2.3289
CTNNB1	87.575		CTNNB1		CTNNB1	87.575		2.3286
PSMB3	87.291		PSMB3		PSMB3	87.291		2.32105
AUP1	87.287		AUP1		AUP1	87.287		2.32095
TCEA1	87.237		TCEA1		TCEA1	87.237		2.31962
EIF4E2	87.161		EIF4E2		EIF4E2	87.161		2.31759
NDUFA6	87.067		NDUFA6		NDUFA6	87.067		2.3151
MTHFD1	87.065		MTHFD1		MTHFD1	87.065		2.31504
DST	87.055		DST		DST	87.055		2.31478
DDX10	87.044		DDX10		DDX10	87.044		2.31448
MRPL32	86.986		MRPL32		MRPL32	86.986		2.31294
EGFR	86.958		EGFR		EGFR	86.958		2.3122
RHOA	86.924		RHOA		RHOA	86.924		2.31129
PSME2	86.895		PSME2		PSME2	86.895		2.31052
CSTF3	86.756		CSTF3		CSTF3	86.756		2.30683
ZNF195	86.665		ZNF195		ZNF195	86.665		2.30441
ARHGAP18	86.602		ARHGAP18		ARHGAP18	86.602		2.30273
PSMC2	86.519		PSMC2		PSMC2	86.519		2.30052
ZCCHC7	86.513		ZCCHC7		ZCCHC7	86.513		2.30036
PSMB1	86.342		PSMB1		PSMB1	86.342		2.29582
CLPX	86.313		CLPX		CLPX	86.313		2.29505
B2M	86.305		B2M		B2M	86.305		2.29483
MED13	86.146		MED13		MED13	86.146		2.29061
POR	86.073		POR		POR	86.073		2.28867
EIF3F	85.821		EIF3F		EIF3F	85.821		2.28196
CST3	85.56		CST3		CST3	85.56		2.27502
ZNF593	85.374		ZNF593		ZNF593	85.374		2.27008
PPP6R3	85.172		PPP6R3		PPP6R3	85.172		2.26471
SLK	85.142		SLK		SLK	85.142		2.26391
NEDD9	85.006		NEDD9		NEDD9	85.006		2.26029
PUS7L	84.965		PUS7L		PUS7L	84.965		2.2592
C1orf131	84.94		C1orf131		C1orf131	84.94		2.25854
GABARAP	84.931		GABARAP		GABARAP	84.931		2.2583
RRM1	84.925		RRM1		RRM1	84.925		2.25814
CCDC112	84.811		CCDC112		CCDC112	84.811		2.25511
EBNA1BP2	84.793		EBNA1BP2		EBNA1BP2	84.793		2.25463
SRPK1	84.777		SRPK1		SRPK1	84.777		2.2542
ATP6V1E1	84.713		ATP6V1E1		ATP6V1E1	84.713		2.2525
ARF1	84.608		ARF1		ARF1	84.608		2.24971
PTGS2	84.597		PTGS2		PTGS2	84.597		2.24942
LMAN1	84.571		LMAN1		LMAN1	84.571		2.24873
LAMTOR4	84.329		LAMTOR4		LAMTOR4	84.329		2.24229
SNORA47	84.195		SNORA47		SNORA47	84.195		2.23873
SRSF11	84.139		SRSF11		SRSF11	84.139		2.23724
NARS	84.047		NARS		NARS	84.047		2.23479
PFKP	84.027		PFKP		PFKP	84.027		2.23426
CACYBP	83.897		CACYBP		CACYBP	83.897		2.23081
PTK2	83.791		PTK2		PTK2	83.791		2.22799
ARPC1B	83.77		ARPC1B		ARPC1B	83.77		2.22743
PRSS23	83.768		PRSS23		PRSS23	83.768		2.22738
MAP2K2	83.75		MAP2K2		MAP2K2	83.75		2.2269
SAT1	83.709		SAT1		SAT1	83.709		2.22581
SGOL1-AS1	83.683		SGOL1-AS1		SGOL1-AS1	83.683		2.22512
AURKA	83.625		AURKA		AURKA	83.625		2.22357
ABCC2	83.422		ABCC2		ABCC2	83.422		2.21818
PPP2CA	83.177		PPP2CA		PPP2CA	83.177		2.21166
PPIL4	83.158		PPIL4		PPIL4	83.158		2.21116
PPP2R5C	83.138		PPP2R5C		PPP2R5C	83.138		2.21062
ZFX	83.112		ZFX		ZFX	83.112		2.20993
EIF5	83.056		EIF5		EIF5	83.056		2.20844
ITGA3	82.95		ITGA3		ITGA3	82.95		2.20563
TBL1XR1	82.859		TBL1XR1		TBL1XR1	82.859		2.20321
SNHG8	82.842		SNHG8		SNHG8	82.842		2.20275
C1orf43	82.799		C1orf43		C1orf43	82.799		2.20161
ADSL	82.736		ADSL		ADSL	82.736		2.19993
SLC7A11	82.695		SLC7A11		SLC7A11	82.695		2.19884
KARS	82.625		KARS		KARS	82.625		2.19698
UQCRC1	82.534		UQCRC1		UQCRC1	82.534		2.19456
C17orf89	82.513		C17orf89		C17orf89	82.513		2.19401
CAPN2	82.513		CAPN2		CAPN2	82.513		2.19401
PPP1CC	82.255		PPP1CC		PPP1CC	82.255		2.18715
TSKU	82.247		TSKU		TSKU	82.247		2.18693
LAMB1	82.048		LAMB1		LAMB1	82.048		2.18164
TDP2	81.982		TDP2		TDP2	81.982		2.17989
USP34	81.927		USP34		USP34	81.927		2.17842
CAND1	81.899		CAND1		CAND1	81.899		2.17768
NAA15	81.886		NAA15		NAA15	81.886		2.17733
ATP5D	81.74		ATP5D		ATP5D	81.74		2.17345
GTPBP4	81.699		GTPBP4		GTPBP4	81.699		2.17236
MRFAP1	81.598		MRFAP1		MRFAP1	81.598		2.16968
RNF6	81.563		RNF6		RNF6	81.563		2.16875
EIF2S3	81.548		EIF2S3		EIF2S3	81.548		2.16835
CD151	81.502		CD151		CD151	81.502		2.16712
PDCD10	81.454		PDCD10		PDCD10	81.454		2.16585
BDP1	81.334		BDP1		BDP1	81.334		2.16266
MORC4	81.25		MORC4		MORC4	81.25		2.16042
OCIAD2	81.216		OCIAD2		OCIAD2	81.216		2.15952
SNAPC1	81.181		SNAPC1		SNAPC1	81.181		2.15859
RPL27A	81.045		RPL27A		RPL27A	81.045		2.15497
SRP72	80.961		SRP72		SRP72	80.961		2.15274
AP2M1	80.951		AP2M1		AP2M1	80.951		2.15247
SUMO1	80.905		SUMO1		SUMO1	80.905		2.15125
LIN9	80.832		LIN9		LIN9	80.832		2.14931
LMAN2	80.807		LMAN2		LMAN2	80.807		2.14864
MED7	80.801		MED7		MED7	80.801		2.14848
PSMC3	80.78		PSMC3		PSMC3	80.78		2.14793
TOP2B	80.665		TOP2B		TOP2B	80.665		2.14487
GLTSCR2	80.496		GLTSCR2		GLTSCR2	80.496		2.14037
TRAP1	80.291		TRAP1		TRAP1	80.291		2.13492
PA2G4	80.203		PA2G4		PA2G4	80.203		2.13258
JADE1	80.197		JADE1		JADE1	80.197		2.13242
GALNT1	80.089		GALNT1		GALNT1	80.089		2.12955
FKBP4	80.06		FKBP4		FKBP4	80.06		2.12878
TMED9	80.005		TMED9		TMED9	80.005		2.12732
USP1	79.988		USP1		USP1	79.988		2.12687
CKS1B	79.953		CKS1B		CKS1B	79.953		2.12594
FIGNL1	79.765		FIGNL1		FIGNL1	79.765		2.12094
ZHX1	79.687		ZHX1		ZHX1	79.687		2.11886
MELK	79.666		MELK		MELK	79.666		2.1183
SYNGR2	79.579		SYNGR2		SYNGR2	79.579		2.11599
CWF19L2	79.542		CWF19L2		CWF19L2	79.542		2.11501
TTC37	79.494		TTC37		TTC37	79.494		2.11373
HMGCS1	79.484		HMGCS1		HMGCS1	79.484		2.11346
GFM1	79.39		GFM1		GFM1	79.39		2.11097
NRBP1	79.141		NRBP1		NRBP1	79.141		2.10434
EXOSC9	78.97		EXOSC9		EXOSC9	78.97		2.0998
PDK4	78.97		PDK4		PDK4	78.97		2.0998
EZR	78.869		EZR		EZR	78.869		2.09711
PCF11	78.826		PCF11		PCF11	78.826		2.09597
PRKCSH	78.813		PRKCSH		PRKCSH	78.813		2.09562
ATP5G1	78.689		ATP5G1		ATP5G1	78.689		2.09233
IFT81	78.661		IFT81		IFT81	78.661		2.09158
ZNF451	78.618		ZNF451		ZNF451	78.618		2.09044
PLEKHA5	78.454		PLEKHA5		PLEKHA5	78.454		2.08608
EIF4A2	78.361		EIF4A2		EIF4A2	78.361		2.0836
CWC27	78.341		CWC27		CWC27	78.341		2.08307
DDB1	78.329		DDB1		DDB1	78.329		2.08275
NCOA3	78.324		NCOA3		NCOA3	78.324		2.08262
VDAC1	78.195		VDAC1		VDAC1	78.195		2.07919
ALYREF	78.118		ALYREF		ALYREF	78.118		2.07714
BLM	78.068		BLM		BLM	78.068		2.07581
HNRNPH1	77.827		HNRNPH1		HNRNPH1	77.827		2.06941
POP7	77.826		POP7		POP7	77.826		2.06938
SETX	77.781		SETX		SETX	77.781		2.06818
PBK	77.612		PBK		PBK	77.612		2.06369
BUB1	77.568		BUB1		BUB1	77.568		2.06252
POLK	77.494		POLK		POLK	77.494		2.06055
NENF	77.422		NENF		NENF	77.422		2.05864
GRAMD1A	77.403		GRAMD1A		GRAMD1A	77.403		2.05813
SNRPE	77.394		SNRPE		SNRPE	77.394		2.05789
NGRN	77.305		NGRN		NGRN	77.305		2.05553
FAT1	77.039		FAT1		FAT1	77.039		2.04845
DNAJB4	76.922		DNAJB4		DNAJB4	76.922		2.04534
U2AF2	76.911		U2AF2		U2AF2	76.911		2.04505
MRPL40	76.861		MRPL40		MRPL40	76.861		2.04372
ZBED5	76.857		ZBED5		ZBED5	76.857		2.04361
KRTCAP2	76.829		KRTCAP2		KRTCAP2	76.829		2.04287
TMOD3	76.81		TMOD3		TMOD3	76.81		2.04236
HADHA	76.717		HADHA		HADHA	76.717		2.03989
ODC1	76.664		ODC1		ODC1	76.664		2.03848
LINC00657	76.645		LINC00657		LINC00657	76.645		2.03798
NT5C	76.618		NT5C		NT5C	76.618		2.03726
MRPL18	76.578		MRPL18		MRPL18	76.578		2.03619
MISP	76.566		MISP		MISP	76.566		2.03588
ERP29	76.547		ERP29		ERP29	76.547		2.03537
UBA1	76.502		UBA1		UBA1	76.502		2.03417
ANXA3	76.451		ANXA3		ANXA3	76.451		2.03282
MFF	76.289		MFF		MFF	76.289		2.02851
YEATS4	76.176		YEATS4		YEATS4	76.176		2.02551
SEC61B	76.085		SEC61B		SEC61B	76.085		2.02309
TBCB	76.004		TBCB		TBCB	76.004		2.02093
MRPL20	76.003		MRPL20		MRPL20	76.003		2.02091
HAX1	75.996		HAX1		HAX1	75.996		2.02072
ERCC6L	75.913		ERCC6L		ERCC6L	75.913		2.01851
KIF11	75.892		KIF11		KIF11	75.892		2.01795
VMP1	75.814		VMP1		VMP1	75.814		2.01588
LMCD1	75.685		LMCD1		LMCD1	75.685		2.01245
ZNF131	75.628		ZNF131		ZNF131	75.628		2.01093
MRPS7	75.617		MRPS7		MRPS7	75.617		2.01064
APLP2	75.594		APLP2		APLP2	75.594		2.01003
HNRNPUL1	75.539		HNRNPUL1		HNRNPUL1	75.539		2.00857
PQBP1	75.504		PQBP1		PQBP1	75.504		2.00764
RNASEK	75.481		RNASEK		RNASEK	75.481		2.00703
CEP152	75.427		CEP152		CEP152	75.427		2.00559
ABCC1	75.415		ABCC1		ABCC1	75.415		2.00527
ZMYND11	75.325		ZMYND11		ZMYND11	75.325		2.00288
NOP2	75.22		NOP2		NOP2	75.22		2.00009
DDX23	75.214		DDX23		DDX23	75.214		1.99993
CENPJ	75.206		CENPJ		CENPJ	75.206		1.99971
DARS	75.189		DARS		DARS	75.189		1.99926
ZZZ3	75.143		ZZZ3		ZZZ3	75.143		1.99804
ZNF770	75.137		ZNF770		ZNF770	75.137		1.99788
KDM3A	75.032		KDM3A		KDM3A	75.032		1.99509
HMGN2	74.97		HMGN2		HMGN2	74.97		1.99344
CEP55	74.954		CEP55		CEP55	74.954		1.99301
HIST1H4K	74.93		HIST1H4K		HIST1H4K	74.93		1.99237
NIPBL	74.916		NIPBL		NIPBL	74.916		1.992
LARS	74.869		LARS		LARS	74.869		1.99075
POF1B	74.791		POF1B		POF1B	74.791		1.98868
DNAJB11	74.708		DNAJB11		DNAJB11	74.708		1.98647
BLZF1	74.705		BLZF1		BLZF1	74.705		1.98639
PJA2	74.486		PJA2		PJA2	74.486		1.98057
ERRFI1	74.371		ERRFI1		ERRFI1	74.371		1.97751
CCNG1	74.366		CCNG1		CCNG1	74.366		1.97738
ANKRD32	74.34		ANKRD32		ANKRD32	74.34		1.97669
POLR2L	74.235		POLR2L		POLR2L	74.235		1.97389
ZEB1	74.227		ZEB1		ZEB1	74.227		1.97368
USP53	74.183		USP53		USP53	74.183		1.97251
OSER1	74.142		OSER1		OSER1	74.142		1.97142
MLPH	74.131		MLPH		MLPH	74.131		1.97113
CCND1	74.091		CCND1		CCND1	74.091		1.97007
CLTB	74.08		CLTB		CLTB	74.08		1.96977
TYMS	74.075		TYMS		TYMS	74.075		1.96964
B4GALT4	74.055		B4GALT4		B4GALT4	74.055		1.96911
LASP1	73.949		LASP1		LASP1	73.949		1.96629
HNRNPAB	73.858		HNRNPAB		HNRNPAB	73.858		1.96387
ADNP	73.826		ADNP		ADNP	73.826		1.96302
SRP9	73.792		SRP9		SRP9	73.792		1.96212
JUP	73.684		JUP		JUP	73.684		1.95924
HDLBP	73.68		HDLBP		HDLBP	73.68		1.95914
FEN1	73.619		FEN1		FEN1	73.619		1.95752
CDC123	73.616		CDC123		CDC123	73.616		1.95744
NIFK	73.577		NIFK		NIFK	73.577		1.9564
TGM2	73.534		TGM2		TGM2	73.534		1.95526
ME1	73.506		ME1		ME1	73.506		1.95451
CDC73	73.478		CDC73		CDC73	73.478		1.95377
PWP1	73.441		PWP1		PWP1	73.441		1.95278
CEP295	73.418		CEP295		CEP295	73.418		1.95217
COX8A	73.405		COX8A		COX8A	73.405		1.95183
UBXN4	73.391		UBXN4		UBXN4	73.391		1.95145
TPR	73.347		TPR		TPR	73.347		1.95028
HIST3H2A	73.331		HIST3H2A		HIST3H2A	73.331		1.94986
NCAPD2	73.287		NCAPD2		NCAPD2	73.287		1.94869
TIPARP	73.269		TIPARP		TIPARP	73.269		1.94821
ZNF189	73.201		ZNF189		ZNF189	73.201		1.9464
MPHOSPH9	73.125		MPHOSPH9		MPHOSPH9	73.125		1.94438
IMPDH2	73.041		IMPDH2		IMPDH2	73.041		1.94215
MAK16	72.973		MAK16		MAK16	72.973		1.94034
CNN3	72.858		CNN3		CNN3	72.858		1.93728
DUSP5	72.796		DUSP5		DUSP5	72.796		1.93563
MRPS22	72.773		MRPS22		MRPS22	72.773		1.93502
AP2B1	72.424		AP2B1		AP2B1	72.424		1.92574
HM13	72.415		HM13		HM13	72.415		1.9255
ERH	72.358		ERH		ERH	72.358		1.92399
YME1L1	72.343		YME1L1		YME1L1	72.343		1.92359
SUCLG1	72.343		SUCLG1		SUCLG1	72.343		1.92359
PSAT1	72.331		PSAT1		PSAT1	72.331		1.92327
CNPY2	72.325		CNPY2		CNPY2	72.325		1.92311
BRD7	72.24		BRD7		BRD7	72.24		1.92085
TSC22D1	72.154		TSC22D1		TSC22D1	72.154		1.91856
TMEM123	72.136		TMEM123		TMEM123	72.136		1.91808
ZNF480	72.122		ZNF480		ZNF480	72.122		1.91771
DTYMK	72.08		DTYMK		DTYMK	72.08		1.91659
LTBR	72.071		LTBR		LTBR	72.071		1.91635
NCOR1	72.07		NCOR1		NCOR1	72.07		1.91633
MAF1	72.056		MAF1		MAF1	72.056		1.91596
ATP5O	72.041		ATP5O		ATP5O	72.041		1.91556
AMZ2	71.997		AMZ2		AMZ2	71.997		1.91439
MAPRE1	71.979		MAPRE1		MAPRE1	71.979		1.91391
FBL	71.912		FBL		FBL	71.912		1.91213
RHPN2	71.908		RHPN2		RHPN2	71.908		1.91202
ATP5F1	71.874		ATP5F1		ATP5F1	71.874		1.91112
GPS1	71.777		GPS1		GPS1	71.777		1.90854
CEBPB	71.769		CEBPB		CEBPB	71.769		1.90832
CENPQ	71.759		CENPQ		CENPQ	71.759		1.90806
RAD23B	71.727		RAD23B		RAD23B	71.727		1.90721
ATIC	71.676		ATIC		ATIC	71.676		1.90585
BUB3	71.607		BUB3		BUB3	71.607		1.90402
FANCI	71.564		FANCI		FANCI	71.564		1.90287
SQLE	71.533		SQLE		SQLE	71.533		1.90205
MCM6	71.526		MCM6		MCM6	71.526		1.90186
CFH	71.453		CFH		CFH	71.453		1.89992
RHOC	71.327		RHOC		RHOC	71.327		1.89657
EIF2S1	71.303		EIF2S1		EIF2S1	71.303		1.89593
DDX47	71.296		DDX47		DDX47	71.296		1.89575
C20orf24	71.21		C20orf24		C20orf24	71.21		1.89346
SRFBP1	71.119		SRFBP1		SRFBP1	71.119		1.89104
COX7A2	71.11		COX7A2		COX7A2	71.11		1.8908
ZNF254	71.087		ZNF254		ZNF254	71.087		1.89019
COA4	71.062		COA4		COA4	71.062		1.88953
VCL	71.056		VCL		VCL	71.056		1.88937
NOL10	70.995		NOL10		NOL10	70.995		1.88774
MRPL21	70.931		MRPL21		MRPL21	70.931		1.88604
DEF8	70.911		DEF8		DEF8	70.911		1.88551
CUL4B	70.872		CUL4B		CUL4B	70.872		1.88447
CCDC58	70.846		CCDC58		CCDC58	70.846		1.88378
HSBP1	70.846		HSBP1		HSBP1	70.846		1.88378
SRSF9	70.823		SRSF9		SRSF9	70.823		1.88317
PRC1	70.816		PRC1		PRC1	70.816		1.88298
APOA1BP	70.762		APOA1BP		APOA1BP	70.762		1.88155
NAA10	70.729		NAA10		NAA10	70.729		1.88067
GGH	70.668		GGH		GGH	70.668		1.87905
TAF9	70.639		TAF9		TAF9	70.639		1.87828
AMD1	70.613		AMD1		AMD1	70.613		1.87759
TRMT10C	70.58		TRMT10C		TRMT10C	70.58		1.87671
MRPS35	70.563		MRPS35		MRPS35	70.563		1.87626
ACTR2	70.527		ACTR2		ACTR2	70.527		1.8753
UXT	70.5		UXT		UXT	70.5		1.87458
RAI14	70.365		RAI14		RAI14	70.365		1.87099
TNFAIP8	70.336		TNFAIP8		TNFAIP8	70.336		1.87022
TPRKB	70.318		TPRKB		TPRKB	70.318		1.86974
MRPL46	70.315		MRPL46		MRPL46	70.315		1.86966
SP3	70.307		SP3		SP3	70.307		1.86945
MRFAP1L1	70.288		MRFAP1L1		MRFAP1L1	70.288		1.86894
FKBP3	70.248		FKBP3		FKBP3	70.248		1.86788
FADS1	70.213		FADS1		FADS1	70.213		1.86695
PTRHD1	70.181		PTRHD1		PTRHD1	70.181		1.8661
AURKB	70.173		AURKB		AURKB	70.173		1.86589
CRIM1	70.145		CRIM1		CRIM1	70.145		1.86514
GMPS	70.098		GMPS		GMPS	70.098		1.86389
ZNF518A	70.082		ZNF518A		ZNF518A	70.082		1.86347
RAB34	70.039		RAB34		RAB34	70.039		1.86232
METTL5	70.019		METTL5		METTL5	70.019		1.86179
GNAS	69.943		GNAS		GNAS	69.943		1.85977
ZCCHC6	69.916		ZCCHC6		ZCCHC6	69.916		1.85905
NDUFA8	69.882		NDUFA8		NDUFA8	69.882		1.85815
TTC1	69.823		TTC1		TTC1	69.823		1.85658
SEMA3A	69.763		SEMA3A		SEMA3A	69.763		1.85499
ATP1B3	69.757		ATP1B3		ATP1B3	69.757		1.85483
TMED10	69.715		TMED10		TMED10	69.715		1.85371
PRKDC	69.71		PRKDC		PRKDC	69.71		1.85358
CDK7	69.596		CDK7		CDK7	69.596		1.85054
PCBP2	69.549		PCBP2		PCBP2	69.549		1.8493
CCNB2	69.544		CCNB2		CCNB2	69.544		1.84916
PPP2R1A	69.533		PPP2R1A		PPP2R1A	69.533		1.84887
MCM10	69.532		MCM10		MCM10	69.532		1.84884
RSPO3	69.499		RSPO3		RSPO3	69.499		1.84797
C12orf45	69.486		C12orf45		C12orf45	69.486		1.84762
SIVA1	69.485		SIVA1		SIVA1	69.485		1.84759
SNRPB2	69.47		SNRPB2		SNRPB2	69.47		1.84719
VRK1	69.421		VRK1		VRK1	69.421		1.84589
HTATIP2	69.395		HTATIP2		HTATIP2	69.395		1.8452
B3GNT2	69.278		B3GNT2		B3GNT2	69.278		1.84209
PPA1	69.166		PPA1		PPA1	69.166		1.83911
RABAC1	69.125		RABAC1		RABAC1	69.125		1.83802
SLC38A1	69.083		SLC38A1		SLC38A1	69.083		1.8369
CTDSPL2	69.037		CTDSPL2		CTDSPL2	69.037		1.83568
FUBP1	68.992		FUBP1		FUBP1	68.992		1.83448
ATP6V1F	68.987		ATP6V1F		ATP6V1F	68.987		1.83435
RBM27	68.978		RBM27		RBM27	68.978		1.83411
DDX59	68.953		DDX59		DDX59	68.953		1.83345
NDUFB4	68.938		NDUFB4		NDUFB4	68.938		1.83305
GSR	68.89		GSR		GSR	68.89		1.83177
TROVE2	68.697		TROVE2		TROVE2	68.697		1.82664
TMF1	68.677		TMF1		TMF1	68.677		1.82611
PRPF3	68.61		PRPF3		PRPF3	68.61		1.82433
SARAF	68.57		SARAF		SARAF	68.57		1.82326
CDKN3	68.564		CDKN3		CDKN3	68.564		1.8231
NBN	68.506		NBN		NBN	68.506		1.82156
GJA1	68.451		GJA1		GJA1	68.451		1.8201
TJP1	68.253		TJP1		TJP1	68.253		1.81483
RPS19BP1	68.19		RPS19BP1		RPS19BP1	68.19		1.81316
SNRPD1	68.18		SNRPD1		SNRPD1	68.18		1.81289
XRCC4	68.174		XRCC4		XRCC4	68.174		1.81273
DNAJC7	68.17		DNAJC7		DNAJC7	68.17		1.81263
SPECC1	68.138		SPECC1		SPECC1	68.138		1.81178
ZBTB11	68.09		ZBTB11		ZBTB11	68.09		1.8105
CNOT2	68.067		CNOT2		CNOT2	68.067		1.80989
CYB5A	68.031		CYB5A		CYB5A	68.031		1.80893
ACTR3	67.998		ACTR3		ACTR3	67.998		1.80805
ZNF680	67.973		ZNF680		ZNF680	67.973		1.80739
GPALPP1	67.971		GPALPP1		GPALPP1	67.971		1.80734
FLOT1	67.917		FLOT1		FLOT1	67.917		1.8059
CHUK	67.912		CHUK		CHUK	67.912		1.80577
NUP88	67.848		NUP88		NUP88	67.848		1.80407
UTP20	67.736		UTP20		UTP20	67.736		1.80109
2019-09-09	67.712		2019-09-09		43717	67.712		1.80045
H1FX	67.656		H1FX		H1FX	67.656		1.79896
MTIF2	67.624		MTIF2		MTIF2	67.624		1.79811
MTFR1	67.532		MTFR1		MTFR1	67.532		1.79566
ZNF281	67.494		ZNF281		ZNF281	67.494		1.79465
SDHB	67.486		SDHB		SDHB	67.486		1.79444
ZNF84	67.418		ZNF84		ZNF84	67.418		1.79263
CCDC47	67.369		CCDC47		CCDC47	67.369		1.79133
MSN	67.333		MSN		MSN	67.333		1.79037
DDX24	67.328		DDX24		DDX24	67.328		1.79024
PPM1G	67.324		PPM1G		PPM1G	67.324		1.79013
SNURF	67.306		SNURF		SNURF	67.306		1.78965
SEC23A	67.306		SEC23A		SEC23A	67.306		1.78965
APRT	67.296		APRT		APRT	67.296		1.78939
SF3A3	67.286		SF3A3		SF3A3	67.286		1.78912
NUDC	67.222		NUDC		NUDC	67.222		1.78742
CALM3	67.109		CALM3		CALM3	67.109		1.78442
ZNF207	67.072		ZNF207		ZNF207	67.072		1.78343
TIMP1	67.023		TIMP1		TIMP1	67.023		1.78213
C16orf87	66.984		C16orf87		C16orf87	66.984		1.78109
CDC25B	66.95		CDC25B		CDC25B	66.95		1.78019
RSRC1	66.896		RSRC1		RSRC1	66.896		1.77875
HECTD1	66.851		HECTD1		HECTD1	66.851		1.77756
EIF3I	66.764		EIF3I		EIF3I	66.764		1.77524
TLK1	66.7		TLK1		TLK1	66.7		1.77354
MRPS15	66.683		MRPS15		MRPS15	66.683		1.77309
ST13	66.632		ST13		ST13	66.632		1.77173
APOC1	66.597		APOC1		APOC1	66.597		1.7708
HAUS6	66.589		HAUS6		HAUS6	66.589		1.77059
DNAJB14	66.513		DNAJB14		DNAJB14	66.513		1.76857
PAFAH1B3	66.51		PAFAH1B3		PAFAH1B3	66.51		1.76849
SMARCA5	66.492		SMARCA5		SMARCA5	66.492		1.76801
EIF4G1	66.415		EIF4G1		EIF4G1	66.415		1.76596
TIPRL	66.401		TIPRL		TIPRL	66.401		1.76559
C3orf17	66.386		C3orf17		C3orf17	66.386		1.76519
GRN	66.384		GRN		GRN	66.384		1.76514
PTRF	66.384		PTRF		PTRF	66.384		1.76514
ZNF222	66.383		ZNF222		ZNF222	66.383		1.76511
FAM208B	66.377		FAM208B		FAM208B	66.377		1.76495
DNA2	66.373		DNA2		DNA2	66.373		1.76485
PLK1	66.324		PLK1		PLK1	66.324		1.76354
ARID4A	66.314		ARID4A		ARID4A	66.314		1.76328
EFTUD2	66.231		EFTUD2		EFTUD2	66.231		1.76107
CCND3	66.179		CCND3		CCND3	66.179		1.75969
EBP	66.072		EBP		EBP	66.072		1.75684
KNSTRN	66.045		KNSTRN		KNSTRN	66.045		1.75612
ICT1	66.044		ICT1		ICT1	66.044		1.7561
MAT2A	66.031		MAT2A		MAT2A	66.031		1.75575
GANAB	66.026		GANAB		GANAB	66.026		1.75562
SPTLC1	66.026		SPTLC1		SPTLC1	66.026		1.75562
ZC3H13	65.989		ZC3H13		ZC3H13	65.989		1.75464
RC3H2	65.955		RC3H2		RC3H2	65.955		1.75373
NUF2	65.927		NUF2		NUF2	65.927		1.75299
ATP5L	65.925		ATP5L		ATP5L	65.925		1.75293
TXNDC5	65.87		TXNDC5		TXNDC5	65.87		1.75147
TESC	65.857		TESC		TESC	65.857		1.75113
NAE1	65.846		NAE1		NAE1	65.846		1.75083
H2AFY	65.845		H2AFY		H2AFY	65.845		1.75081
TUBA1A	65.817		TUBA1A		TUBA1A	65.817		1.75006
TMEM59	65.794		TMEM59		TMEM59	65.794		1.74945
MAP4K3	65.788		MAP4K3		MAP4K3	65.788		1.74929
PLD3	65.759		PLD3		PLD3	65.759		1.74852
UBQLN1	65.759		UBQLN1		UBQLN1	65.759		1.74852
CDC20	65.754		CDC20		CDC20	65.754		1.74839
PDLIM5	65.753		PDLIM5		PDLIM5	65.753		1.74836
BMPR1A	65.736		BMPR1A		BMPR1A	65.736		1.74791
SF3B5	65.707		SF3B5		SF3B5	65.707		1.74714
ASCC3	65.696		ASCC3		ASCC3	65.696		1.74684
C5	65.649		C5		C5	65.649		1.74559
EMC7	65.612		EMC7		EMC7	65.612		1.74461
MBNL1	65.592		MBNL1		MBNL1	65.592		1.74408
RNPS1	65.567		RNPS1		RNPS1	65.567		1.74341
PDS5B	65.501		PDS5B		PDS5B	65.501		1.74166
PBDC1	65.46		PBDC1		PBDC1	65.46		1.74057
HIST1H3F	65.448		HIST1H3F		HIST1H3F	65.448		1.74025
UTP14A	65.412		UTP14A		UTP14A	65.412		1.73929
MRPS9	65.398		MRPS9		MRPS9	65.398		1.73892
MYC	65.331		MYC		MYC	65.331		1.73714
G3BP2	65.33		G3BP2		G3BP2	65.33		1.73711
MSANTD3	65.301		MSANTD3		MSANTD3	65.301		1.73634
NXT1	65.282		NXT1		NXT1	65.282		1.73584
NEDD1	65.159		NEDD1		NEDD1	65.159		1.73257
DYNC1I2	65.154		DYNC1I2		DYNC1I2	65.154		1.73243
ASAH1	65.098		ASAH1		ASAH1	65.098		1.73094
WDR34	65.096		WDR34		WDR34	65.096		1.73089
ZFAND6	65.037		ZFAND6		ZFAND6	65.037		1.72932
PDS5A	65.034		PDS5A		PDS5A	65.034		1.72924
WWP1	64.924		WWP1		WWP1	64.924		1.72632
CLIP1	64.854		CLIP1		CLIP1	64.854		1.72446
POLR2C	64.819		POLR2C		POLR2C	64.819		1.72353
NOLC1	64.686		NOLC1		NOLC1	64.686		1.71999
PDCD6	64.653		PDCD6		PDCD6	64.653		1.71911
GMNN	64.624		GMNN		GMNN	64.624		1.71834
ATF2	64.599		ATF2		ATF2	64.599		1.71768
NR2C1	64.531		NR2C1		NR2C1	64.531		1.71587
TMEM30A	64.531		TMEM30A		TMEM30A	64.531		1.71587
MEA1	64.473		MEA1		MEA1	64.473		1.71433
PLEC	64.463		PLEC		PLEC	64.463		1.71406
SARS	64.454		SARS		SARS	64.454		1.71382
CDC26	64.379		CDC26		CDC26	64.379		1.71183
STAU2	64.265		STAU2		STAU2	64.265		1.70879
EIF2AK2	64.216		EIF2AK2		EIF2AK2	64.216		1.70749
PPHLN1	64.172		PPHLN1		PPHLN1	64.172		1.70632
CNBP	64.153		CNBP		CNBP	64.153		1.70582
GHITM	64.075		GHITM		GHITM	64.075		1.70374
SNRNP200	64.068		SNRNP200		SNRNP200	64.068		1.70356
CMC2	64.063		CMC2		CMC2	64.063		1.70342
BICC1	63.978		BICC1		BICC1	63.978		1.70116
USP22	63.938		USP22		USP22	63.938		1.7001
IBTK	63.935		IBTK		IBTK	63.935		1.70002
PHF14	63.915		PHF14		PHF14	63.915		1.69949
HNRNPU	63.849		HNRNPU		HNRNPU	63.849		1.69773
LRP6	63.794		LRP6		LRP6	63.794		1.69627
PCMT1	63.784		PCMT1		PCMT1	63.784		1.696
IMMT	63.774		IMMT		IMMT	63.774		1.69574
PDIA3	63.763		PDIA3		PDIA3	63.763		1.69545
SNORA53	63.759		SNORA53		SNORA53	63.759		1.69534
SCAND1	63.721		SCAND1		SCAND1	63.721		1.69433
GLRX3	63.716		GLRX3		GLRX3	63.716		1.6942
ORC3	63.714		ORC3		ORC3	63.714		1.69414
SMARCAD1	63.641		SMARCAD1		SMARCAD1	63.641		1.6922
UQCRQ	63.632		UQCRQ		UQCRQ	63.632		1.69196
AZIN1	63.56		AZIN1		AZIN1	63.56		1.69005
MFN1	63.513		MFN1		MFN1	63.513		1.6888
FLII	63.504		FLII		FLII	63.504		1.68856
ETNK1	63.495		ETNK1		ETNK1	63.495		1.68832
BAZ1B	63.434		BAZ1B		BAZ1B	63.434		1.6867
GRWD1	63.331		GRWD1		GRWD1	63.331		1.68396
GMFB	63.31		GMFB		GMFB	63.31		1.6834
EXOSC4	63.231		EXOSC4		EXOSC4	63.231		1.6813
PDZD8	63.215		PDZD8		PDZD8	63.215		1.68088
SUZ12	63.144		SUZ12		SUZ12	63.144		1.67899
THUMPD1	63.077		THUMPD1		THUMPD1	63.077		1.67721
IGFBP6	63.058		IGFBP6		IGFBP6	63.058		1.6767
QSER1	62.926		QSER1		QSER1	62.926		1.67319
SRPK2	62.794		SRPK2		SRPK2	62.794		1.66968
EIF1AX	62.773		EIF1AX		EIF1AX	62.773		1.66912
VBP1	62.746		VBP1		VBP1	62.746		1.6684
NAA20	62.728		NAA20		NAA20	62.728		1.66793
ROMO1	62.711		ROMO1		ROMO1	62.711		1.66747
SLC4A2	62.62		SLC4A2		SLC4A2	62.62		1.66505
DLD	62.619		DLD		DLD	62.619		1.66503
HIF1A-AS2	62.617		HIF1A-AS2		HIF1A-AS2	62.617		1.66497
CCDC186	62.587		CCDC186		CCDC186	62.587		1.66418
PRPF18	62.559		PRPF18		PRPF18	62.559		1.66343
CALCOCO2	62.488		CALCOCO2		CALCOCO2	62.488		1.66154
AIMP1	62.446		AIMP1		AIMP1	62.446		1.66043
TMX2	62.436		TMX2		TMX2	62.436		1.66016
ARPC5	62.433		ARPC5		ARPC5	62.433		1.66008
DCAF13	62.365		DCAF13		DCAF13	62.365		1.65827
ROCK2	62.161		ROCK2		ROCK2	62.161		1.65285
PIK3C2A	62.083		PIK3C2A		PIK3C2A	62.083		1.65078
PRKAA1	62.038		PRKAA1		PRKAA1	62.038		1.64958
ZMPSTE24	62.03		ZMPSTE24		ZMPSTE24	62.03		1.64937
PLK4	62.025		PLK4		PLK4	62.025		1.64923
TPM3	61.96		TPM3		TPM3	61.96		1.6475
CD81	61.931		CD81		CD81	61.931		1.64673
NPC2	61.897		NPC2		NPC2	61.897		1.64583
JTB	61.822		JTB		JTB	61.822		1.64384
KIF22	61.802		KIF22		KIF22	61.802		1.6433
MIER3	61.773		MIER3		MIER3	61.773		1.64253
DDOST	61.757		DDOST		DDOST	61.757		1.64211
ALKBH5	61.74		ALKBH5		ALKBH5	61.74		1.64166
CTNNAL1	61.708		CTNNAL1		CTNNAL1	61.708		1.6408
TGFBR2	61.666		TGFBR2		TGFBR2	61.666		1.63969
CMC1	61.656		CMC1		CMC1	61.656		1.63942
GLA	61.632		GLA		GLA	61.632		1.63878
NTPCR	61.573		NTPCR		NTPCR	61.573		1.63721
M6PR	61.57		M6PR		M6PR	61.57		1.63713
MRPL3	61.542		MRPL3		MRPL3	61.542		1.63639
YIPF4	61.473		YIPF4		YIPF4	61.473		1.63456
RCN2	61.448		RCN2		RCN2	61.448		1.63389
HMGA1	61.442		HMGA1		HMGA1	61.442		1.63373
DRAP1	61.408		DRAP1		DRAP1	61.408		1.63283
TUBG1	61.379		TUBG1		TUBG1	61.379		1.63206
MCM3	61.266		MCM3		MCM3	61.266		1.62905
FIS1	61.262		FIS1		FIS1	61.262		1.62895
C7orf50	61.229		C7orf50		C7orf50	61.229		1.62807
HN1	61.148		HN1		HN1	61.148		1.62591
USP9X	61.144		USP9X		USP9X	61.144		1.62581
SND1	61.108		SND1		SND1	61.108		1.62485
GNG11	61.105		GNG11		GNG11	61.105		1.62477
ANAPC11	61.103		ANAPC11		ANAPC11	61.103		1.62472
ASUN	61.003		ASUN		ASUN	61.003		1.62206
CKAP2L	60.994		CKAP2L		CKAP2L	60.994		1.62182
YWHAG	60.917		YWHAG		YWHAG	60.917		1.61977
EXOC6	60.756		EXOC6		EXOC6	60.756		1.61549
NOP16	60.718		NOP16		NOP16	60.718		1.61448
ABCD3	60.718		ABCD3		ABCD3	60.718		1.61448
PSMA1	60.643		PSMA1		PSMA1	60.643		1.61249
GTF3C6	60.637		GTF3C6		GTF3C6	60.637		1.61233
EPS8	60.594		EPS8		EPS8	60.594		1.61118
PSMB4	60.593		PSMB4		PSMB4	60.593		1.61116
NDUFAF2	60.58		NDUFAF2		NDUFAF2	60.58		1.61081
HEATR1	60.574		HEATR1		HEATR1	60.574		1.61065
ITCH	60.515		ITCH		ITCH	60.515		1.60908
NUDCD1	60.452		NUDCD1		NUDCD1	60.452		1.60741
GOLM1	60.408		GOLM1		GOLM1	60.408		1.60624
SASS6	60.39		SASS6		SASS6	60.39		1.60576
ARRDC3	60.347		ARRDC3		ARRDC3	60.347		1.60462
MAP2K6	60.271		MAP2K6		MAP2K6	60.271		1.60259
PSMB5	60.268		PSMB5		PSMB5	60.268		1.60251
COPS5	60.268		COPS5		COPS5	60.268		1.60251
TRAPPC5	60.261		TRAPPC5		TRAPPC5	60.261		1.60233
PLS1	60.238		PLS1		PLS1	60.238		1.60172
HSPA14	60.191		HSPA14		HSPA14	60.191		1.60047
LENG1	60.187		LENG1		LENG1	60.187		1.60036
MYH9	60.164		MYH9		MYH9	60.164		1.59975
BNIP3L	60.13		BNIP3L		BNIP3L	60.13		1.59885
PHPT1	60.1		PHPT1		PHPT1	60.1		1.59805
ALDH3A2	60.089		ALDH3A2		ALDH3A2	60.089		1.59776
LPGAT1	60.068		LPGAT1		LPGAT1	60.068		1.5972
BLVRA	60.048		BLVRA		BLVRA	60.048		1.59667
TXNL1	60.038		TXNL1		TXNL1	60.038		1.5964
SERBP1	59.971		SERBP1		SERBP1	59.971		1.59462
ACP1	59.956		ACP1		ACP1	59.956		1.59422
ECI1	59.945		ECI1		ECI1	59.945		1.59393
PARP2	59.938		PARP2		PARP2	59.938		1.59374
NUCB1	59.935		NUCB1		NUCB1	59.935		1.59366
NUP50	59.904		NUP50		NUP50	59.904		1.59284
DHX8	59.852		DHX8		DHX8	59.852		1.59145
SDC1	59.837		SDC1		SDC1	59.837		1.59105
MVP	59.782		MVP		MVP	59.782		1.58959
SETD3	59.78		SETD3		SETD3	59.78		1.58954
KIFC3	59.749		KIFC3		KIFC3	59.749		1.58871
LSM7	59.734		LSM7		LSM7	59.734		1.58832
BUD31	59.724		BUD31		BUD31	59.724		1.58805
MCFD2	59.709		MCFD2		MCFD2	59.709		1.58765
SOCS6	59.656		SOCS6		SOCS6	59.656		1.58624
USPL1	59.654		USPL1		USPL1	59.654		1.58619
RNH1	59.643		RNH1		RNH1	59.643		1.5859
ADH5	59.64		ADH5		ADH5	59.64		1.58582
RMI1	59.608		RMI1		RMI1	59.608		1.58497
ZNF217	59.53		ZNF217		ZNF217	59.53		1.58289
FAM175B	59.514		FAM175B		FAM175B	59.514		1.58247
DDX46	59.508		DDX46		DDX46	59.508		1.58231
ZNF121	59.493		ZNF121		ZNF121	59.493		1.58191
TMEM205	59.456		TMEM205		TMEM205	59.456		1.58092
SSU72	59.394		SSU72		SSU72	59.394		1.57928
DPY30	59.384		DPY30		DPY30	59.384		1.57901
MAD2L1	59.279		MAD2L1		MAD2L1	59.279		1.57622
SNORA41	59.168		SNORA41		SNORA41	59.168		1.57327
TMEM156	59.165		TMEM156		TMEM156	59.165		1.57319
UTP6	59.152		UTP6		UTP6	59.152		1.57284
ITM2B	59.109		ITM2B		ITM2B	59.109		1.5717
GRHPR	59.102		GRHPR		GRHPR	59.102		1.57151
CIB1	59.086		CIB1		CIB1	59.086		1.57109
LTA4H	59.077		LTA4H		LTA4H	59.077		1.57085
KIF15	59.028		KIF15		KIF15	59.028		1.56954
STARD7	58.992		STARD7		STARD7	58.992		1.56859
DYNC1H1	58.969		DYNC1H1		DYNC1H1	58.969		1.56797
SNORA74A	58.953		SNORA74A		SNORA74A	58.953		1.56755
ZNF823	58.926		ZNF823		ZNF823	58.926		1.56683
CDC6	58.918		CDC6		CDC6	58.918		1.56662
H2AFX	58.836		H2AFX		H2AFX	58.836		1.56444
BIRC2	58.828		BIRC2		BIRC2	58.828		1.56423
CTR9	58.821		CTR9		CTR9	58.821		1.56404
IKBIP	58.761		IKBIP		IKBIP	58.761		1.56244
NR2F6	58.705		NR2F6		NR2F6	58.705		1.56096
MYEOV2	58.682		MYEOV2		MYEOV2	58.682		1.56034
GOLGA5	58.645		GOLGA5		GOLGA5	58.645		1.55936
ABCC3	58.575		ABCC3		ABCC3	58.575		1.5575
TRIM16L	58.551		TRIM16L		TRIM16L	58.551		1.55686
ZCRB1	58.521		ZCRB1		ZCRB1	58.521		1.55606
ACTR6	58.508		ACTR6		ACTR6	58.508		1.55572
EIF4H	58.498		EIF4H		EIF4H	58.498		1.55545
SPAG7	58.496		SPAG7		SPAG7	58.496		1.5554
CLPTM1	58.47		CLPTM1		CLPTM1	58.47		1.55471
PHAX	58.457		PHAX		PHAX	58.457		1.55436
ZNF184	58.454		ZNF184		ZNF184	58.454		1.55428
SUCLA2	58.306		SUCLA2		SUCLA2	58.306		1.55035
PTBP3	58.258		PTBP3		PTBP3	58.258		1.54907
DHX40	58.244		DHX40		DHX40	58.244		1.5487
RASSF9	58.175		RASSF9		RASSF9	58.175		1.54686
ARPP19	58.167		ARPP19		ARPP19	58.167		1.54665
APMAP	58.16		APMAP		APMAP	58.16		1.54646
MRPL38	58.077		MRPL38		MRPL38	58.077		1.54426
GCSH	58.054		GCSH		GCSH	58.054		1.54365
BNIP3	58.053		BNIP3		BNIP3	58.053		1.54362
NUCB2	58.036		NUCB2		NUCB2	58.036		1.54317
DYNLRB1	57.951		DYNLRB1		DYNLRB1	57.951		1.54091
ZFP1	57.853		ZFP1		ZFP1	57.853		1.5383
PRPF4	57.822		PRPF4		PRPF4	57.822		1.53748
ZBTB41	57.795		ZBTB41		ZBTB41	57.795		1.53676
BOLA3	57.794		BOLA3		BOLA3	57.794		1.53673
BRCA2	57.754		BRCA2		BRCA2	57.754		1.53567
PAWR	57.664		PAWR		PAWR	57.664		1.53328
TOM1L1	57.631		TOM1L1		TOM1L1	57.631		1.5324
NSMCE2	57.559		NSMCE2		NSMCE2	57.559		1.53048
OXLD1	57.531		OXLD1		OXLD1	57.531		1.52974
TMEM256	57.519		TMEM256		TMEM256	57.519		1.52942
GART	57.445		GART		GART	57.445		1.52745
CCP110	57.417		CCP110		CCP110	57.417		1.52671
DOCK10	57.405		DOCK10		DOCK10	57.405		1.52639
ERF	57.374		ERF		ERF	57.374		1.52556
GTF2F2	57.34		GTF2F2		GTF2F2	57.34		1.52466
AHCTF1	57.277		AHCTF1		AHCTF1	57.277		1.52298
DDX42	57.217		DDX42		DDX42	57.217		1.52139
TMEM2	57.214		TMEM2		TMEM2	57.214		1.52131
UQCRC2	57.174		UQCRC2		UQCRC2	57.174		1.52025
SNHG6	57.16		SNHG6		SNHG6	57.16		1.51987
GNB1	57.131		GNB1		GNB1	57.131		1.5191
SNX17	57.079		SNX17		SNX17	57.079		1.51772
U2AF1	57.073		U2AF1		U2AF1	57.073		1.51756
DTL	57.054		DTL		DTL	57.054		1.51706
PRKRIR	57.051		PRKRIR		PRKRIR	57.051		1.51698
CENPB	56.966		CENPB		CENPB	56.966		1.51472
CTTN	56.89		CTTN		CTTN	56.89		1.51269
ERLEC1	56.85		ERLEC1		ERLEC1	56.85		1.51163
BRWD1	56.805		BRWD1		BRWD1	56.805		1.51043
DDX27	56.773		DDX27		DDX27	56.773		1.50958
HEXB	56.769		HEXB		HEXB	56.769		1.50948
RUVBL1	56.768		RUVBL1		RUVBL1	56.768		1.50945
LY6E	56.691		LY6E		LY6E	56.691		1.5074
TAB2	56.638		TAB2		TAB2	56.638		1.50599
ZFAND5	56.586		ZFAND5		ZFAND5	56.586		1.50461
LBR	56.53		LBR		LBR	56.53		1.50312
CALM1	56.378		CALM1		CALM1	56.378		1.49908
MZT2B	56.341		MZT2B		MZT2B	56.341		1.4981
FAM178A	56.304		FAM178A		FAM178A	56.304		1.49711
DDX50	56.285		DDX50		DDX50	56.285		1.49661
S100A16	56.264		S100A16		S100A16	56.264		1.49605
RRAGA	56.258		RRAGA		RRAGA	56.258		1.49589
MGA	56.256		MGA		MGA	56.256		1.49584
SRC	56.252		SRC		SRC	56.252		1.49573
FGD6	56.252		FGD6		FGD6	56.252		1.49573
TIMM10	56.223		TIMM10		TIMM10	56.223		1.49496
ARHGDIA	56.182		ARHGDIA		ARHGDIA	56.182		1.49387
SNRNP27	56.158		SNRNP27		SNRNP27	56.158		1.49323
NSMCE4A	56.138		NSMCE4A		NSMCE4A	56.138		1.4927
NFAT5	56.1		NFAT5		NFAT5	56.1		1.49169
NDUFS1	56.079		NDUFS1		NDUFS1	56.079		1.49113
RAD54B	56.073		RAD54B		RAD54B	56.073		1.49097
NBR1	56.02		NBR1		NBR1	56.02		1.48956
AKAP9	55.998		AKAP9		AKAP9	55.998		1.48898
IER5	55.948		IER5		IER5	55.948		1.48765
PALLD	55.938		PALLD		PALLD	55.938		1.48738
DRG1	55.909		DRG1		DRG1	55.909		1.48661
SDAD1	55.831		SDAD1		SDAD1	55.831		1.48454
STAT3	55.831		STAT3		STAT3	55.831		1.48454
UPF2	55.83		UPF2		UPF2	55.83		1.48451
MRPS28	55.819		MRPS28		MRPS28	55.819		1.48422
DICER1	55.732		DICER1		DICER1	55.732		1.4819
MIEN1	55.723		MIEN1		MIEN1	55.723		1.48166
SCFD1	55.657		SCFD1		SCFD1	55.657		1.47991
HNRNPD	55.634		HNRNPD		HNRNPD	55.634		1.4793
CCDC34	55.63		CCDC34		CCDC34	55.63		1.47919
GCLM	55.566		GCLM		GCLM	55.566		1.47749
DCAF7	55.564		DCAF7		DCAF7	55.564		1.47744
ZNF780A	55.557		ZNF780A		ZNF780A	55.557		1.47725
ZFAS1	55.537		ZFAS1		ZFAS1	55.537		1.47672
SREBF1	55.46		SREBF1		SREBF1	55.46		1.47467
HMGN3	55.413		HMGN3		HMGN3	55.413		1.47342
TBCE	55.366		TBCE		TBCE	55.366		1.47217
FAR1	55.358		FAR1		FAR1	55.358		1.47196
YBX3	55.341		YBX3		YBX3	55.341		1.47151
PPP5C	55.282		PPP5C		PPP5C	55.282		1.46994
CPD	55.228		CPD		CPD	55.228		1.4685
DTD1	55.227		DTD1		DTD1	55.227		1.46848
GLOD4	55.174		GLOD4		GLOD4	55.174		1.46707
KPNA3	55.161		KPNA3		KPNA3	55.161		1.46672
PIR	55.151		PIR		PIR	55.151		1.46645
IWS1	55.118		IWS1		IWS1	55.118		1.46558
EML4	55.111		EML4		EML4	55.111		1.46539
RAB1A	55.054		RAB1A		RAB1A	55.054		1.46388
ATP6V1D	55.03		ATP6V1D		ATP6V1D	55.03		1.46324
ZC3H11A	55.011		ZC3H11A		ZC3H11A	55.011		1.46273
KIAA0100	55.007		KIAA0100		KIAA0100	55.007		1.46263
EMC3	55.006		EMC3		EMC3	55.006		1.4626
CDK2AP1	54.995		CDK2AP1		CDK2AP1	54.995		1.46231
SOCS4	54.963		SOCS4		SOCS4	54.963		1.46146
CAMSAP2	54.921		CAMSAP2		CAMSAP2	54.921		1.46034
DDRGK1	54.877		DDRGK1		DDRGK1	54.877		1.45917
PCGF1	54.853		PCGF1		PCGF1	54.853		1.45853
NCOA7	54.841		NCOA7		NCOA7	54.841		1.45821
NT5C3B	54.823		NT5C3B		NT5C3B	54.823		1.45773
ARID4B	54.806		ARID4B		ARID4B	54.806		1.45728
HNRNPH3	54.795		HNRNPH3		HNRNPH3	54.795		1.45699
THOC7	54.751		THOC7		THOC7	54.751		1.45582
FNDC3B	54.709		FNDC3B		FNDC3B	54.709		1.4547
RNF181	54.688		RNF181		RNF181	54.688		1.45414
FCHO2	54.666		FCHO2		FCHO2	54.666		1.45356
LOC729348	54.653		LOC729348		LOC729348	54.653		1.45321
CUL3	54.59		CUL3		CUL3	54.59		1.45154
CHD2	54.522		CHD2		CHD2	54.522		1.44973
RAD51C	54.516		RAD51C		RAD51C	54.516		1.44957
SEC24B	54.476		SEC24B		SEC24B	54.476		1.44851
RLIM	54.463		RLIM		RLIM	54.463		1.44816
NUP98	54.443		NUP98		NUP98	54.443		1.44763
AFTPH	54.4		AFTPH		AFTPH	54.4		1.44649
HERC4	54.323		HERC4		HERC4	54.323		1.44444
SDHA	54.289		SDHA		SDHA	54.289		1.44353
ARL4C	54.284		ARL4C		ARL4C	54.284		1.4434
ZFYVE16	54.2		ZFYVE16		ZFYVE16	54.2		1.44117
FERMT2	54.182		FERMT2		FERMT2	54.182		1.44069
MRPL36	54.084		MRPL36		MRPL36	54.084		1.43808
ATP1A1	54.062		ATP1A1		ATP1A1	54.062		1.4375
ZNF248	54.055		ZNF248		ZNF248	54.055		1.43731
CPLX2	54.041		CPLX2		CPLX2	54.041		1.43694
ATP6V0C	54.033		ATP6V0C		ATP6V0C	54.033		1.43673
CD9	54.004		CD9		CD9	54.004		1.43596
ATRAID	54.004		ATRAID		ATRAID	54.004		1.43596
GTF2E2	54.003		GTF2E2		GTF2E2	54.003		1.43593
C11orf74	53.991		C11orf74		C11orf74	53.991		1.43561
FAM60A	53.958		FAM60A		FAM60A	53.958		1.43473
RACGAP1	53.95		RACGAP1		RACGAP1	53.95		1.43452
LXN	53.922		LXN		LXN	53.922		1.43378
SNRPC	53.903		SNRPC		SNRPC	53.903		1.43327
HYPK	53.887		HYPK		HYPK	53.887		1.43285
THRAP3	53.852		THRAP3		THRAP3	53.852		1.43191
MRPL45	53.817		MRPL45		MRPL45	53.817		1.43098
VAT1	53.807		VAT1		VAT1	53.807		1.43072
DNAJC8	53.765		DNAJC8		DNAJC8	53.765		1.4296
FAM50A	53.733		FAM50A		FAM50A	53.733		1.42875
2019-09-10	53.687		2019-09-10		43718	53.687		1.42753
SNORA61	53.665		SNORA61		SNORA61	53.665		1.42694
SUPT5H	53.658		SUPT5H		SUPT5H	53.658		1.42676
MRPL48	53.622		MRPL48		MRPL48	53.622		1.4258
PCDH9	53.598		PCDH9		PCDH9	53.598		1.42516
ZNF302	53.583		ZNF302		ZNF302	53.583		1.42476
URI1	53.574		URI1		URI1	53.574		1.42452
PLP2	53.562		PLP2		PLP2	53.562		1.4242
MTPAP	53.559		MTPAP		MTPAP	53.559		1.42412
TOPBP1	53.539		TOPBP1		TOPBP1	53.539		1.42359
MDH2	53.495		MDH2		MDH2	53.495		1.42242
VASP	53.444		VASP		VASP	53.444		1.42107
EIF6	53.424		EIF6		EIF6	53.424		1.42053
CXCL5	53.4		CXCL5		CXCL5	53.4		1.4199
GNG10	53.389		GNG10		GNG10	53.389		1.4196
LAMTOR1	53.383		LAMTOR1		LAMTOR1	53.383		1.41944
CENPC	53.376		CENPC		CENPC	53.376		1.41926
CALD1	53.344		CALD1		CALD1	53.344		1.41841
FRS2	53.331		FRS2		FRS2	53.331		1.41806
HSPA2	53.311		HSPA2		HSPA2	53.311		1.41753
FAM213A	53.272		FAM213A		FAM213A	53.272		1.41649
TIMM9	53.238		TIMM9		TIMM9	53.238		1.41559
MITD1	53.222		MITD1		MITD1	53.222		1.41516
EFR3A	53.212		EFR3A		EFR3A	53.212		1.4149
LAMTOR2	53.196		LAMTOR2		LAMTOR2	53.196		1.41447
WDR89	53.191		WDR89		WDR89	53.191		1.41434
NUSAP1	53.159		NUSAP1		NUSAP1	53.159		1.41349
ARL2	53.09		ARL2		ARL2	53.09		1.41165
ILF3	53.067		ILF3		ILF3	53.067		1.41104
RNMTL1	53.033		RNMTL1		RNMTL1	53.033		1.41014
LMO7	53.023		LMO7		LMO7	53.023		1.40987
ZMYM2	53.02		ZMYM2		ZMYM2	53.02		1.40979
SHTN1	53.015		SHTN1		SHTN1	53.015		1.40966
CPSF2	52.965		CPSF2		CPSF2	52.965		1.40833
CXCL2	52.925		CXCL2		CXCL2	52.925		1.40727
DDX17	52.885		DDX17		DDX17	52.885		1.4062
PIN1	52.838		PIN1		PIN1	52.838		1.40495
PEPD	52.815		PEPD		PEPD	52.815		1.40434
TVP23B	52.814		TVP23B		TVP23B	52.814		1.40431
LTN1	52.801		LTN1		LTN1	52.801		1.40397
KDELR1	52.769		KDELR1		KDELR1	52.769		1.40312
GOT2	52.709		GOT2		GOT2	52.709		1.40152
LLPH	52.707		LLPH		LLPH	52.707		1.40147
COPS4	52.658		COPS4		COPS4	52.658		1.40017
VPS29	52.655		VPS29		VPS29	52.655		1.40009
AFF4	52.653		AFF4		AFF4	52.653		1.40003
NFU1	52.627		NFU1		NFU1	52.627		1.39934
MCM5	52.624		MCM5		MCM5	52.624		1.39926
GLUD1	52.614		GLUD1		GLUD1	52.614		1.399
ATP5G2	52.587		ATP5G2		ATP5G2	52.587		1.39828
MNAT1	52.568		MNAT1		MNAT1	52.568		1.39777
ZNF160	52.519		ZNF160		ZNF160	52.519		1.39647
TRAPPC1	52.511		TRAPPC1		TRAPPC1	52.511		1.39626
CETN3	52.498		CETN3		CETN3	52.498		1.39591
WTAP	52.485		WTAP		WTAP	52.485		1.39557
FH	52.471		FH		FH	52.471		1.39519
PITPNA-AS1	52.409		PITPNA-AS1		PITPNA-AS1	52.409		1.39355
KBTBD2	52.39		KBTBD2		KBTBD2	52.39		1.39304
PSENEN	52.379		PSENEN		PSENEN	52.379		1.39275
TADA3	52.356		TADA3		TADA3	52.356		1.39214
TRIM16	52.274		TRIM16		TRIM16	52.274		1.38996
HPGD	52.186		HPGD		HPGD	52.186		1.38762
NAA35	52.169		NAA35		NAA35	52.169		1.38716
CLPTM1L	52.143		CLPTM1L		CLPTM1L	52.143		1.38647
NNMT	52.1		NNMT		NNMT	52.1		1.38533
SLC39A1	52.063		SLC39A1		SLC39A1	52.063		1.38435
CCSER2	51.946		CCSER2		CCSER2	51.946		1.38123
CFL2	51.936		CFL2		CFL2	51.936		1.38097
ANKRD27	51.932		ANKRD27		ANKRD27	51.932		1.38086
POMP	51.902		POMP		POMP	51.902		1.38006
SSR4	51.889		SSR4		SSR4	51.889		1.37972
CUTA	51.884		CUTA		CUTA	51.884		1.37959
APC	51.841		APC		APC	51.841		1.37844
RABGGTB	51.835		RABGGTB		RABGGTB	51.835		1.37828
CORO1C	51.829		CORO1C		CORO1C	51.829		1.37812
FOXN2	51.822		FOXN2		FOXN2	51.822		1.37794
SDCBP	51.812		SDCBP		SDCBP	51.812		1.37767
ANXA11	51.802		ANXA11		ANXA11	51.802		1.37741
SLMO2-ATP5E	51.795		SLMO2-ATP5E		SLMO2-ATP5E	51.795		1.37722
CNOT7	51.792		CNOT7		CNOT7	51.792		1.37714
TUBB3	51.722		TUBB3		TUBB3	51.722		1.37528
NEK2	51.721		NEK2		NEK2	51.721		1.37525
RPP38	51.709		RPP38		RPP38	51.709		1.37493
AP3B1	51.7		AP3B1		AP3B1	51.7		1.37469
KCTD9	51.677		KCTD9		KCTD9	51.677		1.37408
YTHDF3	51.664		YTHDF3		YTHDF3	51.664		1.37374
ATP6AP2	51.576		ATP6AP2		ATP6AP2	51.576		1.3714
TSPAN4	51.571		TSPAN4		TSPAN4	51.571		1.37126
ANAPC5	51.564		ANAPC5		ANAPC5	51.564		1.37108
ZNF226	51.547		ZNF226		ZNF226	51.547		1.37063
PFN2	51.544		PFN2		PFN2	51.544		1.37055
CAPN1	51.472		CAPN1		CAPN1	51.472		1.36863
GBE1	51.466		GBE1		GBE1	51.466		1.36847
TIMM17B	51.446		TIMM17B		TIMM17B	51.446		1.36794
MCPH1	51.418		MCPH1		MCPH1	51.418		1.3672
ZNF181	51.399		ZNF181		ZNF181	51.399		1.36669
FNDC3A	51.392		FNDC3A		FNDC3A	51.392		1.3665
MRPS24	51.348		MRPS24		MRPS24	51.348		1.36533
ZNF724P	51.321		ZNF724P		ZNF724P	51.321		1.36462
DCLRE1A	51.319		DCLRE1A		DCLRE1A	51.319		1.36456
GBAS	51.316		GBAS		GBAS	51.316		1.36448
TIMM8B	51.246		TIMM8B		TIMM8B	51.246		1.36262
GUK1	51.116		GUK1		GUK1	51.116		1.35916
NRBF2	51.082		NRBF2		NRBF2	51.082		1.35826
SNX6	51.054		SNX6		SNX6	51.054		1.35752
ATP6V0E1	51.047		ATP6V0E1		ATP6V0E1	51.047		1.35733
PNRC2	51.026		PNRC2		PNRC2	51.026		1.35677
EZH2	51.006		EZH2		EZH2	51.006		1.35624
CTTNBP2NL	50.99		CTTNBP2NL		CTTNBP2NL	50.99		1.35581
SRP19	50.983		SRP19		SRP19	50.983		1.35563
WWTR1	50.982		WWTR1		WWTR1	50.982		1.3556
SUB1	50.954		SUB1		SUB1	50.954		1.35486
SLC27A2	50.877		SLC27A2		SLC27A2	50.877		1.35281
UBLCP1	50.851		UBLCP1		UBLCP1	50.851		1.35212
TSG101	50.837		TSG101		TSG101	50.837		1.35175
MAP7	50.832		MAP7		MAP7	50.832		1.35161
MRPL27	50.791		MRPL27		MRPL27	50.791		1.35052
VPS26A	50.782		VPS26A		VPS26A	50.782		1.35028
API5	50.778		API5		API5	50.778		1.35018
TMEM147	50.777		TMEM147		TMEM147	50.777		1.35015
HRAS	50.699		HRAS		HRAS	50.699		1.34808
SMAD2	50.653		SMAD2		SMAD2	50.653		1.34685
TK1	50.653		TK1		TK1	50.653		1.34685
ELOVL5	50.622		ELOVL5		ELOVL5	50.622		1.34603
ZNF624	50.607		ZNF624		ZNF624	50.607		1.34563
DDX39A	50.568		DDX39A		DDX39A	50.568		1.34459
COX7A2L	50.53		COX7A2L		COX7A2L	50.53		1.34358
CALU	50.526		CALU		CALU	50.526		1.34348
SCO1	50.519		SCO1		SCO1	50.519		1.34329
ZNF564	50.514		ZNF564		ZNF564	50.514		1.34316
FASTKD5	50.509		FASTKD5		FASTKD5	50.509		1.34302
ERCC1	50.499		ERCC1		ERCC1	50.499		1.34276
ELF2	50.486		ELF2		ELF2	50.486		1.34241
SLC20A1	50.45		SLC20A1		SLC20A1	50.45		1.34146
NAP1L4	50.444		NAP1L4		NAP1L4	50.444		1.3413
FGA	50.43		FGA		FGA	50.43		1.34092
CRK	50.412		CRK		CRK	50.412		1.34045
BIRC6	50.354		BIRC6		BIRC6	50.354		1.3389
HAVCR1	50.344		HAVCR1		HAVCR1	50.344		1.33864
HSPA13	50.284		HSPA13		HSPA13	50.284		1.33704
PRIM1	50.271		PRIM1		PRIM1	50.271		1.3367
SBDS	50.242		SBDS		SBDS	50.242		1.33593
RB1CC1	50.225		RB1CC1		RB1CC1	50.225		1.33547
GABARAPL2	50.188		GABARAPL2		GABARAPL2	50.188		1.33449
UBE2T	50.171		UBE2T		UBE2T	50.171		1.33404
MLEC	50.158		MLEC		MLEC	50.158		1.33369
EPS15	50.152		EPS15		EPS15	50.152		1.33353
MED13L	50.122		MED13L		MED13L	50.122		1.33273
EDRF1	50.036		EDRF1		EDRF1	50.036		1.33045
TGS1	50.035		TGS1		TGS1	50.035		1.33042
PPFIBP2	50.013		PPFIBP2		PPFIBP2	50.013		1.32984
CSRP1	49.986		CSRP1		CSRP1	49.986		1.32912
CCDC127	49.979		CCDC127		CCDC127	49.979		1.32893
ADAR	49.978		ADAR		ADAR	49.978		1.32891
MRPS6	49.974		MRPS6		MRPS6	49.974		1.3288
RRM2	49.928		RRM2		RRM2	49.928		1.32758
SHMT2	49.926		SHMT2		SHMT2	49.926		1.32752
SGOL1	49.895		SGOL1		SGOL1	49.895		1.3267
CHD8	49.867		CHD8		CHD8	49.867		1.32595
MYO1C	49.851		MYO1C		MYO1C	49.851		1.32553
ANO6	49.829		ANO6		ANO6	49.829		1.32494
RBM47	49.807		RBM47		RBM47	49.807		1.32436
UBE3A	49.702		UBE3A		UBE3A	49.702		1.32157
ARF5	49.682		ARF5		ARF5	49.682		1.32104
AES	49.636		AES		AES	49.636		1.31981
UQCRB	49.633		UQCRB		UQCRB	49.633		1.31973
WHSC1L1	49.601		WHSC1L1		WHSC1L1	49.601		1.31888
APPL1	49.583		APPL1		APPL1	49.583		1.3184
HTATSF1	49.58		HTATSF1		HTATSF1	49.58		1.31832
[truncated: 14,297 more rows]

## Sheet: Tb2_Cytosol
Gene	Tb2_Cytosol		Up50%		Gene	Tb2_Cytosol		21.3023
RMRP	11671.3		RMRP		RMRP	11671.3		547.89
SNORD10	10049.4		SNORD10		SNORD10	10049.4		471.753
MIR3648-2	9187.14		MIR3648-2		MIR3648-2	9187.14		431.275
MIR3652	5727.51		MIR3652		MIR3652	5727.51		268.869
SNORD15B	5049.69		SNORD15B		SNORD15B	5049.69		237.049
SNORA73B	3822.39		SNORA73B		SNORA73B	3822.39		179.436
MIR1248	2333.47		MIR1248		MIR1248	2333.47		109.541
SNORA49	2211.75		SNORA49		SNORA49	2211.75		103.827
TGFBI	2200.17		TGFBI		TGFBI	2200.17		103.283
ALDH1A1	1776.01		ALDH1A1		ALDH1A1	1776.01		83.3719
SNORA18	1775.58		SNORA18		SNORA18	1775.58		83.3517
ACTB	1716.58		ACTB		ACTB	1716.58		80.582
ITGB1	1599.24		ITGB1		ITGB1	1599.24		75.0737
KRT7	1567.57		KRT7		KRT7	1567.57		73.587
ACTG1	1564.93		ACTG1		ACTG1	1564.93		73.4631
RPL13AP5	1545.3		RPL13AP5		RPL13AP5	1545.3		72.5416
SNORA64	1368.29		SNORA64		SNORA64	1368.29		64.2321
SNORA22	1357.34		SNORA22		SNORA22	1357.34		63.7181
KRT8	1319.33		KRT8		KRT8	1319.33		61.9338
SNORA70	1281.72		SNORA70		SNORA70	1281.72		60.1682
SNORD22	1268.2		SNORD22		SNORD22	1268.2		59.5336
ANXA2	1128.16		ANXA2		ANXA2	1128.16		52.9596
FLNA	1121.33		FLNA		FLNA	1121.33		52.639
SNORD15A	1083.92		SNORD15A		SNORD15A	1083.92		50.8828
SERPINE1	1040.7		SERPINE1		SERPINE1	1040.7		48.854
SNORD97	988.954		SNORD97		SNORD97	988.954		46.4248
PKM	969.382		PKM		PKM	969.382		45.5061
RPL19	969.263		RPL19		RPL19	969.263		45.5005
HSP90AB1	968.555		HSP90AB1		HSP90AB1	968.555		45.4672
HSP90AA1	859.526		HSP90AA1		HSP90AA1	859.526		40.349
SNORA43	828.688		SNORA43		SNORA43	828.688		38.9014
TMSB10	811.427		TMSB10		TMSB10	811.427		38.0911
SNORA63	806.243		SNORA63		SNORA63	806.243		37.8478
SNORA67	777.353		SNORA67		SNORA67	777.353		36.4916
RPL4	756.017		RPL4		RPL4	756.017		35.49
HSPA8	741.822		HSPA8		HSPA8	741.822		34.8236
EEF1A1	731.611		EEF1A1		EEF1A1	731.611		34.3443
RPL7A	731.413		RPL7A		RPL7A	731.413		34.335
ACTN4	728.956		ACTN4		ACTN4	728.956		34.2196
KRT18	705.656		KRT18		KRT18	705.656		33.1259
SNORA48	702.878		SNORA48		SNORA48	702.878		32.9955
RPLP0	702.268		RPLP0		RPLP0	702.268		32.9668
RPS6	684.041		RPS6		RPS6	684.041		32.1112
RNU11	682.206		RNU11		RNU11	682.206		32.025
RPLP2	678.875		RPLP2		RPLP2	678.875		31.8687
SCD	664.275		SCD		SCD	664.275		31.1833
RPL26	636.667		RPL26		RPL26	636.667		29.8873
AMIGO2	633.099		AMIGO2		AMIGO2	633.099		29.7198
VIM	605.126		VIM		VIM	605.126		28.4066
GAPDH	602.198		GAPDH		GAPDH	602.198		28.2692
FLNB	596.162		FLNB		FLNB	596.162		27.9858
ACLY	586.12		ACLY		ACLY	586.12		27.5144
SPTBN1	582.066		SPTBN1		SPTBN1	582.066		27.3241
RPL35	575.331		RPL35		RPL35	575.331		27.008
SNORD17	531.909		SNORD17		SNORD17	531.909		24.9696
RPL3	528.499		RPL3		RPL3	528.499		24.8095
RPS19	517.447		RPS19		RPS19	517.447		24.2907
RPLP1	514.882		RPLP1		RPLP1	514.882		24.1703
SCARNA5	507.67		SCARNA5		SCARNA5	507.67		23.8317
FTH1	500.766		FTH1		FTH1	500.766		23.5076
SNORD89	499.253		SNORD89		SNORD89	499.253		23.4366
SNORA24	498.478		SNORA24		SNORA24	498.478		23.4002
PLEC	494.676		PLEC		PLEC	494.676		23.2218
MYH9	488.396		MYH9		MYH9	488.396		22.927
RPL23	484.614		RPL23		RPL23	484.614		22.7494
IGFBP4	482.267		IGFBP4		IGFBP4	482.267		22.6392
MT2A	480.429		MT2A		MT2A	480.429		22.553
RPS16	477.397		RPS16		RPS16	477.397		22.4106
FN1	469.776		FN1		FN1	469.776		22.0529
SNORA71A	464.967		SNORA71A		SNORA71A	464.967		21.8271
TPM1	453.29		TPM1		TPM1	453.29		21.279
RPL6	442.636		RPL6		RPL6	442.636		20.7788
HNRNPA1	442.506		HNRNPA1		HNRNPA1	442.506		20.7727
HSP90B1	441.729		HSP90B1		HSP90B1	441.729		20.7362
COL4A2	438.856		COL4A2		COL4A2	438.856		20.6014
RPPH1	434.38		RPPH1		RPPH1	434.38		20.3913
EEF2	422.382		EEF2		EEF2	422.382		19.828
SERPINE2	418.221		SERPINE2		SERPINE2	418.221		19.6327
RPS7	415.16		RPS7		RPS7	415.16		19.489
RPL8	410.304		RPL8		RPL8	410.304		19.261
NPM1	404.439		NPM1		NPM1	404.439		18.9857
RPS4X	399.206		RPS4X		RPS4X	399.206		18.7401
SNORA31	391.423		SNORA31		SNORA31	391.423		18.3747
PRPF8	386.181		PRPF8		PRPF8	386.181		18.1286
AHNAK	385.601		AHNAK		AHNAK	385.601		18.1014
SNORA21	383.094		SNORA21		SNORA21	383.094		17.9837
NCL	382.521		NCL		NCL	382.521		17.9568
PMEPA1	380.961		PMEPA1		PMEPA1	380.961		17.8836
CALR	380.703		CALR		CALR	380.703		17.8715
RPL27	379.819		RPL27		RPL27	379.819		17.83
CLTC	376.828		CLTC		CLTC	376.828		17.6896
RPL37A	375.683		RPL37A		RPL37A	375.683		17.6358
NACA	373.605		NACA		NACA	373.605		17.5383
EEF1G	368.932		EEF1G		EEF1G	368.932		17.3189
HIST1H1E	366.974		HIST1H1E		HIST1H1E	366.974		17.227
FTL	366.881		FTL		FTL	366.881		17.2226
MYL6	366.619		MYL6		MYL6	366.619		17.2103
HIST1H1C	365.853		HIST1H1C		HIST1H1C	365.853		17.1744
GNB2L1	360.716		GNB2L1		GNB2L1	360.716		16.9332
CYP24A1	360.014		CYP24A1		CYP24A1	360.014		16.9003
PSAP	357.756		PSAP		PSAP	357.756		16.7943
RPS3	354.517		RPS3		RPS3	354.517		16.6422
SCARNA21	350.966		SCARNA21		SCARNA21	350.966		16.4755
TGM2	346.4		TGM2		TGM2	346.4		16.2612
BHLHE40	343.553		BHLHE40		BHLHE40	343.553		16.1275
ENO1	339.175		ENO1		ENO1	339.175		15.922
SNORA76C	336.658		SNORA76C		SNORA76C	336.658		15.8039
RPS2	334.833		RPS2		RPS2	334.833		15.7182
CCDC80	334.698		CCDC80		CCDC80	334.698		15.7118
HSPB1	333.651		HSPB1		HSPB1	333.651		15.6627
PABPC1	331.976		PABPC1		PABPC1	331.976		15.5841
SNORA7A	331.735		SNORA7A		SNORA7A	331.735		15.5728
EIF4A1	330.399		EIF4A1		EIF4A1	330.399		15.51
RPS27	329.478		RPS27		RPS27	329.478		15.4668
TOP2A	328.412		TOP2A		TOP2A	328.412		15.4168
PRKAR1A	320.669		PRKAR1A		PRKAR1A	320.669		15.0533
RPL23A	318.071		RPL23A		RPL23A	318.071		14.9313
RPL38	309.832		RPL38		RPL38	309.832		14.5446
AHNAK2	309.531		AHNAK2		AHNAK2	309.531		14.5304
TXNRD1	309.142		TXNRD1		TXNRD1	309.142		14.5122
DDX6	308.657		DDX6		DDX6	308.657		14.4894
DCBLD2	307.139		DCBLD2		DCBLD2	307.139		14.4181
DYNC1H1	304.631		DYNC1H1		DYNC1H1	304.631		14.3004
LDHB	300.73		LDHB		LDHB	300.73		14.1173
RPS3A	300.259		RPS3A		RPS3A	300.259		14.0952
SCARNA22	296.843		SCARNA22		SCARNA22	296.843		13.9348
RPS8	295.56		RPS8		RPS8	295.56		13.8746
SF3B1	295.456		SF3B1		SF3B1	295.456		13.8697
MAP1B	295.399		MAP1B		MAP1B	295.399		13.867
PRDX1	294.17		PRDX1		PRDX1	294.17		13.8093
TPM4	291.79		TPM4		TPM4	291.79		13.6976
AKR1B10	289.84		AKR1B10		AKR1B10	289.84		13.6061
PTMA	287.95		PTMA		PTMA	287.95		13.5173
RPL5	287.281		RPL5		RPL5	287.281		13.4859
CFL1	286.107		CFL1		CFL1	286.107		13.4308
TKT	285.242		TKT		TKT	285.242		13.3902
SNORA23	278.958		SNORA23		SNORA23	278.958		13.0952
EIF3A	278.108		EIF3A		EIF3A	278.108		13.0553
PDIA6	276.543		PDIA6		PDIA6	276.543		12.9819
ALDOA	276.201		ALDOA		ALDOA	276.201		12.9658
BZW1	276.095		BZW1		BZW1	276.095		12.9608
PPIB	271.679		PPIB		PPIB	271.679		12.7535
EEF1B2	270.245		EEF1B2		EEF1B2	270.245		12.6862
HNRNPK	269.29		HNRNPK		HNRNPK	269.29		12.6414
UBB	269.151		UBB		UBB	269.151		12.6349
SNORA81	266.833		SNORA81		SNORA81	266.833		12.526
VCL	263.973		VCL		VCL	263.973		12.3918
NAP1L1	260.379		NAP1L1		NAP1L1	260.379		12.2231
EIF4B	258.042		EIF4B		EIF4B	258.042		12.1134
S100A6	257.399		S100A6		S100A6	257.399		12.0832
SNORA27	257.315		SNORA27		SNORA27	257.315		12.0792
PRKDC	257.3		PRKDC		PRKDC	257.3		12.0785
SNORA9	255.396		SNORA9		SNORA9	255.396		11.9891
RPS15A	254.412		RPS15A		RPS15A	254.412		11.943
RPL7	253.152		RPL7		RPL7	253.152		11.8838
PSMD2	251.733		PSMD2		PSMD2	251.733		11.8172
VCP	248.411		VCP		VCP	248.411		11.6612
ANXA1	241.59		ANXA1		ANXA1	241.59		11.341
KRT81	239.653		KRT81		KRT81	239.653		11.2501
TIMP2	239.332		TIMP2		TIMP2	239.332		11.235
RPSA	237.472		RPSA		RPSA	237.472		11.1477
SPTAN1	236.339		SPTAN1		SPTAN1	236.339		11.0945
IQGAP1	235.427		IQGAP1		IQGAP1	235.427		11.0517
APP	234.807		APP		APP	234.807		11.0226
EIF4G2	232.204		EIF4G2		EIF4G2	232.204		10.9004
SNORA10	232.178		SNORA10		SNORA10	232.178		10.8992
THBS1	230.654		THBS1		THBS1	230.654		10.8277
CCT3	230.243		CCT3		CCT3	230.243		10.8084
NRG1	230.083		NRG1		NRG1	230.083		10.8009
TPI1	229.481		TPI1		TPI1	229.481		10.7726
RPL18	229.286		RPL18		RPL18	229.286		10.7635
TUBB	228.951		TUBB		TUBB	228.951		10.7477
SCARNA12	228.779		SCARNA12		SCARNA12	228.779		10.7397
SLC7A5	228.706		SLC7A5		SLC7A5	228.706		10.7362
LDHA	228.684		LDHA		LDHA	228.684		10.7352
COL4A1	227.784		COL4A1		COL4A1	227.784		10.6929
NRP2	227.766		NRP2		NRP2	227.766		10.6921
KPNB1	227.725		KPNB1		KPNB1	227.725		10.6902
APLP2	227.148		APLP2		APLP2	227.148		10.6631
RPS5	226.859		RPS5		RPS5	226.859		10.6495
HSPD1	225.009		HSPD1		HSPD1	225.009		10.5627
RPL13A	224.348		RPL13A		RPL13A	224.348		10.5316
SEMA3C	224.12		SEMA3C		SEMA3C	224.12		10.5209
SNRNP200	218.405		SNRNP200		SNRNP200	218.405		10.2527
CANX	216.686		CANX		CANX	216.686		10.172
MSN	216.604		MSN		MSN	216.604		10.1681
ADAM9	216.477		ADAM9		ADAM9	216.477		10.1622
FAU	215.039		FAU		FAU	215.039		10.0947
PFN1	214.398		PFN1		PFN1	214.398		10.0646
NPTX1	214.252		NPTX1		NPTX1	214.252		10.0577
ACTN1	214.14		ACTN1		ACTN1	214.14		10.0525
BCYRN1	213.309		BCYRN1		BCYRN1	213.309		10.0134
CTNNA1	213.054		CTNNA1		CTNNA1	213.054		10.0015
ATP2A2	212.444		ATP2A2		ATP2A2	212.444		9.97284
P4HB	212.288		P4HB		P4HB	212.288		9.96551
TUBA1B	212.283		TUBA1B		TUBA1B	212.283		9.96528
MALAT1	212.104		MALAT1		MALAT1	212.104		9.95687
RPS24	211.38		RPS24		RPS24	211.38		9.92289
EGFR	211.084		EGFR		EGFR	211.084		9.90899
RPL18A	209.47		RPL18A		RPL18A	209.47		9.83323
RPL41	207.795		RPL41		RPL41	207.795		9.7546
PGD	205.751		PGD		PGD	205.751		9.65864
RPL36A	203.977		RPL36A		RPL36A	203.977		9.57537
NME2	203.065		NME2		NME2	203.065		9.53255
RPL11	201.666		RPL11		RPL11	201.666		9.46688
FAT1	200.273		FAT1		FAT1	200.273		9.40149
RPS18	200.244		RPS18		RPS18	200.244		9.40013
FASN	199.1		FASN		FASN	199.1		9.34642
LMNA	198.979		LMNA		LMNA	198.979		9.34074
KPNA2	198.681		KPNA2		KPNA2	198.681		9.32675
RPS27A	197.72		RPS27A		RPS27A	197.72		9.28164
COL5A2	197.309		COL5A2		COL5A2	197.309		9.26235
HSPA9	196.201		HSPA9		HSPA9	196.201		9.21033
PODXL	196.113		PODXL		PODXL	196.113		9.2062
HIST1H3B	195.947		HIST1H3B		HIST1H3B	195.947		9.19841
RPS15	195.412		RPS15		RPS15	195.412		9.1733
HIST1H2BC	194.867		HIST1H2BC		HIST1H2BC	194.867		9.14771
YWHAZ	194.452		YWHAZ		YWHAZ	194.452		9.12823
SNORA34	194.338		SNORA34		SNORA34	194.338		9.12288
SCARNA6	193.557		SCARNA6		SCARNA6	193.557		9.08622
MKI67	192.504		MKI67		MKI67	192.504		9.03679
UGDH	192.186		UGDH		UGDH	192.186		9.02186
HIST2H2AB	192.166		HIST2H2AB		HIST2H2AB	192.166		9.02092
RPL31	190.997		RPL31		RPL31	190.997		8.96604
HSPA5	190.301		HSPA5		HSPA5	190.301		8.93337
RPL17	188.805		RPL17		RPL17	188.805		8.86314
CCT4	188.312		CCT4		CCT4	188.312		8.84
SLC3A2	188.225		SLC3A2		SLC3A2	188.225		8.83591
COX7C	187.869		COX7C		COX7C	187.869		8.8192
TJP1	185.548		TJP1		TJP1	185.548		8.71025
G6PD	185.438		G6PD		G6PD	185.438		8.70508
RPL28	184.32		RPL28		RPL28	184.32		8.6526
SCARNA10	183.488		SCARNA10		SCARNA10	183.488		8.61354
TUBA1C	180.141		TUBA1C		TUBA1C	180.141		8.45642
LAMC2	180.128		LAMC2		LAMC2	180.128		8.45581
DNAJA1	179.499		DNAJA1		DNAJA1	179.499		8.42629
NCOR2	178.467		NCOR2		NCOR2	178.467		8.37784
TMSB4X	176.803		TMSB4X		TMSB4X	176.803		8.29973
UBC	176.764		UBC		UBC	176.764		8.2979
SNORA71C	175.459		SNORA71C		SNORA71C	175.459		8.23664
AKR1B1	175.155		AKR1B1		AKR1B1	175.155		8.22236
SNORA5A	175.141		SNORA5A		SNORA5A	175.141		8.22171
SNRPB	175.003		SNRPB		SNRPB	175.003		8.21523
RPS11	174.68		RPS11		RPS11	174.68		8.20007
ANTXR1	174.505		ANTXR1		ANTXR1	174.505		8.19185
TRIM28	174.265		TRIM28		TRIM28	174.265		8.18059
DDX5	174.145		DDX5		DDX5	174.145		8.17495
CTNNB1	173.299		CTNNB1		CTNNB1	173.299		8.13524
DDX3X	172.091		DDX3X		DDX3X	172.091		8.07853
ZFP36L1	171.539		ZFP36L1		ZFP36L1	171.539		8.05262
HIST1H4C	170.935		HIST1H4C		HIST1H4C	170.935		8.02426
GTF2I	170.581		GTF2I		GTF2I	170.581		8.00765
SNORA45B	170.532		SNORA45B		SNORA45B	170.532		8.00535
PALLD	169.105		PALLD		PALLD	169.105		7.93836
EEF1D	168.464		EEF1D		EEF1D	168.464		7.90827
TPM2	166.789		TPM2		TPM2	166.789		7.82964
CTSL	165.959		CTSL		CTSL	165.959		7.79067
RPL24	165.349		RPL24		RPL24	165.349		7.76204
EIF4G1	165.262		EIF4G1		EIF4G1	165.262		7.75795
ATP5A1	164.759		ATP5A1		ATP5A1	164.759		7.73434
PTMS	164.641		PTMS		PTMS	164.641		7.7288
RPL36AL	164.209		RPL36AL		RPL36AL	164.209		7.70852
FADS2	163.632		FADS2		FADS2	163.632		7.68144
HIST1H4E	162.833		HIST1H4E		HIST1H4E	162.833		7.64393
AKR1C3	161.508		AKR1C3		AKR1C3	161.508		7.58173
TLN1	161.104		TLN1		TLN1	161.104		7.56276
DBI	160.731		DBI		DBI	160.731		7.54525
RDX	160.209		RDX		RDX	160.209		7.52075
TP53I3	159.736		TP53I3		TP53I3	159.736		7.49854
HUWE1	157.268		HUWE1		HUWE1	157.268		7.38269
PRRC2C	155.82		PRRC2C		PRRC2C	155.82		7.31471
HIST1H2BD	155.725		HIST1H2BD		HIST1H2BD	155.725		7.31026
LAMB1	155.343		LAMB1		LAMB1	155.343		7.29232
RPS20	153.878		RPS20		RPS20	153.878		7.22355
S100A11	153.629		S100A11		S100A11	153.629		7.21186
MYO1E	153.318		MYO1E		MYO1E	153.318		7.19726
ITGAV	152.781		ITGAV		ITGAV	152.781		7.17205
SFPQ	152.469		SFPQ		SFPQ	152.469		7.15741
XRCC5	151.63		XRCC5		XRCC5	151.63		7.11802
SNORA6	151.338		SNORA6		SNORA6	151.338		7.10431
GDI2	150.722		GDI2		GDI2	150.722		7.0754
CAPN2	150.103		CAPN2		CAPN2	150.103		7.04634
PDIA4	149.826		PDIA4		PDIA4	149.826		7.03334
HIST1H2AG	149.741		HIST1H2AG		HIST1H2AG	149.741		7.02935
MYO10	148.946		MYO10		MYO10	148.946		6.99203
KTN1	148.607		KTN1		KTN1	148.607		6.97611
SNORA44	147.965		SNORA44		SNORA44	147.965		6.94597
COL5A1	147.89		COL5A1		COL5A1	147.89		6.94245
IER3	147.406		IER3		IER3	147.406		6.91973
CD63	147.294		CD63		CD63	147.294		6.91448
MET	147.134		MET		MET	147.134		6.90696
PLS3	146.947		PLS3		PLS3	146.947		6.89819
YWHAE	146.448		YWHAE		YWHAE	146.448		6.87476
IGFBP7	145.421		IGFBP7		IGFBP7	145.421		6.82655
RPS21	145.23		RPS21		RPS21	145.23		6.81758
RNF213	145.142		RNF213		RNF213	145.142		6.81345
S100A10	144.672		S100A10		S100A10	144.672		6.79139
CTTN	144.598		CTTN		CTTN	144.598		6.78792
RPL14	143.841		RPL14		RPL14	143.841		6.75238
CCT7	143.788		CCT7		CCT7	143.788		6.74989
SNORA80E	142.302		SNORA80E		SNORA80E	142.302		6.68013
HIST1H2AM	142.292		HIST1H2AM		HIST1H2AM	142.292		6.67966
ARPC3	141.766		ARPC3		ARPC3	141.766		6.65497
SIK1	140.299		SIK1		SIK1	140.299		6.58611
RTN4	139.955		RTN4		RTN4	139.955		6.56996
JUP	139.556		JUP		JUP	139.556		6.55123
AARS	139.405		AARS		AARS	139.405		6.54414
RPS9	137.737		RPS9		RPS9	137.737		6.46584
DCBLD1	137.475		DCBLD1		DCBLD1	137.475		6.45354
SPP1	136.809		SPP1		SPP1	136.809		6.42227
RAI14	135.874		RAI14		RAI14	135.874		6.37838
MSH6	135.199		MSH6		MSH6	135.199		6.3467
ATP5B	135.178		ATP5B		ATP5B	135.178		6.34571
ITGA3	135.071		ITGA3		ITGA3	135.071		6.34069
RPL10A	134.705		RPL10A		RPL10A	134.705		6.32351
DSTN	134.205		DSTN		DSTN	134.205		6.30003
YWHAB	133.772		YWHAB		YWHAB	133.772		6.27971
HNRNPM	133.708		HNRNPM		HNRNPM	133.708		6.2767
SLC38A2	133.595		SLC38A2		SLC38A2	133.595		6.2714
LOC729348	132.939		LOC729348		LOC729348	132.939		6.2406
SRRM2	131.494		SRRM2		SRRM2	131.494		6.17277
CKAP5	131.351		CKAP5		CKAP5	131.351		6.16606
AKAP12	130.67		AKAP12		AKAP12	130.67		6.13409
HNRNPH1	129.851		HNRNPH1		HNRNPH1	129.851		6.09564
2019-09-02	129.749		2019-09-02		43710	129.749		6.09085
CAPRIN1	129.653		CAPRIN1		CAPRIN1	129.653		6.08635
MYOF	128.84		MYOF		MYOF	128.84		6.04818
EIF3B	128.66		EIF3B		EIF3B	128.66		6.03973
SUPT16H	128.447		SUPT16H		SUPT16H	128.447		6.02973
TALDO1	128.278		TALDO1		TALDO1	128.278		6.0218
RPL15	126.842		RPL15		RPL15	126.842		5.95439
HIST1H4B	126.685		HIST1H4B		HIST1H4B	126.685		5.94702
TUBB4B	125.809		TUBB4B		TUBB4B	125.809		5.9059
LRPPRC	125.79		LRPPRC		LRPPRC	125.79		5.90501
CENPF	125.534		CENPF		CENPF	125.534		5.89299
IPO7	125.179		IPO7		IPO7	125.179		5.87632
RPL12	125.023		RPL12		RPL12	125.023		5.869
HDLBP	124.668		HDLBP		HDLBP	124.668		5.85234
SLC25A3	124.446		SLC25A3		SLC25A3	124.446		5.84191
DHX9	124.299		DHX9		DHX9	124.299		5.83501
PFKFB3	123.464		PFKFB3		PFKFB3	123.464		5.79582
SKIL	123.348		SKIL		SKIL	123.348		5.79037
SET	123.278		SET		SET	123.278		5.78708
STIP1	123.248		STIP1		STIP1	123.248		5.78568
TRIO	122.457		TRIO		TRIO	122.457		5.74854
UBA1	122.29		UBA1		UBA1	122.29		5.7407
USP22	121.921		USP22		USP22	121.921		5.72338
HIST1H2AH	121.911		HIST1H2AH		HIST1H2AH	121.911		5.72291
JUNB	121.563		JUNB		JUNB	121.563		5.70658
RPL30	121.117		RPL30		RPL30	121.117		5.68564
TGFBR1	121.007		TGFBR1		TGFBR1	121.007		5.68048
CCT5	120.727		CCT5		CCT5	120.727		5.66733
LOXL2	120.22		LOXL2		LOXL2	120.22		5.64353
SON	120.134		SON		SON	120.134		5.63949
MACF1	120.046		MACF1		MACF1	120.046		5.63536
TNS3	119.749		TNS3		TNS3	119.749		5.62142
SQSTM1	119.577		SQSTM1		SQSTM1	119.577		5.61335
HIST1H1D	119.571		HIST1H1D		HIST1H1D	119.571		5.61306
SSRP1	119.114		SSRP1		SSRP1	119.114		5.59161
CD151	118.899		CD151		CD151	118.899		5.58152
HNRNPU	118.771		HNRNPU		HNRNPU	118.771		5.57551
COX4I1	118.325		COX4I1		COX4I1	118.325		5.55457
SF3B2	118.229		SF3B2		SF3B2	118.229		5.55007
SMARCA1	117.972		SMARCA1		SMARCA1	117.972		5.538
VCAN	117.136		VCAN		VCAN	117.136		5.49876
RPL9	117.055		RPL9		RPL9	117.055		5.49496
CNOT1	116.748		CNOT1		CNOT1	116.748		5.48054
CALM2	116.505		CALM2		CALM2	116.505		5.46914
RPL36	116.504		RPL36		RPL36	116.504		5.46909
DDB1	116.336		DDB1		DDB1	116.336		5.4612
SNORA68	116.089		SNORA68		SNORA68	116.089		5.44961
SNORA84	116.089		SNORA84		SNORA84	116.089		5.44961
FAM90A10P	115.759		FAM90A10P		FAM90A10P	115.759		5.43412
CDH2	115.733		CDH2		CDH2	115.733		5.4329
RPS10	115.665		RPS10		RPS10	115.665		5.4297
RPL21P28	115.636		RPL21P28		RPL21P28	115.636		5.42834
ASPH	115.327		ASPH		ASPH	115.327		5.41384
GNAS	114.86		GNAS		GNAS	114.86		5.39191
CAPNS1	114.397		CAPNS1		CAPNS1	114.397		5.37018
DCTN1	114.268		DCTN1		DCTN1	114.268		5.36412
JAK1	113.898		JAK1		JAK1	113.898		5.34676
YBX1	113.195		YBX1		YBX1	113.195		5.31375
NCAPD2	112.878		NCAPD2		NCAPD2	112.878		5.29887
LAMC1	112.645		LAMC1		LAMC1	112.645		5.28794
XRCC6	112.593		XRCC6		XRCC6	112.593		5.28549
CSDE1	111.951		CSDE1		CSDE1	111.951		5.25536
YWHAQ	111.77		YWHAQ		YWHAQ	111.77		5.24686
SNORD8	111.637		SNORD8		SNORD8	111.637		5.24062
TMBIM6	111.49		TMBIM6		TMBIM6	111.49		5.23372
JAG1	111.446		JAG1		JAG1	111.446		5.23165
EZR	111.308		EZR		EZR	111.308		5.22517
CTPS1	111.291		CTPS1		CTPS1	111.291		5.22437
XRN2	111.189		XRN2		XRN2	111.189		5.21959
PTRF	110.914		PTRF		PTRF	110.914		5.20668
NCOR1	110.343		NCOR1		NCOR1	110.343		5.17987
LBH	110.308		LBH		LBH	110.308		5.17823
IGF1R	110.266		IGF1R		IGF1R	110.266		5.17626
EIF5A	110.17		EIF5A		EIF5A	110.17		5.17175
HSPA4	110.163		HSPA4		HSPA4	110.163		5.17142
CCND1	109.934		CCND1		CCND1	109.934		5.16067
GLS	109.418		GLS		GLS	109.418		5.13645
UGDH-AS1	109.261		UGDH-AS1		UGDH-AS1	109.261		5.12908
PPIA	108.975		PPIA		PPIA	108.975		5.11565
NQO1	108.595		NQO1		NQO1	108.595		5.09781
G3BP1	108.42		G3BP1		G3BP1	108.42		5.0896
NRP1	107.784		NRP1		NRP1	107.784		5.05974
LRRC59	106.597		LRRC59		LRRC59	106.597		5.00402
CD44	106.423		CD44		CD44	106.423		4.99585
SUPT6H	106.356		SUPT6H		SUPT6H	106.356		4.99271
ZBTB38	106.056		ZBTB38		ZBTB38	106.056		4.97863
PCNA-AS1	105.962		PCNA-AS1		PCNA-AS1	105.962		4.97421
PAFAH1B2	105.891		PAFAH1B2		PAFAH1B2	105.891		4.97088
PTPN11	105.039		PTPN11		PTPN11	105.039		4.93088
CHD4	104.843		CHD4		CHD4	104.843		4.92168
DUSP1	104.806		DUSP1		DUSP1	104.806		4.91995
FRMD6	104.59		FRMD6		FRMD6	104.59		4.90981
PSMA7	104.252		PSMA7		PSMA7	104.252		4.89394
PSMD1	104.149		PSMD1		PSMD1	104.149		4.8891
HIST1H2AB	103.888		HIST1H2AB		HIST1H2AB	103.888		4.87685
LTBP3	103.688		LTBP3		LTBP3	103.688		4.86746
BICC1	103.679		BICC1		BICC1	103.679		4.86704
PGK1	102.684		PGK1		PGK1	102.684		4.82033
AP2B1	102.562		AP2B1		AP2B1	102.562		4.81461
EPRS	102.547		EPRS		EPRS	102.547		4.8139
CCT2	102.473		CCT2		CCT2	102.473		4.81043
HIST2H2AC	102.255		HIST2H2AC		HIST2H2AC	102.255		4.80019
ATP1B1	102.173		ATP1B1		ATP1B1	102.173		4.79634
HIST1H2AC	101.79		HIST1H2AC		HIST1H2AC	101.79		4.77836
DSP	101.644		DSP		DSP	101.644		4.77151
HIST1H4H	101.577		HIST1H4H		HIST1H4H	101.577		4.76837
FDPS	101.543		FDPS		FDPS	101.543		4.76677
GRN	101.535		GRN		GRN	101.535		4.76639
CRIM1	101.524		CRIM1		CRIM1	101.524		4.76588
IDH1	101.519		IDH1		IDH1	101.519		4.76564
CBX5	101.247		CBX5		CBX5	101.247		4.75287
HIST1H2BK	100.726		HIST1H2BK		HIST1H2BK	100.726		4.72842
UCHL1	100.624		UCHL1		UCHL1	100.624		4.72363
ATP1A1	100.574		ATP1A1		ATP1A1	100.574		4.72128
TAGLN2	100.177		TAGLN2		TAGLN2	100.177		4.70265
AP2M1	100.157		AP2M1		AP2M1	100.157		4.70171
SNORA8	99.919		SNORA8		SNORA8	99.919		4.69053
SCARNA13	99.668		SCARNA13		SCARNA13	99.668		4.67875
HIST1H3C	99.559		HIST1H3C		HIST1H3C	99.559		4.67363
GALNT10	99.527		GALNT10		GALNT10	99.527		4.67213
HNRNPUL1	99.362		HNRNPUL1		HNRNPUL1	99.362		4.66439
NCKAP1	99.167		NCKAP1		NCKAP1	99.167		4.65523
LINC00506	99.093		LINC00506		LINC00506	99.093		4.65176
GALNT1	98.686		GALNT1		GALNT1	98.686		4.63265
RPS25	98.441		RPS25		RPS25	98.441		4.62115
RAD21	98.406		RAD21		RAD21	98.406		4.61951
HIST1H2BL	98.256		HIST1H2BL		HIST1H2BL	98.256		4.61247
RPL29	98.018		RPL29		RPL29	98.018		4.60129
HNRNPA2B1	97.917		HNRNPA2B1		HNRNPA2B1	97.917		4.59655
TCP1	97.911		TCP1		TCP1	97.911		4.59627
XPO1	97.418		XPO1		XPO1	97.418		4.57313
FADS1	97.368		FADS1		FADS1	97.368		4.57078
NUCKS1	97.304		NUCKS1		NUCKS1	97.304		4.56778
TGFB1	96.975		TGFB1		TGFB1	96.975		4.55233
GOLM1	96.919		GOLM1		GOLM1	96.919		4.5497
PGAM1	96.766		PGAM1		PGAM1	96.766		4.54252
PFKP	96.278		PFKP		PFKP	96.278		4.51961
RPS26	96.276		RPS26		RPS26	96.276		4.51952
COPB1	96.032		COPB1		COPB1	96.032		4.50806
SQLE	95.93		SQLE		SQLE	95.93		4.50328
TMEM2	95.689		TMEM2		TMEM2	95.689		4.49196
NRCAM	95.623		NRCAM		NRCAM	95.623		4.48887
HIST1H1B	95.493		HIST1H1B		HIST1H1B	95.493		4.48276
NEDD4	95.424		NEDD4		NEDD4	95.424		4.47952
SLC25A5	95.274		SLC25A5		SLC25A5	95.274		4.47248
DST	95.246		DST		DST	95.246		4.47117
PLAU	95.077		PLAU		PLAU	95.077		4.46323
SCARNA2	95.024		SCARNA2		SCARNA2	95.024		4.46075
MORF4L1	95.007		MORF4L1		MORF4L1	95.007		4.45995
TOP2B	94.869		TOP2B		TOP2B	94.869		4.45347
ACSL3	94.59		ACSL3		ACSL3	94.59		4.44037
GREM1	94.254		GREM1		GREM1	94.254		4.4246
SOD1	93.773		SOD1		SOD1	93.773		4.40202
PTGES3	93.166		PTGES3		PTGES3	93.166		4.37353
TMED2	93.096		TMED2		TMED2	93.096		4.37024
IARS	92.952		IARS		IARS	92.952		4.36348
HACD3	92.819		HACD3		HACD3	92.819		4.35724
DDX23	92.655		DDX23		DDX23	92.655		4.34954
NONO	92.516		NONO		NONO	92.516		4.34301
DHX15	92.307		DHX15		DHX15	92.307		4.3332
EIF5B	92.293		EIF5B		EIF5B	92.293		4.33254
KIAA0100	92.283		KIAA0100		KIAA0100	92.283		4.33207
TUFM	92.185		TUFM		TUFM	92.185		4.32747
ANO6	92.11		ANO6		ANO6	92.11		4.32395
HECTD1	91.709		HECTD1		HECTD1	91.709		4.30513
IPO5	91.581		IPO5		IPO5	91.581		4.29912
THRAP3	91.421		THRAP3		THRAP3	91.421		4.29161
HADHA	91.185		HADHA		HADHA	91.185		4.28053
BSG	90.844		BSG		BSG	90.844		4.26452
PTK2	90.746		PTK2		PTK2	90.746		4.25992
FLII	90.411		FLII		FLII	90.411		4.2442
RBMX	90.331		RBMX		RBMX	90.331		4.24044
RPS14	90.309		RPS14		RPS14	90.309		4.23941
PCBP1	90.233		PCBP1		PCBP1	90.233		4.23584
EDF1	90.188		EDF1		EDF1	90.188		4.23373
SNRNP70	90.025		SNRNP70		SNRNP70	90.025		4.22608
SCARNA16	89.663		SCARNA16		SCARNA16	89.663		4.20908
TARS	89.625		TARS		TARS	89.625		4.2073
MTHFD1	89.505		MTHFD1		MTHFD1	89.505		4.20167
CCT8	89.445		CCT8		CCT8	89.445		4.19885
PSMB6	89.269		PSMB6		PSMB6	89.269		4.19059
BAZ1B	89.269		BAZ1B		BAZ1B	89.269		4.19059
HIST2H2BF	89.223		HIST2H2BF		HIST2H2BF	89.223		4.18843
ADAM10	89.096		ADAM10		ADAM10	89.096		4.18247
RCN1	89.073		RCN1		RCN1	89.073		4.18139
FNDC3B	89.055		FNDC3B		FNDC3B	89.055		4.18054
SOX4	88.974		SOX4		SOX4	88.974		4.17674
CLTA	88.738		CLTA		CLTA	88.738		4.16566
HNRNPL	87.984		HNRNPL		HNRNPL	87.984		4.13026
SNORA65	87.966		SNORA65		SNORA65	87.966		4.12942
USP9X	87.842		USP9X		USP9X	87.842		4.1236
RAN	87.781		RAN		RAN	87.781		4.12074
AHSA1	87.756		AHSA1		AHSA1	87.756		4.11956
GANAB	87.378		GANAB		GANAB	87.378		4.10182
CSNK1A1	87.36		CSNK1A1		CSNK1A1	87.36		4.10097
CALD1	87.153		CALD1		CALD1	87.153		4.09125
EIF1	87.142		EIF1		EIF1	87.142		4.09074
MCM7	87.096		MCM7		MCM7	87.096		4.08858
PRDX5	86.987		PRDX5		PRDX5	86.987		4.08346
ESF1	86.936		ESF1		ESF1	86.936		4.08107
HNRNPF	86.926		HNRNPF		HNRNPF	86.926		4.0806
COPB2	86.807		COPB2		COPB2	86.807		4.07501
PLOD2	86.644		PLOD2		PLOD2	86.644		4.06736
NEDD9	86.406		NEDD9		NEDD9	86.406		4.05619
PPP1R14B	86.225		PPP1R14B		PPP1R14B	86.225		4.04769
MIF	85.533		MIF		MIF	85.533		4.01521
PTPRK	85.375		PTPRK		PTPRK	85.375		4.00779
RRM1	85.194		RRM1		RRM1	85.194		3.99929
DDX21	85.123		DDX21		DDX21	85.123		3.99596
GALNT2	85.067		GALNT2		GALNT2	85.067		3.99333
SEL1L	84.997		SEL1L		SEL1L	84.997		3.99004
RPN1	84.977		RPN1		RPN1	84.977		3.98911
ANP32B	84.731		ANP32B		ANP32B	84.731		3.97756
DDX42	84.635		DDX42		DDX42	84.635		3.97305
MYH10	84.601		MYH10		MYH10	84.601		3.97146
ANKLE2	84.491		ANKLE2		ANKLE2	84.491		3.96629
DHRS3	84.442		DHRS3		DHRS3	84.442		3.96399
RPS28	84.362		RPS28		RPS28	84.362		3.96024
RPS13	84.344		RPS13		RPS13	84.344		3.95939
PARD3	84.23		PARD3		PARD3	84.23		3.95404
ZNF146	84.169		ZNF146		ZNF146	84.169		3.95118
PCNA	84.023		PCNA		PCNA	84.023		3.94432
IARS2	83.961		IARS2		IARS2	83.961		3.94141
MAP4K4	83.893		MAP4K4		MAP4K4	83.893		3.93822
SNORA61	83.876		SNORA61		SNORA61	83.876		3.93742
NDUFS5	83.727		NDUFS5		NDUFS5	83.727		3.93043
GSTP1	83.602		GSTP1		GSTP1	83.602		3.92456
CAP1	83.487		CAP1		CAP1	83.487		3.91916
RHOU	83.466		RHOU		RHOU	83.466		3.91817
SMC3	83.259		SMC3		SMC3	83.259		3.90846
BCAP31	83.091		BCAP31		BCAP31	83.091		3.90057
EIF4H	83.024		EIF4H		EIF4H	83.024		3.89743
RPS12	82.973		RPS12		RPS12	82.973		3.89503
ITGB5	82.956		ITGB5		ITGB5	82.956		3.89423
UBR4	82.812		UBR4		UBR4	82.812		3.88747
MVP	82.495		MVP		MVP	82.495		3.87259
RPN2	82.491		RPN2		RPN2	82.491		3.8724
UBA2	82.49		UBA2		UBA2	82.49		3.87236
SCARNA7	82.366		SCARNA7		SCARNA7	82.366		3.86654
PHB2	82.1		PHB2		PHB2	82.1		3.85405
BASP1	82.094		BASP1		BASP1	82.094		3.85377
SNORA53	82.013		SNORA53		SNORA53	82.013		3.84997
LMNB1	82.009		LMNB1		LMNB1	82.009		3.84978
ANXA5	81.803		ANXA5		ANXA5	81.803		3.84011
RPL10	81.789		RPL10		RPL10	81.789		3.83945
TGOLN2	81.772		TGOLN2		TGOLN2	81.772		3.83865
HIST1H2BN	81.743		HIST1H2BN		HIST1H2BN	81.743		3.83729
SSFA2	81.698		SSFA2		SSFA2	81.698		3.83518
TRIP12	81.488		TRIP12		TRIP12	81.488		3.82532
MCL1	81.434		MCL1		MCL1	81.434		3.82279
PRKCSH	81.296		PRKCSH		PRKCSH	81.296		3.81631
MYO1C	81.287		MYO1C		MYO1C	81.287		3.81589
ECH1	81.181		ECH1		ECH1	81.181		3.81091
RANBP1	81.02		RANBP1		RANBP1	81.02		3.80335
AATF	80.95		AATF		AATF	80.95		3.80007
CYBA	80.616		CYBA		CYBA	80.616		3.78439
ARL6IP1	80.447		ARL6IP1		ARL6IP1	80.447		3.77645
NPTN	80.418		NPTN		NPTN	80.418		3.77509
MORF4L2	80.413		MORF4L2		MORF4L2	80.413		3.77486
FSCN1	80.407		FSCN1		FSCN1	80.407		3.77457
TANC2	80.291		TANC2		TANC2	80.291		3.76913
ADAR	79.994		ADAR		ADAR	79.994		3.75519
SDC1	79.987		SDC1		SDC1	79.987		3.75486
CLIC1	79.705		CLIC1		CLIC1	79.705		3.74162
HMOX1	79.581		HMOX1		HMOX1	79.581		3.7358
CLU	79.558		CLU		CLU	79.558		3.73472
ACACA	79.337		ACACA		ACACA	79.337		3.72435
EIF3L	79.321		EIF3L		EIF3L	79.321		3.72359
SNORA74A	79.298		SNORA74A		SNORA74A	79.298		3.72251
MYL12A	79.167		MYL12A		MYL12A	79.167		3.71637
TXNDC5	79.011		TXNDC5		TXNDC5	79.011		3.70904
SNORA71D	78.957		SNORA71D		SNORA71D	78.957		3.70651
SNORA47	78.957		SNORA47		SNORA47	78.957		3.70651
CD46	78.826		CD46		CD46	78.826		3.70036
RANBP2	78.772		RANBP2		RANBP2	78.772		3.69782
SH3KBP1	78.707		SH3KBP1		SH3KBP1	78.707		3.69477
CLSTN1	78.692		CLSTN1		CLSTN1	78.692		3.69407
EIF3K	78.495		EIF3K		EIF3K	78.495		3.68482
YWHAH	78.382		YWHAH		YWHAH	78.382		3.67951
HIST1H2BO	78.078		HIST1H2BO		HIST1H2BO	78.078		3.66524
RUVBL2	77.949		RUVBL2		RUVBL2	77.949		3.65919
WDR1	77.816		WDR1		WDR1	77.816		3.65294
MYL12B	77.734		MYL12B		MYL12B	77.734		3.6491
PDIA3	77.716		PDIA3		PDIA3	77.716		3.64825
CYFIP1	77.602		CYFIP1		CYFIP1	77.602		3.6429
ZBED6	77.534		ZBED6		ZBED6	77.534		3.63971
UQCRFS1	77.457		UQCRFS1		UQCRFS1	77.457		3.63609
PSMD4	77.418		PSMD4		PSMD4	77.418		3.63426
PLK2	77.335		PLK2		PLK2	77.335		3.63036
SLC20A1	77.24		SLC20A1		SLC20A1	77.24		3.62591
COX6B1	77.239		COX6B1		COX6B1	77.239		3.62586
DOCK5	77.079		DOCK5		DOCK5	77.079		3.61835
TUBA1A	77.067		TUBA1A		TUBA1A	77.067		3.61778
CCT6A	77.058		CCT6A		CCT6A	77.058		3.61736
THOC2	76.811		THOC2		THOC2	76.811		3.60577
IK	76.81		IK		IK	76.81		3.60572
VPS35	76.751		VPS35		VPS35	76.751		3.60295
RIF1	76.727		RIF1		RIF1	76.727		3.60182
TNFRSF1A	76.717		TNFRSF1A		TNFRSF1A	76.717		3.60135
GARS	76.567		GARS		GARS	76.567		3.59431
ZC3H11A	76.518		ZC3H11A		ZC3H11A	76.518		3.59201
GRB10	76.517		GRB10		GRB10	76.517		3.59197
C19orf33	76.388		C19orf33		C19orf33	76.388		3.58591
LASP1	76.139		LASP1		LASP1	76.139		3.57422
SND1	75.947		SND1		SND1	75.947		3.56521
TOP1	75.821		TOP1		TOP1	75.821		3.55929
ROCK2	75.723		ROCK2		ROCK2	75.723		3.55469
LARP1	75.678		LARP1		LARP1	75.678		3.55258
BIRC6	75.367		BIRC6		BIRC6	75.367		3.53798
GPI	75.347		GPI		GPI	75.347		3.53704
PSMA4	75.266		PSMA4		PSMA4	75.266		3.53324
POLR2A	75.112		POLR2A		POLR2A	75.112		3.52601
MATR3	75.081		MATR3		MATR3	75.081		3.52455
HDGF	75.028		HDGF		HDGF	75.028		3.52207
SLC38A1	74.941		SLC38A1		SLC38A1	74.941		3.51798
LOC100129434	74.935		LOC100129434		LOC100129434	74.935		3.5177
LOC284412	74.759		LOC284412		LOC284412	74.759		3.50944
ABHD2	74.682		ABHD2		ABHD2	74.682		3.50582
SARAF	74.52		SARAF		SARAF	74.52		3.49822
ITGA2	74.343		ITGA2		ITGA2	74.343		3.48991
CHCHD2	74.054		CHCHD2		CHCHD2	74.054		3.47634
SNORD94	74.034		SNORD94		SNORD94	74.034		3.4754
SPINT2	73.948		SPINT2		SPINT2	73.948		3.47137
NGRN	73.718		NGRN		NGRN	73.718		3.46057
GOLGA4	73.554		GOLGA4		GOLGA4	73.554		3.45287
TRAM1	73.544		TRAM1		TRAM1	73.544		3.4524
MRFAP1	73.379		MRFAP1		MRFAP1	73.379		3.44466
F2RL1	73.318		F2RL1		F2RL1	73.318		3.44179
CHD3	73.194		CHD3		CHD3	73.194		3.43597
RNU12	73.06		RNU12		RNU12	73.06		3.42968
XPOT	73.056		XPOT		XPOT	73.056		3.42949
PRSS23	72.951		PRSS23		PRSS23	72.951		3.42457
CORO1C	72.907		CORO1C		CORO1C	72.907		3.4225
ILF3	72.862		ILF3		ILF3	72.862		3.42039
H3F3B	72.821		H3F3B		H3F3B	72.821		3.41846
RHOA	72.81		RHOA		RHOA	72.81		3.41795
USP34	72.718		USP34		USP34	72.718		3.41363
AKR1C2	72.552		AKR1C2		AKR1C2	72.552		3.40583
ARHGAP35	72.509		ARHGAP35		ARHGAP35	72.509		3.40382
GTF3C1	72.463		GTF3C1		GTF3C1	72.463		3.40166
SUPT5H	72.434		SUPT5H		SUPT5H	72.434		3.4003
TFRC	72.304		TFRC		TFRC	72.304		3.39419
MICAL2	72.226		MICAL2		MICAL2	72.226		3.39053
KIF5B	72.191		KIF5B		KIF5B	72.191		3.38889
SMC1A	72.088		SMC1A		SMC1A	72.088		3.38405
HAVCR1	72.035		HAVCR1		HAVCR1	72.035		3.38157
CHD9	72.007		CHD9		CHD9	72.007		3.38025
VAT1	71.993		VAT1		VAT1	71.993		3.37959
MORC4	71.945		MORC4		MORC4	71.945		3.37734
EIF3E	71.881		EIF3E		EIF3E	71.881		3.37434
MFGE8	71.846		MFGE8		MFGE8	71.846		3.37269
RBM39	71.528		RBM39		RBM39	71.528		3.35776
GNB1	71.497		GNB1		GNB1	71.497		3.35631
TMPO	71.473		TMPO		TMPO	71.473		3.35518
COPA	71.048		COPA		COPA	71.048		3.33523
PDXK	70.959		PDXK		PDXK	70.959		3.33105
YME1L1	70.957		YME1L1		YME1L1	70.957		3.33096
CDC42BPB	70.828		CDC42BPB		CDC42BPB	70.828		3.3249
EIF3F	70.737		EIF3F		EIF3F	70.737		3.32063
PARP1	70.694		PARP1		PARP1	70.694		3.31861
FAM129B	70.677		FAM129B		FAM129B	70.677		3.31782
RPL39	70.645		RPL39		RPL39	70.645		3.31631
RPL35A	70.642		RPL35A		RPL35A	70.642		3.31617
ATP1B3	70.62		ATP1B3		ATP1B3	70.62		3.31514
CAND1	70.542		CAND1		CAND1	70.542		3.31148
PON2	70.51		PON2		PON2	70.51		3.30998
NPC2	70.482		NPC2		NPC2	70.482		3.30866
FOSL2	70.425		FOSL2		FOSL2	70.425		3.30599
PRRC2B	70.33		PRRC2B		PRRC2B	70.33		3.30153
PPIG	70.187		PPIG		PPIG	70.187		3.29481
TERC	70.118		TERC		TERC	70.118		3.29157
UBE2S	70.076		UBE2S		UBE2S	70.076		3.2896
OS9	69.977		OS9		OS9	69.977		3.28496
WNK1	69.951		WNK1		WNK1	69.951		3.28374
ADAM19	69.927		ADAM19		ADAM19	69.927		3.28261
DOCK10	69.786		DOCK10		DOCK10	69.786		3.27599
BAZ2B	69.623		BAZ2B		BAZ2B	69.623		3.26834
KHDRBS1	69.509		KHDRBS1		KHDRBS1	69.509		3.26299
TAOK1	69.506		TAOK1		TAOK1	69.506		3.26285
LINC00657	69.306		LINC00657		LINC00657	69.306		3.25346
C1QBP	69.248		C1QBP		C1QBP	69.248		3.25073
ECT2	69.192		ECT2		ECT2	69.192		3.24811
CMIP	69.063		CMIP		CMIP	69.063		3.24205
NDUFB10	68.87		NDUFB10		NDUFB10	68.87		3.23299
RNF20	68.774		RNF20		RNF20	68.774		3.22848
LGALS1	68.772		LGALS1		LGALS1	68.772		3.22839
ITM2B	68.585		ITM2B		ITM2B	68.585		3.21961
HIST1H4D	68.34		HIST1H4D		HIST1H4D	68.34		3.20811
PSMC4	68.337		PSMC4		PSMC4	68.337		3.20797
PRMT1	68.321		PRMT1		PRMT1	68.321		3.20722
SNORA12	68.274		SNORA12		SNORA12	68.274		3.20501
CCNB1	68.161		CCNB1		CCNB1	68.161		3.19971
TM4SF1	68.033		TM4SF1		TM4SF1	68.033		3.1937
HNRNPC	67.986		HNRNPC		HNRNPC	67.986		3.19149
TBCA	67.973		TBCA		TBCA	67.973		3.19088
NRBP1	67.966		NRBP1		NRBP1	67.966		3.19055
PHLDA1	67.901		PHLDA1		PHLDA1	67.901		3.1875
PTPRF	67.864		PTPRF		PTPRF	67.864		3.18576
CTGF	67.7		CTGF		CTGF	67.7		3.17807
CAST	67.625		CAST		CAST	67.625		3.17454
PTGR1	67.598		PTGR1		PTGR1	67.598		3.17328
GCN1	67.398		GCN1		GCN1	67.398		3.16389
NT5E	67.246		NT5E		NT5E	67.246		3.15675
CALU	67.212		CALU		CALU	67.212		3.15516
STAG2	67.191		STAG2		STAG2	67.191		3.15417
RPS4Y1	67.156		RPS4Y1		RPS4Y1	67.156		3.15253
EIF4A3	67.065		EIF4A3		EIF4A3	67.065		3.14826
2019-09-09	66.836		2019-09-09		43717	66.836		3.13751
LTA4H	66.712		LTA4H		LTA4H	66.712		3.13169
MLEC	66.609		MLEC		MLEC	66.609		3.12685
CHST3	66.587		CHST3		CHST3	66.587		3.12582
S100A13	66.523		S100A13		S100A13	66.523		3.12281
ABCC1	66.465		ABCC1		ABCC1	66.465		3.12009
STRAP	66.272		STRAP		STRAP	66.272		3.11103
NUCB1	66.13		NUCB1		NUCB1	66.13		3.10436
FEN1	66.118		FEN1		FEN1	66.118		3.1038
MPRIP	66.074		MPRIP		MPRIP	66.074		3.10174
PACS1	66		PACS1		PACS1	66		3.09826
MDH1	65.92		MDH1		MDH1	65.92		3.09451
GADD45GIP1	65.884		GADD45GIP1		GADD45GIP1	65.884		3.09282
ALCAM	65.876		ALCAM		ALCAM	65.876		3.09244
CSE1L	65.85		CSE1L		CSE1L	65.85		3.09122
PSMD7	65.754		PSMD7		PSMD7	65.754		3.08671
B4GALT1	65.729		B4GALT1		B4GALT1	65.729		3.08554
TUBA4A	65.677		TUBA4A		TUBA4A	65.677		3.0831
RPS23	65.659		RPS23		RPS23	65.659		3.08225
PHF3	65.641		PHF3		PHF3	65.641		3.08141
GLTSCR2	65.624		GLTSCR2		GLTSCR2	65.624		3.08061
YWHAG	65.396		YWHAG		YWHAG	65.396		3.06991
CTSD	65.354		CTSD		CTSD	65.354		3.06794
CKAP4	65.303		CKAP4		CKAP4	65.303		3.06554
ATF4	65.198		ATF4		ATF4	65.198		3.06061
APMAP	65.196		APMAP		APMAP	65.196		3.06052
MCM6	65.039		MCM6		MCM6	65.039		3.05315
HIST1H3I	64.995		HIST1H3I		HIST1H3I	64.995		3.05108
MCFD2	64.955		MCFD2		MCFD2	64.955		3.04921
FDFT1	64.937		FDFT1		FDFT1	64.937		3.04836
DDX17	64.875		DDX17		DDX17	64.875		3.04545
RPS29	64.838		RPS29		RPS29	64.838		3.04371
PPM1G	64.646		PPM1G		PPM1G	64.646		3.0347
CHMP2A	64.405		CHMP2A		CHMP2A	64.405		3.02339
LEO1	64.33		LEO1		LEO1	64.33		3.01987
GNS	64.329		GNS		GNS	64.329		3.01982
HIST1H2BJ	64.276		HIST1H2BJ		HIST1H2BJ	64.276		3.01733
EIF3M	64.162		EIF3M		EIF3M	64.162		3.01198
DSG2	64.091		DSG2		DSG2	64.091		3.00865
SMG1P7	64.022		SMG1P7		SMG1P7	64.022		3.00541
NUP205	64.004		NUP205		NUP205	64.004		3.00456
TPR	63.978		TPR		TPR	63.978		3.00334
SCARNA1	63.87		SCARNA1		SCARNA1	63.87		2.99827
DIAPH1	63.833		DIAPH1		DIAPH1	63.833		2.99654
ARPC1B	63.831		ARPC1B		ARPC1B	63.831		2.99644
POLR2B	63.768		POLR2B		POLR2B	63.768		2.99348
UBXN1	63.766		UBXN1		UBXN1	63.766		2.99339
ARPC2	63.707		ARPC2		ARPC2	63.707		2.99062
RAB5C	63.688		RAB5C		RAB5C	63.688		2.98973
IGF2R	63.683		IGF2R		IGF2R	63.683		2.98949
NME1	63.593		NME1		NME1	63.593		2.98527
DBN1	63.59		DBN1		DBN1	63.59		2.98513
SLC1A5	63.538		SLC1A5		SLC1A5	63.538		2.98269
HNRNPD	63.526		HNRNPD		HNRNPD	63.526		2.98212
FAM213A	63.434		FAM213A		FAM213A	63.434		2.97781
MAPRE1	63.366		MAPRE1		MAPRE1	63.366		2.97461
PARP4	63.353		PARP4		PARP4	63.353		2.974
STT3B	63.269		STT3B		STT3B	63.269		2.97006
PCYOX1	63.189		PCYOX1		PCYOX1	63.189		2.9663
ARF1	63.161		ARF1		ARF1	63.161		2.96499
HIF1A	63.136		HIF1A		HIF1A	63.136		2.96382
RBM42	63.095		RBM42		RBM42	63.095		2.96189
EHBP1	62.966		EHBP1		EHBP1	62.966		2.95584
FSTL1	62.785		FSTL1		FSTL1	62.785		2.94734
EFTUD2	62.689		EFTUD2		EFTUD2	62.689		2.94283
NOL11	62.68		NOL11		NOL11	62.68		2.94241
LINC00504	62.421		LINC00504		LINC00504	62.421		2.93025
CALM3	62.24		CALM3		CALM3	62.24		2.92175
LMNB2	62.217		LMNB2		LMNB2	62.217		2.92068
HINT1	62.181		HINT1		HINT1	62.181		2.91899
PUF60	62.174		PUF60		PUF60	62.174		2.91866
BTF3	62.142		BTF3		BTF3	62.142		2.91715
UTP20	62.134		UTP20		UTP20	62.134		2.91678
SLC39A14	62.063		SLC39A14		SLC39A14	62.063		2.91345
MED13	61.924		MED13		MED13	61.924		2.90692
RNPS1	61.845		RNPS1		RNPS1	61.845		2.90321
CHD8	61.802		CHD8		CHD8	61.802		2.90119
ITGA6	61.695		ITGA6		ITGA6	61.695		2.89617
RPL22	61.656		RPL22		RPL22	61.656		2.89434
ARHGAP11A	61.24		ARHGAP11A		ARHGAP11A	61.24		2.87481
DDX1	61.162		DDX1		DDX1	61.162		2.87115
PSMC5	61.112		PSMC5		PSMC5	61.112		2.8688
SUMO2	61.016		SUMO2		SUMO2	61.016		2.8643
ALYREF	60.997		ALYREF		ALYREF	60.997		2.8634
SIRPA	60.864		SIRPA		SIRPA	60.864		2.85716
AKT3	60.83		AKT3		AKT3	60.83		2.85556
PRC1	60.797		PRC1		PRC1	60.797		2.85402
ECE1	60.791		ECE1		ECE1	60.791		2.85373
HNRNPA1P33	60.766		HNRNPA1P33		HNRNPA1P33	60.766		2.85256
CEP170	60.735		CEP170		CEP170	60.735		2.85111
NUMA1	60.626		NUMA1		NUMA1	60.626		2.84599
PPP1CA	60.601		PPP1CA		PPP1CA	60.601		2.84481
IMPDH2	60.59		IMPDH2		IMPDH2	60.59		2.8443
C19orf43	60.581		C19orf43		C19orf43	60.581		2.84388
PUM2	60.577		PUM2		PUM2	60.577		2.84369
PDCD6IP	60.566		PDCD6IP		PDCD6IP	60.566		2.84317
MRPL51	60.559		MRPL51		MRPL51	60.559		2.84284
AKAP13	60.526		AKAP13		AKAP13	60.526		2.84129
PSMD8	60.514		PSMD8		PSMD8	60.514		2.84073
HIST4H4	60.28		HIST4H4		HIST4H4	60.28		2.82975
CTSB	60.206		CTSB		CTSB	60.206		2.82627
ACSL4	60.119		ACSL4		ACSL4	60.119		2.82219
ATRX	60.088		ATRX		ATRX	60.088		2.82073
GOLGB1	60.02		GOLGB1		GOLGB1	60.02		2.81754
NCOA3	60.004		NCOA3		NCOA3	60.004		2.81679
MTUS1	59.81		MTUS1		MTUS1	59.81		2.80768
SMC4	59.653		SMC4		SMC4	59.653		2.80031
EPB41L2	59.637		EPB41L2		EPB41L2	59.637		2.79956
PHB	59.63		PHB		PHB	59.63		2.79923
ERGIC3	59.494		ERGIC3		ERGIC3	59.494		2.79285
UACA	59.416		UACA		UACA	59.416		2.78919
U2AF2	59.278		U2AF2		U2AF2	59.278		2.78271
LARS	59.24		LARS		LARS	59.24		2.78092
HNRNPAB	59.239		HNRNPAB		HNRNPAB	59.239		2.78088
TPX2	59.203		TPX2		TPX2	59.203		2.77919
HSPH1	59.049		HSPH1		HSPH1	59.049		2.77196
PTPRJ	58.953		PTPRJ		PTPRJ	58.953		2.76745
HIST1H4L	58.947		HIST1H4L		HIST1H4L	58.947		2.76717
H3F3AP4	58.862		H3F3AP4		H3F3AP4	58.862		2.76318
DPY19L1	58.846		DPY19L1		DPY19L1	58.846		2.76243
CCDC47	58.838		CCDC47		CCDC47	58.838		2.76205
HN1L	58.766		HN1L		HN1L	58.766		2.75867
FBL	58.76		FBL		FBL	58.76		2.75839
GPS2	58.704		GPS2		GPS2	58.704		2.75576
BMPR2	58.609		BMPR2		BMPR2	58.609		2.7513
CD81	58.565		CD81		CD81	58.565		2.74924
APEX1	58.558		APEX1		APEX1	58.558		2.74891
UBR5	58.503		UBR5		UBR5	58.503		2.74633
EIF4EBP1	58.434		EIF4EBP1		EIF4EBP1	58.434		2.74309
SDHA	58.429		SDHA		SDHA	58.429		2.74285
SPDL1	58.424		SPDL1		SPDL1	58.424		2.74262
ZFR	58.284		ZFR		ZFR	58.284		2.73605
NDST1	58.276		NDST1		NDST1	58.276		2.73567
AGO2	58.146		AGO2		AGO2	58.146		2.72957
HIST1H2BM	58.108		HIST1H2BM		HIST1H2BM	58.108		2.72778
DAG1	58.092		DAG1		DAG1	58.092		2.72703
NGFRAP1	58.086		NGFRAP1		NGFRAP1	58.086		2.72675
PARK7	58.019		PARK7		PARK7	58.019		2.72361
JUN	57.988		JUN		JUN	57.988		2.72215
CPSF3	57.937		CPSF3		CPSF3	57.937		2.71976
RAB10	57.869		RAB10		RAB10	57.869		2.71657
RC3H2	57.864		RC3H2		RC3H2	57.864		2.71633
SLC4A7	57.822		SLC4A7		SLC4A7	57.822		2.71436
PPP1R12A	57.754		PPP1R12A		PPP1R12A	57.754		2.71117
IL11	57.715		IL11		IL11	57.715		2.70934
ERBB2IP	57.591		ERBB2IP		ERBB2IP	57.591		2.70352
PANK3	57.527		PANK3		PANK3	57.527		2.70051
RBBP7	57.494		RBBP7		RBBP7	57.494		2.69896
ANLN	57.374		ANLN		ANLN	57.374		2.69333
SLC22A3	57.368		SLC22A3		SLC22A3	57.368		2.69305
U2AF1	57.308		U2AF1		U2AF1	57.308		2.69023
EWSR1	57.243		EWSR1		EWSR1	57.243		2.68718
RABEP1	57.128		RABEP1		RABEP1	57.128		2.68178
PPP6R3	57.065		PPP6R3		PPP6R3	57.065		2.67882
EIF3D	56.999		EIF3D		EIF3D	56.999		2.67572
HSD17B4	56.871		HSD17B4		HSD17B4	56.871		2.66972
NUP107	56.842		NUP107		NUP107	56.842		2.66835
RRBP1	56.828		RRBP1		RRBP1	56.828		2.6677
AQR	56.815		AQR		AQR	56.815		2.66709
SEC23A	56.8		SEC23A		SEC23A	56.8		2.66638
NFE2L1	56.778		NFE2L1		NFE2L1	56.778		2.66535
ATP5H	56.644		ATP5H		ATP5H	56.644		2.65906
SNF8	56.618		SNF8		SNF8	56.618		2.65784
PDE4D	56.597		PDE4D		PDE4D	56.597		2.65685
HSPA2	56.322		HSPA2		HSPA2	56.322		2.64394
KDM3B	56.293		KDM3B		KDM3B	56.293		2.64258
C12orf75	56.097		C12orf75		C12orf75	56.097		2.63338
ETFB	56.09		ETFB		ETFB	56.09		2.63305
HMGCR	56.082		HMGCR		HMGCR	56.082		2.63268
ATP2B1	56		ATP2B1		ATP2B1	56		2.62883
SCARNA23	55.918		SCARNA23		SCARNA23	55.918		2.62498
HIST1H2AI	55.893		HIST1H2AI		HIST1H2AI	55.893		2.62381
HIST1H4A	55.874		HIST1H4A		HIST1H4A	55.874		2.62291
SMC6	55.79		SMC6		SMC6	55.79		2.61897
ERGIC1	55.628		ERGIC1		ERGIC1	55.628		2.61137
HEATR1	55.618		HEATR1		HEATR1	55.618		2.6109
BTBD11	55.575		BTBD11		BTBD11	55.575		2.60888
FAM50A	55.529		FAM50A		FAM50A	55.529		2.60672
SNORA4	55.525		SNORA4		SNORA4	55.525		2.60653
PPP1CB	55.505		PPP1CB		PPP1CB	55.505		2.60559
SERINC3	55.497		SERINC3		SERINC3	55.497		2.60522
ATIC	55.47		ATIC		ATIC	55.47		2.60395
CSNK2A1	55.459		CSNK2A1		CSNK2A1	55.459		2.60343
ADD2	55.451		ADD2		ADD2	55.451		2.60306
PCM1	55.344		PCM1		PCM1	55.344		2.59803
SAFB	55.336		SAFB		SAFB	55.336		2.59766
ABR	55.303		ABR		ABR	55.303		2.59611
CD59	55.264		CD59		CD59	55.264		2.59428
NSRP1	55.263		NSRP1		NSRP1	55.263		2.59423
SCAF11	55.238		SCAF11		SCAF11	55.238		2.59306
KLC1	55.18		KLC1		KLC1	55.18		2.59033
GOSR1	55.165		GOSR1		GOSR1	55.165		2.58963
FANCI	55.117		FANCI		FANCI	55.117		2.58738
FUBP1	55.092		FUBP1		FUBP1	55.092		2.5862
PPP4R2	55.075		PPP4R2		PPP4R2	55.075		2.58541
ANXA11	55.028		ANXA11		ANXA11	55.028		2.5832
MAPK6	54.946		MAPK6		MAPK6	54.946		2.57935
KDM1A	54.939		KDM1A		KDM1A	54.939		2.57902
PSME1	54.905		PSME1		PSME1	54.905		2.57743
TFPI	54.859		TFPI		TFPI	54.859		2.57527
LGMN	54.844		LGMN		LGMN	54.844		2.57456
ATP5E	54.819		ATP5E		ATP5E	54.819		2.57339
PAFAH1B1	54.788		PAFAH1B1		PAFAH1B1	54.788		2.57193
RECQL	54.689		RECQL		RECQL	54.689		2.56729
PPP1R9B	54.68		PPP1R9B		PPP1R9B	54.68		2.56686
HTRA1	54.637		HTRA1		HTRA1	54.637		2.56484
EFR3A	54.524		EFR3A		EFR3A	54.524		2.55954
NBR1	54.39		NBR1		NBR1	54.39		2.55325
MCM3	54.328		MCM3		MCM3	54.328		2.55034
DNAJC10	54.197		DNAJC10		DNAJC10	54.197		2.54419
KCNMA1	54.126		KCNMA1		KCNMA1	54.126		2.54086
LOC100128494	54.114		LOC100128494		LOC100128494	54.114		2.54029
ANKRD11	54.109		ANKRD11		ANKRD11	54.109		2.54006
ADNP	54.055		ADNP		ADNP	54.055		2.53752
PSMA6	54.049		PSMA6		PSMA6	54.049		2.53724
VDAC1	54.048		VDAC1		VDAC1	54.048		2.53719
ZFHX3	54.041		ZFHX3		ZFHX3	54.041		2.53687
ASAP2	54.002		ASAP2		ASAP2	54.002		2.53504
UGGT1	53.976		UGGT1		UGGT1	53.976		2.53381
FAM120A	53.879		FAM120A		FAM120A	53.879		2.52926
ATPIF1	53.859		ATPIF1		ATPIF1	53.859		2.52832
ETF1	53.769		ETF1		ETF1	53.769		2.5241
ARL4C	53.734		ARL4C		ARL4C	53.734		2.52245
PAPPA-AS1	53.646		PAPPA-AS1		PAPPA-AS1	53.646		2.51832
VPS13C	53.635		VPS13C		VPS13C	53.635		2.51781
MAB21L3	53.634		MAB21L3		MAB21L3	53.634		2.51776
HNRNPA3	53.44		HNRNPA3		HNRNPA3	53.44		2.50865
SLC2A1	53.414		SLC2A1		SLC2A1	53.414		2.50743
RPL13	53.235		RPL13		RPL13	53.235		2.49903
LMAN2	53.119		LMAN2		LMAN2	53.119		2.49358
MBTPS1	53.093		MBTPS1		MBTPS1	53.093		2.49236
ARHGDIA	53.085		ARHGDIA		ARHGDIA	53.085		2.49199
PSMC1	53.06		PSMC1		PSMC1	53.06		2.49081
ADRM1	53.054		ADRM1		ADRM1	53.054		2.49053
TMED9	53.02		TMED9		TMED9	53.02		2.48894
MARS	52.924		MARS		MARS	52.924		2.48443
PAWR	52.919		PAWR		PAWR	52.919		2.4842
CSRP1	52.897		CSRP1		CSRP1	52.897		2.48316
TP53BP1	52.769		TP53BP1		TP53BP1	52.769		2.47715
DCAF7	52.752		DCAF7		DCAF7	52.752		2.47636
PFDN5	52.66		PFDN5		PFDN5	52.66		2.47204
GGNBP2	52.494		GGNBP2		GGNBP2	52.494		2.46424
NUP98	52.48		NUP98		NUP98	52.48		2.46359
HMGA2	52.445		HMGA2		HMGA2	52.445		2.46194
DLG5	52.405		DLG5		DLG5	52.405		2.46007
SF3B3	52.404		SF3B3		SF3B3	52.404		2.46002
RHOC	52.352		RHOC		RHOC	52.352		2.45758
SPECC1	52.345		SPECC1		SPECC1	52.345		2.45725
NUDC	52.344		NUDC		NUDC	52.344		2.4572
NCAPG2	52.342		NCAPG2		NCAPG2	52.342		2.45711
ELK3	52.285		ELK3		ELK3	52.285		2.45443
MMP2	52.233		MMP2		MMP2	52.233		2.45199
PSMC3	52.229		PSMC3		PSMC3	52.229		2.4518
RAB7A	52.19		RAB7A		RAB7A	52.19		2.44997
P4HA2	52.19		P4HA2		P4HA2	52.19		2.44997
METAP2	52.03		METAP2		METAP2	52.03		2.44246
HIST1H3J	52.005		HIST1H3J		HIST1H3J	52.005		2.44129
SIN3A	51.992		SIN3A		SIN3A	51.992		2.44068
LRP6	51.991		LRP6		LRP6	51.991		2.44063
PTBP1	51.871		PTBP1		PTBP1	51.871		2.435
NRIP1	51.852		NRIP1		NRIP1	51.852		2.43411
TNFRSF10B	51.811		TNFRSF10B		TNFRSF10B	51.811		2.43218
PLAUR	51.712		PLAUR		PLAUR	51.712		2.42754
GART	51.689		GART		GART	51.689		2.42646
FERMT2	51.629		FERMT2		FERMT2	51.629		2.42364
SMS	51.613		SMS		SMS	51.613		2.42289
STAT3	51.606		STAT3		STAT3	51.606		2.42256
LUC7L3	51.541		LUC7L3		LUC7L3	51.541		2.41951
HIST1H2BE	51.333		HIST1H2BE		HIST1H2BE	51.333		2.40974
DUSP4	51.296		DUSP4		DUSP4	51.296		2.40801
H2AFZ	51.261		H2AFZ		H2AFZ	51.261		2.40636
CYP51A1	51.177		CYP51A1		CYP51A1	51.177		2.40242
USP11	51.16		USP11		USP11	51.16		2.40162
PRPF6	51.127		PRPF6		PRPF6	51.127		2.40007
KIDINS220	50.973		KIDINS220		KIDINS220	50.973		2.39284
CAD	50.96		CAD		CAD	50.96		2.39223
ETFA	50.927		ETFA		ETFA	50.927		2.39068
STARD7	50.927		STARD7		STARD7	50.927		2.39068
PUM1	50.908		PUM1		PUM1	50.908		2.38979
HCFC1	50.844		HCFC1		HCFC1	50.844		2.38679
DNAJC7	50.836		DNAJC7		DNAJC7	50.836		2.38641
SACS	50.827		SACS		SACS	50.827		2.38599
ACTR2	50.801		ACTR2		ACTR2	50.801		2.38477
FBXO11	50.78		FBXO11		FBXO11	50.78		2.38378
PSMD3	50.778		PSMD3		PSMD3	50.778		2.38369
FXYD5	50.769		FXYD5		FXYD5	50.769		2.38327
CNTN1	50.689		CNTN1		CNTN1	50.689		2.37951
CLNS1A	50.662		CLNS1A		CLNS1A	50.662		2.37824
DPYSL2	50.643		DPYSL2		DPYSL2	50.643		2.37735
COX5B	50.613		COX5B		COX5B	50.613		2.37594
COL18A1	50.542		COL18A1		COL18A1	50.542		2.37261
PTPN12	50.528		PTPN12		PTPN12	50.528		2.37195
CPD	50.496		CPD		CPD	50.496		2.37045
HELLS	50.331		HELLS		HELLS	50.331		2.36271
MAP4	50.239		MAP4		MAP4	50.239		2.35839
UGP2	50.224		UGP2		UGP2	50.224		2.35768
ITGA5	50.144		ITGA5		ITGA5	50.144		2.35393
ADD1	50.035		ADD1		ADD1	50.035		2.34881
HIST1H3H	50.026		HIST1H3H		HIST1H3H	50.026		2.34839
PDZD8	50.018		PDZD8		PDZD8	50.018		2.34801
PLD3	50.012		PLD3		PLD3	50.012		2.34773
DDX24	49.96		DDX24		DDX24	49.96		2.34529
PRKCA	49.902		PRKCA		PRKCA	49.902		2.34257
USP7	49.811		USP7		USP7	49.811		2.3383
NRD1	49.746		NRD1		NRD1	49.746		2.33524
MCM4	49.742		MCM4		MCM4	49.742		2.33506
ZC3H13	49.731		ZC3H13		ZC3H13	49.731		2.33454
LRP10	49.643		LRP10		LRP10	49.643		2.33041
DDX27	49.599		DDX27		DDX27	49.599		2.32834
HNRNPH3	49.528		HNRNPH3		HNRNPH3	49.528		2.32501
IMMT	49.521		IMMT		IMMT	49.521		2.32468
PEPD	49.476		PEPD		PEPD	49.476		2.32257
IRAK1	49.42		IRAK1		IRAK1	49.42		2.31994
SEC31A	49.402		SEC31A		SEC31A	49.402		2.3191
EPN1	49.365		EPN1		EPN1	49.365		2.31736
LRRFIP1	49.331		LRRFIP1		LRRFIP1	49.331		2.31576
NOL7	49.292		NOL7		NOL7	49.292		2.31393
CAPN1	49.243		CAPN1		CAPN1	49.243		2.31163
CRK	49.184		CRK		CRK	49.184		2.30886
SNORA74B	49.146		SNORA74B		SNORA74B	49.146		2.30708
DGKD	49.135		DGKD		DGKD	49.135		2.30656
QARS	49.124		QARS		QARS	49.124		2.30605
BOD1L1	49.117		BOD1L1		BOD1L1	49.117		2.30572
EIF2S3	49.042		EIF2S3		EIF2S3	49.042		2.3022
PPP6R1	49.039		PPP6R1		PPP6R1	49.039		2.30206
TUBB3	49.02		TUBB3		TUBB3	49.02		2.30116
PCBP2	49.018		PCBP2		PCBP2	49.018		2.30107
HM13	48.975		HM13		HM13	48.975		2.29905
PVR	48.948		PVR		PVR	48.948		2.29778
ASAP1	48.926		ASAP1		ASAP1	48.926		2.29675
IREB2	48.91		IREB2		IREB2	48.91		2.296
TM9SF2	48.891		TM9SF2		TM9SF2	48.891		2.29511
POLR1A	48.848		POLR1A		POLR1A	48.848		2.29309
MAP7D1	48.815		MAP7D1		MAP7D1	48.815		2.29154
NCOA4	48.814		NCOA4		NCOA4	48.814		2.29149
NDUFS6	48.787		NDUFS6		NDUFS6	48.787		2.29023
SNX5	48.706		SNX5		SNX5	48.706		2.28642
SMARCC1	48.675		SMARCC1		SMARCC1	48.675		2.28497
RAB3B	48.661		RAB3B		RAB3B	48.661		2.28431
AHCY	48.653		AHCY		AHCY	48.653		2.28394
PDS5A	48.624		PDS5A		PDS5A	48.624		2.28257
NUAK1	48.622		NUAK1		NUAK1	48.622		2.28248
ARHGAP5	48.519		ARHGAP5		ARHGAP5	48.519		2.27764
PDXDC1	48.464		PDXDC1		PDXDC1	48.464		2.27506
EP400	48.247		EP400		EP400	48.247		2.26488
PPP2CA	48.229		PPP2CA		PPP2CA	48.229		2.26403
SLTM	48.216		SLTM		SLTM	48.216		2.26342
EPAS1	48.082		EPAS1		EPAS1	48.082		2.25713
ACIN1	48.054		ACIN1		ACIN1	48.054		2.25582
MRPS34	48.018		MRPS34		MRPS34	48.018		2.25413
CIZ1	47.989		CIZ1		CIZ1	47.989		2.25277
TEAD1	47.973		TEAD1		TEAD1	47.973		2.25201
FNDC3A	47.966		FNDC3A		FNDC3A	47.966		2.25169
FAF2	47.946		FAF2		FAF2	47.946		2.25075
DNMT1	47.934		DNMT1		DNMT1	47.934		2.25018
MED13L	47.927		MED13L		MED13L	47.927		2.24985
CLPTM1	47.853		CLPTM1		CLPTM1	47.853		2.24638
RFX7	47.835		RFX7		RFX7	47.835		2.24554
ATP6AP2	47.757		ATP6AP2		ATP6AP2	47.757		2.24187
PHLDB2	47.649		PHLDB2		PHLDB2	47.649		2.2368
LMAN1	47.644		LMAN1		LMAN1	47.644		2.23657
PPP2R1A	47.622		PPP2R1A		PPP2R1A	47.622		2.23554
LPGAT1	47.597		LPGAT1		LPGAT1	47.597		2.23436
DHX8	47.514		DHX8		DHX8	47.514		2.23047
TCOF1	47.485		TCOF1		TCOF1	47.485		2.22911
TMEM30A	47.481		TMEM30A		TMEM30A	47.481		2.22892
SEC13	47.434		SEC13		SEC13	47.434		2.22671
NOP56	47.383		NOP56		NOP56	47.383		2.22432
DAD1	47.371		DAD1		DAD1	47.371		2.22375
TNPO1	47.328		TNPO1		TNPO1	47.328		2.22174
TRRAP	47.309		TRRAP		TRRAP	47.309		2.22084
P4HA3	47.286		P4HA3		P4HA3	47.286		2.21976
BAZ1A	47.189		BAZ1A		BAZ1A	47.189		2.21521
SEC11A	47.18		SEC11A		SEC11A	47.18		2.21479
CLPX	47.179		CLPX		CLPX	47.179		2.21474
RAC1	47.142		RAC1		RAC1	47.142		2.213
TMED10	47.11		TMED10		TMED10	47.11		2.2115
NPC1	47.061		NPC1		NPC1	47.061		2.2092
KIAA0368	47.045		KIAA0368		KIAA0368	47.045		2.20845
PRDX4	47.042		PRDX4		PRDX4	47.042		2.20831
UBAP2L	46.965		UBAP2L		UBAP2L	46.965		2.2047
VOPP1	46.929		VOPP1		VOPP1	46.929		2.20301
FAM208B	46.911		FAM208B		FAM208B	46.911		2.20216
PLP2	46.904		PLP2		PLP2	46.904		2.20183
EIF3H	46.865		EIF3H		EIF3H	46.865		2.2
PPP1CC	46.83		PPP1CC		PPP1CC	46.83		2.19836
CDC37	46.815		CDC37		CDC37	46.815		2.19765
NUFIP2	46.807		NUFIP2		NUFIP2	46.807		2.19728
ZMIZ1	46.733		ZMIZ1		ZMIZ1	46.733		2.1938
ILF2	46.73		ILF2		ILF2	46.73		2.19366
PXN	46.699		PXN		PXN	46.699		2.19221
FGFR1	46.675		FGFR1		FGFR1	46.675		2.19108
HMGA1	46.669		HMGA1		HMGA1	46.669		2.1908
SPEN	46.627		SPEN		SPEN	46.627		2.18883
S100A16	46.603		S100A16		S100A16	46.603		2.1877
ARHGAP21	46.522		ARHGAP21		ARHGAP21	46.522		2.1839
DDX46	46.514		DDX46		DDX46	46.514		2.18352
SYNCRIP	46.466		SYNCRIP		SYNCRIP	46.466		2.18127
SAE1	46.463		SAE1		SAE1	46.463		2.18113
DNAJB6	46.446		DNAJB6		DNAJB6	46.446		2.18033
EIF4A2	46.402		EIF4A2		EIF4A2	46.402		2.17827
TM9SF3	46.395		TM9SF3		TM9SF3	46.395		2.17794
TAGLN	46.394		TAGLN		TAGLN	46.394		2.17789
CRTAP	46.342		CRTAP		CRTAP	46.342		2.17545
PRRC2A	46.311		PRRC2A		PRRC2A	46.311		2.17399
SETX	46.218		SETX		SETX	46.218		2.16963
ZNF622	46.211		ZNF622		ZNF622	46.211		2.1693
PYGL	46.168		PYGL		PYGL	46.168		2.16728
NEDD8	46.12		NEDD8		NEDD8	46.12		2.16503
SLC6A6	46.085		SLC6A6		SLC6A6	46.085		2.16338
BPTF	46.058		BPTF		BPTF	46.058		2.16212
COX6A1	46.022		COX6A1		COX6A1	46.022		2.16043
CTNND1	45.986		CTNND1		CTNND1	45.986		2.15874
C14orf2	45.939		C14orf2		C14orf2	45.939		2.15653
ESYT1	45.922		ESYT1		ESYT1	45.922		2.15573
RBM25	45.9		RBM25		RBM25	45.9		2.1547
GJA1	45.869		GJA1		GJA1	45.869		2.15325
PSMD12	45.841		PSMD12		PSMD12	45.841		2.15193
TPM3	45.807		TPM3		TPM3	45.807		2.15033
YBX3	45.757		YBX3		YBX3	45.757		2.14799
AP3B1	45.706		AP3B1		AP3B1	45.706		2.14559
IWS1	45.701		IWS1		IWS1	45.701		2.14536
MYC	45.699		MYC		MYC	45.699		2.14526
MAP7	45.657		MAP7		MAP7	45.657		2.14329
KIAA0020	45.618		KIAA0020		KIAA0020	45.618		2.14146
GSN	45.587		GSN		GSN	45.587		2.14001
SHFM1	45.539		SHFM1		SHFM1	45.539		2.13775
TTC3	45.531		TTC3		TTC3	45.531		2.13738
GLUD1	45.528		GLUD1		GLUD1	45.528		2.13724
DNM1	45.495		DNM1		DNM1	45.495		2.13569
SREBF1	45.467		SREBF1		SREBF1	45.467		2.13437
RSF1	45.445		RSF1		RSF1	45.445		2.13334
GMPS	45.435		GMPS		GMPS	45.435		2.13287
AFF4	45.402		AFF4		AFF4	45.402		2.13132
SYT13	45.329		SYT13		SYT13	45.329		2.1279
UBQLN1	45.299		UBQLN1		UBQLN1	45.299		2.12649
GPX4	45.298		GPX4		GPX4	45.298		2.12644
KRT19	45.266		KRT19		KRT19	45.266		2.12494
GOT2	45.243		GOT2		GOT2	45.243		2.12386
KARS	45.21		KARS		KARS	45.21		2.12231
KDELR1	45.191		KDELR1		KDELR1	45.191		2.12142
CAPZB	45.185		CAPZB		CAPZB	45.185		2.12114
TNIP1	45.165		TNIP1		TNIP1	45.165		2.1202
UNC45A	45.13		UNC45A		UNC45A	45.13		2.11855
CANT1	45.12		CANT1		CANT1	45.12		2.11808
GLG1	45.102		GLG1		GLG1	45.102		2.11724
RNASEK	45.083		RNASEK		RNASEK	45.083		2.11635
WBP11	44.99		WBP11		WBP11	44.99		2.11198
JMJD1C	44.986		JMJD1C		JMJD1C	44.986		2.11179
MEGF9	44.982		MEGF9		MEGF9	44.982		2.11161
FKBP9	44.94		FKBP9		FKBP9	44.94		2.10963
PEBP1	44.93		PEBP1		PEBP1	44.93		2.10917
EXOC4	44.92		EXOC4		EXOC4	44.92		2.1087
S100A4	44.919		S100A4		S100A4	44.919		2.10865
METAP1	44.9		METAP1		METAP1	44.9		2.10776
SF1	44.858		SF1		SF1	44.858		2.10579
CDC123	44.815		CDC123		CDC123	44.815		2.10377
SKP1	44.807		SKP1		SKP1	44.807		2.10339
ATP5I	44.759		ATP5I		ATP5I	44.759		2.10114
HIPK2	44.664		HIPK2		HIPK2	44.664		2.09668
ITGA11	44.641		ITGA11		ITGA11	44.641		2.0956
YY1	44.629		YY1		YY1	44.629		2.09504
EIF3I	44.625		EIF3I		EIF3I	44.625		2.09485
CNN3	44.554		CNN3		CNN3	44.554		2.09151
IGF2BP1	44.529		IGF2BP1		IGF2BP1	44.529		2.09034
G3BP2	44.487		G3BP2		G3BP2	44.487		2.08837
SARS	44.484		SARS		SARS	44.484		2.08823
HERC2	44.463		HERC2		HERC2	44.463		2.08724
TYMS	44.449		TYMS		TYMS	44.449		2.08659
KIF23	44.399		KIF23		KIF23	44.399		2.08424
SPAG9	44.373		SPAG9		SPAG9	44.373		2.08302
NOLC1	44.329		NOLC1		NOLC1	44.329		2.08095
NDUFB2	44.246		NDUFB2		NDUFB2	44.246		2.07706
NME4	44.232		NME4		NME4	44.232		2.0764
GABARAP	44.232		GABARAP		GABARAP	44.232		2.0764
SURF4	44.188		SURF4		SURF4	44.188		2.07433
MGAT4B	44.163		MGAT4B		MGAT4B	44.163		2.07316
ZNF217	44.14		ZNF217		ZNF217	44.14		2.07208
CLPTM1L	44.063		CLPTM1L		CLPTM1L	44.063		2.06847
VEGFA	44.062		VEGFA		VEGFA	44.062		2.06842
LDLR	44.021		LDLR		LDLR	44.021		2.06649
SLC4A2	43.949		SLC4A2		SLC4A2	43.949		2.06311
KDM5B	43.938		KDM5B		KDM5B	43.938		2.0626
ABCC2	43.916		ABCC2		ABCC2	43.916		2.06156
ADSL	43.82		ADSL		ADSL	43.82		2.05706
AMFR	43.807		AMFR		AMFR	43.807		2.05645
ERP29	43.783		ERP29		ERP29	43.783		2.05532
MBNL1	43.778		MBNL1		MBNL1	43.778		2.05509
EML4	43.724		EML4		EML4	43.724		2.05255
SSU72	43.72		SSU72		SSU72	43.72		2.05236
NET1	43.691		NET1		NET1	43.691		2.051
HGS	43.662		HGS		HGS	43.662		2.04964
EIF5	43.624		EIF5		EIF5	43.624		2.04786
NHP2	43.603		NHP2		NHP2	43.603		2.04687
NPEPPS	43.6		NPEPPS		NPEPPS	43.6		2.04673
PTPRS	43.555		PTPRS		PTPRS	43.555		2.04462
CAMSAP2	43.537		CAMSAP2		CAMSAP2	43.537		2.04377
FSTL3	43.496		FSTL3		FSTL3	43.496		2.04185
SARNP	43.415		SARNP		SARNP	43.415		2.03805
WHSC1	43.387		WHSC1		WHSC1	43.387		2.03673
ZNF638	43.386		ZNF638		ZNF638	43.386		2.03668
LRRC75A-AS1	43.359		LRRC75A-AS1		LRRC75A-AS1	43.359		2.03542
M6PR	43.345		M6PR		M6PR	43.345		2.03476
NR3C1	43.326		NR3C1		NR3C1	43.326		2.03387
CEBPZ	43.205		CEBPZ		CEBPZ	43.205		2.02819
AFAP1L2	43.176		AFAP1L2		AFAP1L2	43.176		2.02683
KYNU	43.158		KYNU		KYNU	43.158		2.02598
PNN	43.153		PNN		PNN	43.153		2.02575
PAPPA	43.151		PAPPA		PAPPA	43.151		2.02565
INSIG1	43.119		INSIG1		INSIG1	43.119		2.02415
NDUFS1	43.039		NDUFS1		NDUFS1	43.039		2.0204
TMED3	43.021		TMED3		TMED3	43.021		2.01955
LAMA5	43.009		LAMA5		LAMA5	43.009		2.01899
PGM2L1	42.983		PGM2L1		PGM2L1	42.983		2.01777
NUP93	42.974		NUP93		NUP93	42.974		2.01734
ATL3	42.973		ATL3		ATL3	42.973		2.0173
ASXL2	42.964		ASXL2		ASXL2	42.964		2.01687
HMGB1	42.963		HMGB1		HMGB1	42.963		2.01683
KIF21A	42.947		KIF21A		KIF21A	42.947		2.01608
NUP62	42.931		NUP62		NUP62	42.931		2.01533
SAT1	42.928		SAT1		SAT1	42.928		2.01518
SETD5	42.923		SETD5		SETD5	42.923		2.01495
PDCD5	42.884		PDCD5		PDCD5	42.884		2.01312
FKBP1A	42.85		FKBP1A		FKBP1A	42.85		2.01152
HK1	42.835		HK1		HK1	42.835		2.01082
AP1G1	42.826		AP1G1		AP1G1	42.826		2.0104
SMC2	42.781		SMC2		SMC2	42.781		2.00828
C14orf166	42.746		C14orf166		C14orf166	42.746		2.00664
ID3	42.727		ID3		ID3	42.727		2.00575
PLK1	42.717		PLK1		PLK1	42.717		2.00528
CRIP1	42.706		CRIP1		CRIP1	42.706		2.00476
CENPB	42.674		CENPB		CENPB	42.674		2.00326
CIC	42.584		CIC		CIC	42.584		1.99904
ARPC5	42.561		ARPC5		ARPC5	42.561		1.99796
MYO1B	42.559		MYO1B		MYO1B	42.559		1.99786
GHITM	42.488		GHITM		GHITM	42.488		1.99453
ETS2	42.471		ETS2		ETS2	42.471		1.99373
CYC1	42.402		CYC1		CYC1	42.402		1.99049
USP5	42.385		USP5		USP5	42.385		1.98969
BCLAF1	42.365		BCLAF1		BCLAF1	42.365		1.98876
GNA13	42.361		GNA13		GNA13	42.361		1.98857
DEK	42.358		DEK		DEK	42.358		1.98843
CTR9	42.324		CTR9		CTR9	42.324		1.98683
PRAME	42.321		PRAME		PRAME	42.321		1.98669
KIAA1429	42.298		KIAA1429		KIAA1429	42.298		1.98561
API5	42.296		API5		API5	42.296		1.98552
BRD7	42.249		BRD7		BRD7	42.249		1.98331
JADE1	42.249		JADE1		JADE1	42.249		1.98331
SEC16A	42.245		SEC16A		SEC16A	42.245		1.98312
KIF4A	42.238		KIF4A		KIF4A	42.238		1.98279
DOCK1	42.231		DOCK1		DOCK1	42.231		1.98247
LIMCH1	42.22		LIMCH1		LIMCH1	42.22		1.98195
TSKU	42.172		TSKU		TSKU	42.172		1.9797
ARF3	42.156		ARF3		ARF3	42.156		1.97894
STAT1	42.135		STAT1		STAT1	42.135		1.97796
EEF1A2	42.132		EEF1A2		EEF1A2	42.132		1.97782
UQCRC1	42.044		UQCRC1		UQCRC1	42.044		1.97369
CBR1	42.005		CBR1		CBR1	42.005		1.97186
TLE1	42.004		TLE1		TLE1	42.004		1.97181
MAPK1	41.969		MAPK1		MAPK1	41.969		1.97017
BRD2	41.951		BRD2		BRD2	41.951		1.96932
SRSF9	41.889		SRSF9		SRSF9	41.889		1.96641
C10orf12	41.878		C10orf12		C10orf12	41.878		1.96589
DSE	41.836		DSE		DSE	41.836		1.96392
TMEM245	41.82		TMEM245		TMEM245	41.82		1.96317
COPG1	41.818		COPG1		COPG1	41.818		1.96308
NDUFB9	41.776		NDUFB9		NDUFB9	41.776		1.96111
FAM107B	41.751		FAM107B		FAM107B	41.751		1.95993
AIFM1	41.75		AIFM1		AIFM1	41.75		1.95989
LHFPL2	41.713		LHFPL2		LHFPL2	41.713		1.95815
VDAC2	41.678		VDAC2		VDAC2	41.678		1.95651
MLXIP	41.591		MLXIP		MLXIP	41.591		1.95242
SRRM1	41.582		SRRM1		SRRM1	41.582		1.952
OAZ1	41.573		OAZ1		OAZ1	41.573		1.95158
DKC1	41.564		DKC1		DKC1	41.564		1.95115
SCRN1	41.543		SCRN1		SCRN1	41.543		1.95017
TSPAN14	41.51		TSPAN14		TSPAN14	41.51		1.94862
BCL9L	41.506		BCL9L		BCL9L	41.506		1.94843
IPO8	41.442		IPO8		IPO8	41.442		1.94543
FURIN	41.429		FURIN		FURIN	41.429		1.94482
MRPL24	41.27		MRPL24		MRPL24	41.27		1.93735
SIPA1L3	41.264		SIPA1L3		SIPA1L3	41.264		1.93707
ANKRD17	41.252		ANKRD17		ANKRD17	41.252		1.93651
HMGB3	41.214		HMGB3		HMGB3	41.214		1.93472
USP8	41.153		USP8		USP8	41.153		1.93186
RAB34	41.118		RAB34		RAB34	41.118		1.93022
YLPM1	41.076		YLPM1		YLPM1	41.076		1.92825
GOLGA3	41.072		GOLGA3		GOLGA3	41.072		1.92806
MSH2	40.999		MSH2		MSH2	40.999		1.92463
CTNNBL1	40.95		CTNNBL1		CTNNBL1	40.95		1.92233
RTCB	40.888		RTCB		RTCB	40.888		1.91942
CHD2	40.852		CHD2		CHD2	40.852		1.91773
KLF13	40.827		KLF13		KLF13	40.827		1.91656
WNT5B	40.766		WNT5B		WNT5B	40.766		1.91369
PSMB1	40.75		PSMB1		PSMB1	40.75		1.91294
LOC101926898	40.746		LOC101926898		LOC101926898	40.746		1.91275
LGR4	40.734		LGR4		LGR4	40.734		1.91219
MRPS26	40.642		MRPS26		MRPS26	40.642		1.90787
BUB1	40.638		BUB1		BUB1	40.638		1.90768
HMGN1	40.637		HMGN1		HMGN1	40.637		1.90764
GBF1	40.634		GBF1		GBF1	40.634		1.9075
SYNM	40.487		SYNM		SYNM	40.487		1.9006
GRAMD1B	40.448		GRAMD1B		GRAMD1B	40.448		1.89877
MTRNR2L9	40.445		MTRNR2L9		MTRNR2L9	40.445		1.89862
FGF2	40.315		FGF2		FGF2	40.315		1.89252
MDM2	40.31		MDM2		MDM2	40.31		1.89229
DIDO1	40.307		DIDO1		DIDO1	40.307		1.89215
LARP6	40.3		LARP6		LARP6	40.3		1.89182
TIMP1	40.29		TIMP1		TIMP1	40.29		1.89135
TGFB2	40.267		TGFB2		TGFB2	40.267		1.89027
NDUFA13	40.188		NDUFA13		NDUFA13	40.188		1.88656
DCTN2	40.178		DCTN2		DCTN2	40.178		1.88609
MAP2K2	40.164		MAP2K2		MAP2K2	40.164		1.88543
EXOC7	40.155		EXOC7		EXOC7	40.155		1.88501
ANKFY1	40.122		ANKFY1		ANKFY1	40.122		1.88346
PRPF4B	40.119		PRPF4B		PRPF4B	40.119		1.88332
ARL6IP4	40.113		ARL6IP4		ARL6IP4	40.113		1.88304
LTBP1	40.039		LTBP1		LTBP1	40.039		1.87957
CREBBP	40.036		CREBBP		CREBBP	40.036		1.87942
ACOT9	40.03		ACOT9		ACOT9	40.03		1.87914
IGFBP2	40.026		IGFBP2		IGFBP2	40.026		1.87896
BAG3	40.014		BAG3		BAG3	40.014		1.87839
CALM1	39.989		CALM1		CALM1	39.989		1.87722
NARS	39.958		NARS		NARS	39.958		1.87576
MCM2	39.948		MCM2		MCM2	39.948		1.87529
SEL1L3	39.941		SEL1L3		SEL1L3	39.941		1.87496
HJURP	39.811		HJURP		HJURP	39.811		1.86886
KIF1C	39.811		KIF1C		KIF1C	39.811		1.86886
ULK1	39.758		ULK1		ULK1	39.758		1.86637
RABL6	39.738		RABL6		RABL6	39.738		1.86544
SKIV2L2	39.708		SKIV2L2		SKIV2L2	39.708		1.86403
GSTO1	39.665		GSTO1		GSTO1	39.665		1.86201
RPL37	39.632		RPL37		RPL37	39.632		1.86046
FOXK2	39.632		FOXK2		FOXK2	39.632		1.86046
CLIP1	39.594		CLIP1		CLIP1	39.594		1.85868
TMEM59	39.582		TMEM59		TMEM59	39.582		1.85811
MRPL41	39.563		MRPL41		MRPL41	39.563		1.85722
HIST1H4I	39.561		HIST1H4I		HIST1H4I	39.561		1.85713
COPS3	39.504		COPS3		COPS3	39.504		1.85445
PDLIM7	39.416		PDLIM7		PDLIM7	39.416		1.85032
OCIAD2	39.409		OCIAD2		OCIAD2	39.409		1.84999
LBR	39.396		LBR		LBR	39.396		1.84938
SNRPF	39.396		SNRPF		SNRPF	39.396		1.84938
NDUFB7	39.361		NDUFB7		NDUFB7	39.361		1.84774
CLINT1	39.359		CLINT1		CLINT1	39.359		1.84764
NPLOC4	39.334		NPLOC4		NPLOC4	39.334		1.84647
SBNO1	39.325		SBNO1		SBNO1	39.325		1.84605
SEC61A1	39.304		SEC61A1		SEC61A1	39.304		1.84506
TNKS1BP1	39.223		TNKS1BP1		TNKS1BP1	39.223		1.84126
RPS6KA3	39.195		RPS6KA3		RPS6KA3	39.195		1.83995
AXL	39.193		AXL		AXL	39.193		1.83985
PHLDB1	39.182		PHLDB1		PHLDB1	39.182		1.83933
EP300	39.158		EP300		EP300	39.158		1.83821
LRP1	39.139		LRP1		LRP1	39.139		1.83732
MRPL12	39.138		MRPL12		MRPL12	39.138		1.83727
STMN1	39.095		STMN1		STMN1	39.095		1.83525
SLC30A1	39.08		SLC30A1		SLC30A1	39.08		1.83455
EPHA2	39.064		EPHA2		EPHA2	39.064		1.8338
SSH2	39.007		SSH2		SSH2	39.007		1.83112
DDOST	39.004		DDOST		DDOST	39.004		1.83098
PHRF1	38.978		PHRF1		PHRF1	38.978		1.82976
MLPH	38.951		MLPH		MLPH	38.951		1.82849
PRDX3	38.924		PRDX3		PRDX3	38.924		1.82722
ASPM	38.917		ASPM		ASPM	38.917		1.82689
KIAA1033	38.89		KIAA1033		KIAA1033	38.89		1.82563
PRKAR2A	38.874		PRKAR2A		PRKAR2A	38.874		1.82488
ARHGEF10	38.871		ARHGEF10		ARHGEF10	38.871		1.82474
LSM14A	38.865		LSM14A		LSM14A	38.865		1.82445
PFDN2	38.862		PFDN2		PFDN2	38.862		1.82431
DYNC1I2	38.75		DYNC1I2		DYNC1I2	38.75		1.81906
KIFC3	38.69		KIFC3		KIFC3	38.69		1.81624
TIMELESS	38.674		TIMELESS		TIMELESS	38.674		1.81549
RAD50	38.668		RAD50		RAD50	38.668		1.81521
UBE2H	38.639		UBE2H		UBE2H	38.639		1.81384
PDCD11	38.578		PDCD11		PDCD11	38.578		1.81098
KIF2A	38.573		KIF2A		KIF2A	38.573		1.81075
MYBBP1A	38.559		MYBBP1A		MYBBP1A	38.559		1.81009
CHCHD3	38.528		CHCHD3		CHCHD3	38.528		1.80863
SSBP1	38.514		SSBP1		SSBP1	38.514		1.80798
URI1	38.499		URI1		URI1	38.499		1.80727
LARP4	38.484		LARP4		LARP4	38.484		1.80657
GRAMD1A	38.477		GRAMD1A		GRAMD1A	38.477		1.80624
KDM3A	38.472		KDM3A		KDM3A	38.472		1.80601
MAGED2	38.458		MAGED2		MAGED2	38.458		1.80535
HIST2H3D	38.449		HIST2H3D		HIST2H3D	38.449		1.80493
SRSF2	38.413		SRSF2		SRSF2	38.413		1.80324
CYR61	38.368		CYR61		CYR61	38.368		1.80112
ASCC3	38.319		ASCC3		ASCC3	38.319		1.79882
MAF1	38.297		MAF1		MAF1	38.297		1.79779
SMARCA5-AS1	38.274		SMARCA5-AS1		SMARCA5-AS1	38.274		1.79671
MAGED1	38.258		MAGED1		MAGED1	38.258		1.79596
ARPC1A	38.253		ARPC1A		ARPC1A	38.253		1.79572
SPOCK1	38.106		SPOCK1		SPOCK1	38.106		1.78882
ILK	38.09		ILK		ILK	38.09		1.78807
TOMM40	38.083		TOMM40		TOMM40	38.083		1.78774
TXN	38.072		TXN		TXN	38.072		1.78723
PNMA1	38.056		PNMA1		PNMA1	38.056		1.78648
ADGRG6	38.013		ADGRG6		ADGRG6	38.013		1.78446
COTL1	37.994		COTL1		COTL1	37.994		1.78357
TUBB6	37.99		TUBB6		TUBB6	37.99		1.78338
RABAC1	37.968		RABAC1		RABAC1	37.968		1.78235
UHRF1	37.947		UHRF1		UHRF1	37.947		1.78136
SRXN1	37.927		SRXN1		SRXN1	37.927		1.78042
ELAC2	37.924		ELAC2		ELAC2	37.924		1.78028
BAZ2A	37.914		BAZ2A		BAZ2A	37.914		1.77981
NIN	37.894		NIN		NIN	37.894		1.77887
MTDH	37.87		MTDH		MTDH	37.87		1.77775
COL1A1	37.865		COL1A1		COL1A1	37.865		1.77751
ST6GAL2	37.858		ST6GAL2		ST6GAL2	37.858		1.77718
MOB1A	37.851		MOB1A		MOB1A	37.851		1.77685
ARHGEF1	37.838		ARHGEF1		ARHGEF1	37.838		1.77624
TGFBR2	37.757		TGFBR2		TGFBR2	37.757		1.77244
PPP4R3A	37.747		PPP4R3A		PPP4R3A	37.747		1.77197
LAPTM4A	37.739		LAPTM4A		LAPTM4A	37.739		1.7716
KLHL5	37.733		KLHL5		KLHL5	37.733		1.77131
CASC3	37.686		CASC3		CASC3	37.686		1.76911
ODC1	37.648		ODC1		ODC1	37.648		1.76732
COPRS	37.643		COPRS		COPRS	37.643		1.76709
DHX40	37.629		DHX40		DHX40	37.629		1.76643
KIAA0196	37.599		KIAA0196		KIAA0196	37.599		1.76502
SLK	37.596		SLK		SLK	37.596		1.76488
PAF1	37.594		PAF1		PAF1	37.594		1.76479
PRELID1	37.58		PRELID1		PRELID1	37.58		1.76413
ANGPTL4	37.574		ANGPTL4		ANGPTL4	37.574		1.76385
NOTCH2	37.55		NOTCH2		NOTCH2	37.55		1.76272
MGST1	37.514		MGST1		MGST1	37.514		1.76103
TP53	37.48		TP53		TP53	37.48		1.75944
RPL34	37.473		RPL34		RPL34	37.473		1.75911
GLOD4	37.394		GLOD4		GLOD4	37.394		1.7554
SMARCA5	37.37		SMARCA5		SMARCA5	37.37		1.75427
ALDH3A1	37.328		ALDH3A1		ALDH3A1	37.328		1.7523
ATRN	37.317		ATRN		ATRN	37.317		1.75179
NEO1	37.312		NEO1		NEO1	37.312		1.75155
SSB	37.277		SSB		SSB	37.277		1.74991
MAML3	37.271		MAML3		MAML3	37.271		1.74963
COPS6	37.251		COPS6		COPS6	37.251		1.74869
FUBP3	37.228		FUBP3		FUBP3	37.228		1.74761
TWF2	37.186		TWF2		TWF2	37.186		1.74564
PSME3	37.18		PSME3		PSME3	37.18		1.74535
TROVE2	37.166		TROVE2		TROVE2	37.166		1.7447
ATAD2	37.11		ATAD2		ATAD2	37.11		1.74207
H2AFY	37.08		H2AFY		H2AFY	37.08		1.74066
CD109	37.074		CD109		CD109	37.074		1.74038
PRNP	37.071		PRNP		PRNP	37.071		1.74024
ITGB4	37.045		ITGB4		ITGB4	37.045		1.73902
FUS	37.038		FUS		FUS	37.038		1.73869
SNORA20	36.991		SNORA20		SNORA20	36.991		1.73648
FKBP4	36.987		FKBP4		FKBP4	36.987		1.73629
ANXA7	36.967		ANXA7		ANXA7	36.967		1.73536
DLST	36.938		DLST		DLST	36.938		1.73399
MID1	36.934		MID1		MID1	36.934		1.73381
SPTLC1	36.926		SPTLC1		SPTLC1	36.926		1.73343
RAD23B	36.921		RAD23B		RAD23B	36.921		1.7332
AFG3L2	36.892		AFG3L2		AFG3L2	36.892		1.73183
PA2G4	36.865		PA2G4		PA2G4	36.865		1.73057
SHCBP1	36.844		SHCBP1		SHCBP1	36.844		1.72958
ZYX	36.842		ZYX		ZYX	36.842		1.72949
EXT2	36.829		EXT2		EXT2	36.829		1.72888
DOCK4	36.812		DOCK4		DOCK4	36.812		1.72808
RNF145	36.794		RNF145		RNF145	36.794		1.72723
SLC39A10	36.772		SLC39A10		SLC39A10	36.772		1.7262
FAM83G	36.769		FAM83G		FAM83G	36.769		1.72606
ATP2C1	36.763		ATP2C1		ATP2C1	36.763		1.72578
MISP	36.725		MISP		MISP	36.725		1.72399
SNW1	36.714		SNW1		SNW1	36.714		1.72348
HTATIP2	36.711		HTATIP2		HTATIP2	36.711		1.72334
ITSN2	36.696		ITSN2		ITSN2	36.696		1.72263
BLVRB	36.696		BLVRB		BLVRB	36.696		1.72263
KIF13A	36.684		KIF13A		KIF13A	36.684		1.72207
ZMYND11	36.677		ZMYND11		ZMYND11	36.677		1.72174
MKRN1	36.664		MKRN1		MKRN1	36.664		1.72113
LINC01279	36.643		LINC01279		LINC01279	36.643		1.72015
PPP5C	36.636		PPP5C		PPP5C	36.636		1.71982
HSPA1A	36.596		HSPA1A		HSPA1A	36.596		1.71794
AP3D1	36.587		AP3D1		AP3D1	36.587		1.71752
RNH1	36.586		RNH1		RNH1	36.586		1.71747
PCED1B	36.578		PCED1B		PCED1B	36.578		1.71709
ABL1	36.526		ABL1		ABL1	36.526		1.71465
SEC24C	36.511		SEC24C		SEC24C	36.511		1.71395
MGEA5	36.51		MGEA5		MGEA5	36.51		1.7139
SPAG5	36.506		SPAG5		SPAG5	36.506		1.71371
SMG1	36.49		SMG1		SMG1	36.49		1.71296
ATP5J2	36.478		ATP5J2		ATP5J2	36.478		1.7124
RPA1	36.467		RPA1		RPA1	36.467		1.71188
ADAM17	36.465		ADAM17		ADAM17	36.465		1.71179
EIF4G3	36.464		EIF4G3		EIF4G3	36.464		1.71174
KHSRP	36.454		KHSRP		KHSRP	36.454		1.71127
ANAPC5	36.412		ANAPC5		ANAPC5	36.412		1.7093
RRP1B	36.367		RRP1B		RRP1B	36.367		1.70719
CDV3	36.343		CDV3		CDV3	36.343		1.70606
CNPY2	36.333		CNPY2		CNPY2	36.333		1.70559
ALDH3A2	36.317		ALDH3A2		ALDH3A2	36.317		1.70484
NFE2L2	36.302		NFE2L2		NFE2L2	36.302		1.70414
HERC4	36.3		HERC4		HERC4	36.3		1.70404
ARID1A	36.276		ARID1A		ARID1A	36.276		1.70292
STOML2	36.273		STOML2		STOML2	36.273		1.70278
GTPBP4	36.204		GTPBP4		GTPBP4	36.204		1.69954
DYNLL1	36.177		DYNLL1		DYNLL1	36.177		1.69827
TGIF1	36.159		TGIF1		TGIF1	36.159		1.69743
PPP3CA	36.142		PPP3CA		PPP3CA	36.142		1.69663
TAX1BP1	36.14		TAX1BP1		TAX1BP1	36.14		1.69653
ERC1	36.102		ERC1		ERC1	36.102		1.69475
PES1	36.097		PES1		PES1	36.097		1.69451
EML1	36.062		EML1		EML1	36.062		1.69287
TSPAN3	36.055		TSPAN3		TSPAN3	36.055		1.69254
CCPG1	36.055		CCPG1		CCPG1	36.055		1.69254
NDUFS4	36.05		NDUFS4		NDUFS4	36.05		1.69231
UBE2Z	36.018		UBE2Z		UBE2Z	36.018		1.69081
ETNK1	36.011		ETNK1		ETNK1	36.011		1.69048
SRP68	36.008		SRP68		SRP68	36.008		1.69034
FOXK1	36.003		FOXK1		FOXK1	36.003		1.6901
SGPL1	35.99		SGPL1		SGPL1	35.99		1.68949
SMARCC2	35.984		SMARCC2		SMARCC2	35.984		1.68921
YTHDF1	35.899		YTHDF1		YTHDF1	35.899		1.68522
DHCR7	35.863		DHCR7		DHCR7	35.863		1.68353
SLC7A11	35.85		SLC7A11		SLC7A11	35.85		1.68292
ELF1	35.83		ELF1		ELF1	35.83		1.68198
REEP5	35.829		REEP5		REEP5	35.829		1.68193
USP47	35.799		USP47		USP47	35.799		1.68053
ESRG	35.761		ESRG		ESRG	35.761		1.67874
CHD6	35.758		CHD6		CHD6	35.758		1.6786
KIF11	35.738		KIF11		KIF11	35.738		1.67766
LUC7L2	35.714		LUC7L2		LUC7L2	35.714		1.67654
NOB1	35.709		NOB1		NOB1	35.709		1.6763
TK1	35.707		TK1		TK1	35.707		1.67621
ANP32A	35.702		ANP32A		ANP32A	35.702		1.67597
AUP1	35.684		AUP1		AUP1	35.684		1.67513
TRAP1	35.672		TRAP1		TRAP1	35.672		1.67456
COX5A	35.656		COX5A		COX5A	35.656		1.67381
DDRGK1	35.645		DDRGK1		DDRGK1	35.645		1.6733
GIT2	35.642		GIT2		GIT2	35.642		1.67316
RSRC2	35.631		RSRC2		RSRC2	35.631		1.67264
PFAS	35.628		PFAS		PFAS	35.628		1.6725
SNURF	35.579		SNURF		SNURF	35.579		1.6702
HTATSF1	35.56		HTATSF1		HTATSF1	35.56		1.66931
NFAT5	35.557		NFAT5		NFAT5	35.557		1.66917
NF1	35.542		NF1		NF1	35.542		1.66846
EBNA1BP2	35.527		EBNA1BP2		EBNA1BP2	35.527		1.66776
PABPC4	35.505		PABPC4		PABPC4	35.505		1.66672
CCAR2	35.486		CCAR2		CCAR2	35.486		1.66583
CBX1	35.443		CBX1		CBX1	35.443		1.66381
ZNF507	35.435		ZNF507		ZNF507	35.435		1.66344
UXS1	35.421		UXS1		UXS1	35.421		1.66278
RPL26L1	35.41		RPL26L1		RPL26L1	35.41		1.66226
GOLIM4	35.39		GOLIM4		GOLIM4	35.39		1.66133
COPE	35.388		COPE		COPE	35.388		1.66123
GGH	35.298		GGH		GGH	35.298		1.65701
NAP1L4	35.281		NAP1L4		NAP1L4	35.281		1.65621
CFLAR	35.266		CFLAR		CFLAR	35.266		1.6555
TRIP10	35.254		TRIP10		TRIP10	35.254		1.65494
DDX3Y	35.254		DDX3Y		DDX3Y	35.254		1.65494
MELK	35.197		MELK		MELK	35.197		1.65227
WBP5	35.194		WBP5		WBP5	35.194		1.65212
EMC4	35.19		EMC4		EMC4	35.19		1.65194
RAB6A	35.19		RAB6A		RAB6A	35.19		1.65194
TSR1	35.157		TSR1		TSR1	35.157		1.65039
PSMA3	35.148		PSMA3		PSMA3	35.148		1.64997
SRSF11	35.144		SRSF11		SRSF11	35.144		1.64978
CHMP4B	35.125		CHMP4B		CHMP4B	35.125		1.64889
FGD6	35.082		FGD6		FGD6	35.082		1.64687
TTC37	35.072		TTC37		TTC37	35.072		1.6464
SETD7	35.069		SETD7		SETD7	35.069		1.64626
GFM1	35.063		GFM1		GFM1	35.063		1.64598
KAT6A	35.009		KAT6A		KAT6A	35.009		1.64344
KIRREL	34.999		KIRREL		KIRREL	34.999		1.64297
PWP1	34.95		PWP1		PWP1	34.95		1.64067
PSMC2	34.944		PSMC2		PSMC2	34.944		1.64039
SART3	34.93		SART3		SART3	34.93		1.63973
PYGB	34.928		PYGB		PYGB	34.928		1.63964
RCC2	34.905		RCC2		RCC2	34.905		1.63856
RDH11	34.856		RDH11		RDH11	34.856		1.63626
SNORA13	34.827		SNORA13		SNORA13	34.827		1.6349
YTHDF3	34.797		YTHDF3		YTHDF3	34.797		1.63349
BNIP2	34.774		BNIP2		BNIP2	34.774		1.63241
SNRPD2	34.714		SNRPD2		SNRPD2	34.714		1.62959
MCM5	34.711		MCM5		MCM5	34.711		1.62945
SLC7A1	34.702		SLC7A1		SLC7A1	34.702		1.62903
PSMD6	34.697		PSMD6		PSMD6	34.697		1.62879
SHKBP1	34.686		SHKBP1		SHKBP1	34.686		1.62828
SCARB2	34.684		SCARB2		SCARB2	34.684		1.62818
GIGYF2	34.66		GIGYF2		GIGYF2	34.66		1.62706
ZC3H4	34.647		ZC3H4		ZC3H4	34.647		1.62645
NUP160	34.644		NUP160		NUP160	34.644		1.62631
PAPOLA	34.573		PAPOLA		PAPOLA	34.573		1.62297
CPLX2	34.571		CPLX2		CPLX2	34.571		1.62288
ZFAND5	34.515		ZFAND5		ZFAND5	34.515		1.62025
CKAP2	34.493		CKAP2		CKAP2	34.493		1.61922
EIF2AK2	34.487		EIF2AK2		EIF2AK2	34.487		1.61894
NETO2	34.484		NETO2		NETO2	34.484		1.61879
DYNC1LI2	34.468		DYNC1LI2		DYNC1LI2	34.468		1.61804
TNFRSF12A	34.38		TNFRSF12A		TNFRSF12A	34.38		1.61391
PPP2R5C	34.362		PPP2R5C		PPP2R5C	34.362		1.61307
GCC2	34.327		GCC2		GCC2	34.327		1.61142
SCRIB	34.288		SCRIB		SCRIB	34.288		1.60959
DNAJC13	34.287		DNAJC13		DNAJC13	34.287		1.60955
SART1	34.252		SART1		SART1	34.252		1.6079
OPTN	34.242		OPTN		OPTN	34.242		1.60743
PSMB7	34.231		PSMB7		PSMB7	34.231		1.60692
KDM5A	34.215		KDM5A		KDM5A	34.215		1.60617
PTOV1	34.198		PTOV1		PTOV1	34.198		1.60537
IDH3B	34.197		IDH3B		IDH3B	34.197		1.60532
NUP133	34.188		NUP133		NUP133	34.188		1.6049
ATXN2L	34.183		ATXN2L		ATXN2L	34.183		1.60466
ITGA1	34.156		ITGA1		ITGA1	34.156		1.6034
H2AFV	34.108		H2AFV		H2AFV	34.108		1.60114
CMTM6	34.089		CMTM6		CMTM6	34.089		1.60025
CSNK1D	34.082		CSNK1D		CSNK1D	34.082		1.59992
GOLGA6L22	34.066		GOLGA6L22		GOLGA6L22	34.066		1.59917
ATL2	34.062		ATL2		ATL2	34.062		1.59898
MRPS23	34.018		MRPS23		MRPS23	34.018		1.59692
BMPR1A	34.014		BMPR1A		BMPR1A	34.014		1.59673
RAB1A	33.994		RAB1A		RAB1A	33.994		1.59579
GNPTAB	33.978		GNPTAB		GNPTAB	33.978		1.59504
TSR3	33.959		TSR3		TSR3	33.959		1.59415
HIST1H2BI	33.949		HIST1H2BI		HIST1H2BI	33.949		1.59368
AP2A1	33.944		AP2A1		AP2A1	33.944		1.59345
ELOVL5	33.92		ELOVL5		ELOVL5	33.92		1.59232
GSPT1	33.907		GSPT1		GSPT1	33.907		1.59171
HERC1	33.833		HERC1		HERC1	33.833		1.58823
EIF2AK1	33.827		EIF2AK1		EIF2AK1	33.827		1.58795
HNRNPUL2-BSCL2	33.825		HNRNPUL2-BSCL2		HNRNPUL2-BSCL2	33.825		1.58786
SRP54	33.822		SRP54		SRP54	33.822		1.58772
TFG	33.81		TFG		TFG	33.81		1.58716
DNAJA2	33.787		DNAJA2		DNAJA2	33.787		1.58608
INPP4B	33.712		INPP4B		INPP4B	33.712		1.58255
TNRC18	33.71		TNRC18		TNRC18	33.71		1.58246
RNPEP	33.702		RNPEP		RNPEP	33.702		1.58209
CHST11	33.696		CHST11		CHST11	33.696		1.5818
BAG6	33.695		BAG6		BAG6	33.695		1.58176
PLEK2	33.689		PLEK2		PLEK2	33.689		1.58147
YIPF4	33.687		YIPF4		YIPF4	33.687		1.58138
LUZP1	33.686		LUZP1		LUZP1	33.686		1.58133
DNAJB1	33.672		DNAJB1		DNAJB1	33.672		1.58068
AURKAIP1	33.651		AURKAIP1		AURKAIP1	33.651		1.57969
PSMD13	33.651		PSMD13		PSMD13	33.651		1.57969
TNKS2	33.632		TNKS2		TNKS2	33.632		1.5788
MTCL1	33.626		MTCL1		MTCL1	33.626		1.57852
ABCC4	33.624		ABCC4		ABCC4	33.624		1.57842
KIF3C	33.616		KIF3C		KIF3C	33.616		1.57805
IBTK	33.615		IBTK		IBTK	33.615		1.578
EXOC6B	33.61		EXOC6B		EXOC6B	33.61		1.57777
HEXB	33.602		HEXB		HEXB	33.602		1.57739
LONP1	33.589		LONP1		LONP1	33.589		1.57678
SSR2	33.575		SSR2		SSR2	33.575		1.57612
NT5DC2	33.553		NT5DC2		NT5DC2	33.553		1.57509
IGFBP3	33.534		IGFBP3		IGFBP3	33.534		1.5742
ZAK	33.532		ZAK		ZAK	33.532		1.5741
TCP11L1	33.512		TCP11L1		TCP11L1	33.512		1.57317
TAX1BP3	33.501		TAX1BP3		TAX1BP3	33.501		1.57265
LRRC8A	33.501		LRRC8A		LRRC8A	33.501		1.57265
AAMP	33.5		AAMP		AAMP	33.5		1.5726
TOMM5	33.492		TOMM5		TOMM5	33.492		1.57223
SUN1	33.489		SUN1		SUN1	33.489		1.57209
TNS1	33.449		TNS1		TNS1	33.449		1.57021
DIP2B	33.445		DIP2B		DIP2B	33.445		1.57002
SRRT	33.433		SRRT		SRRT	33.433		1.56946
SUCLG1	33.423		SUCLG1		SUCLG1	33.423		1.56899
METTL21A	33.419		METTL21A		METTL21A	33.419		1.5688
STT3A	33.407		STT3A		STT3A	33.407		1.56824
CDCA2	33.348		CDCA2		CDCA2	33.348		1.56547
WHSC1L1	33.341		WHSC1L1		WHSC1L1	33.341		1.56514
NGDN	33.33		NGDN		NGDN	33.33		1.56462
RRAGA	33.327		RRAGA		RRAGA	33.327		1.56448
YTHDF2	33.291		YTHDF2		YTHDF2	33.291		1.56279
MTHFD2	33.257		MTHFD2		MTHFD2	33.257		1.5612
COLGALT1	33.237		COLGALT1		COLGALT1	33.237		1.56026
HYOU1	33.236		HYOU1		HYOU1	33.236		1.56021
RAB3GAP1	33.229		RAB3GAP1		RAB3GAP1	33.229		1.55988
TIPARP	33.209		TIPARP		TIPARP	33.209		1.55894
IL13RA1	33.205		IL13RA1		IL13RA1	33.205		1.55875
UBE3C	33.163		UBE3C		UBE3C	33.163		1.55678
MDH2	33.146		MDH2		MDH2	33.146		1.55598
POFUT1	33.116		POFUT1		POFUT1	33.116		1.55458
IER5L	33.095		IER5L		IER5L	33.095		1.55359
LIPA	33.075		LIPA		LIPA	33.075		1.55265
BMP1	33.055		BMP1		BMP1	33.055		1.55171
VEZT	33.029		VEZT		VEZT	33.029		1.55049
NEK7	33.006		NEK7		NEK7	33.006		1.54941
CUL4B	32.995		CUL4B		CUL4B	32.995		1.5489
EBP	32.978		EBP		EBP	32.978		1.5481
EIF4E2	32.949		EIF4E2		EIF4E2	32.949		1.54674
BLVRA	32.924		BLVRA		BLVRA	32.924		1.54556
ARID2	32.907		ARID2		ARID2	32.907		1.54477
UBTF	32.904		UBTF		UBTF	32.904		1.54462
RAP1B	32.89		RAP1B		RAP1B	32.89		1.54397
NASP	32.888		NASP		NASP	32.888		1.54387
ADIPOR2	32.823		ADIPOR2		ADIPOR2	32.823		1.54082
RPL32	32.803		RPL32		RPL32	32.803		1.53988
PPFIA1	32.792		PPFIA1		PPFIA1	32.792		1.53937
HADHB	32.774		HADHB		HADHB	32.774		1.53852
SDF4	32.766		SDF4		SDF4	32.766		1.53815
IGBP1	32.751		IGBP1		IGBP1	32.751		1.53744
PRPF31	32.737		PRPF31		PRPF31	32.737		1.53678
CST3	32.709		CST3		CST3	32.709		1.53547
TM7SF3	32.706		TM7SF3		TM7SF3	32.706		1.53533
MPZL1	32.703		MPZL1		MPZL1	32.703		1.53519
EPHB2	32.703		EPHB2		EPHB2	32.703		1.53519
PPP3R1	32.7		PPP3R1		PPP3R1	32.7		1.53505
GTF3C4	32.664		GTF3C4		GTF3C4	32.664		1.53336
MRPS17	32.648		MRPS17		MRPS17	32.648		1.53261
MAT2A	32.628		MAT2A		MAT2A	32.628		1.53167
TCF20	32.627		TCF20		TCF20	32.627		1.53162
SSH1	32.621		SSH1		SSH1	32.621		1.53134
CBX3	32.617		CBX3		CBX3	32.617		1.53115
NUP155	32.614		NUP155		NUP155	32.614		1.53101
PHKB	32.611		PHKB		PHKB	32.611		1.53087
ST13	32.599		ST13		ST13	32.599		1.53031
CTDSP2	32.569		CTDSP2		CTDSP2	32.569		1.5289
EPS8L2	32.558		EPS8L2		EPS8L2	32.558		1.52838
ZZEF1	32.557		ZZEF1		ZZEF1	32.557		1.52834
CTDNEP1	32.547		CTDNEP1		CTDNEP1	32.547		1.52787
ACADVL	32.545		ACADVL		ACADVL	32.545		1.52777
SDCBP	32.543		SDCBP		SDCBP	32.543		1.52768
FKBP8	32.486		FKBP8		FKBP8	32.486		1.525
DTD1	32.486		DTD1		DTD1	32.486		1.525
GNA12	32.473		GNA12		GNA12	32.473		1.52439
TACC3	32.47		TACC3		TACC3	32.47		1.52425
SCARB1	32.463		SCARB1		SCARB1	32.463		1.52392
OXA1L	32.448		OXA1L		OXA1L	32.448		1.52322
PSME4	32.422		PSME4		PSME4	32.422		1.522
MAPKAP1	32.376		MAPKAP1		MAPKAP1	32.376		1.51984
SERPINB6	32.37		SERPINB6		SERPINB6	32.37		1.51956
VPS53	32.352		VPS53		VPS53	32.352		1.51871
ARFGEF1	32.344		ARFGEF1		ARFGEF1	32.344		1.51834
COL7A1	32.327		COL7A1		COL7A1	32.327		1.51754
LAS1L	32.326		LAS1L		LAS1L	32.326		1.51749
FTSJ3	32.326		FTSJ3		FTSJ3	32.326		1.51749
SH3PXD2B	32.314		SH3PXD2B		SH3PXD2B	32.314		1.51693
PTBP3	32.308		PTBP3		PTBP3	32.308		1.51665
DPP9	32.294		DPP9		DPP9	32.294		1.51599
RUVBL1	32.287		RUVBL1		RUVBL1	32.287		1.51566
EHMT1	32.265		EHMT1		EHMT1	32.265		1.51463
RARS	32.251		RARS		RARS	32.251		1.51397
CIT	32.25		CIT		CIT	32.25		1.51392
TARDBP	32.22		TARDBP		TARDBP	32.22		1.51252
CDC25B	32.207		CDC25B		CDC25B	32.207		1.5119
TRPC4AP	32.2		TRPC4AP		TRPC4AP	32.2		1.51158
EIF3G	32.146		EIF3G		EIF3G	32.146		1.50904
PAPSS1	32.127		PAPSS1		PAPSS1	32.127		1.50815
GLB1	32.125		GLB1		GLB1	32.125		1.50806
BMS1	32.109		BMS1		BMS1	32.109		1.5073
PBDC1	32.101		PBDC1		PBDC1	32.101		1.50693
HMGB2	32.099		HMGB2		HMGB2	32.099		1.50683
MTA2	32.083		MTA2		MTA2	32.083		1.50608
ZNF281	32.064		ZNF281		ZNF281	32.064		1.50519
MCMBP	32.063		MCMBP		MCMBP	32.063		1.50515
CUL1	32.039		CUL1		CUL1	32.039		1.50402
AMZ2	32.034		AMZ2		AMZ2	32.034		1.50378
HIST1H2AJ	32.03		HIST1H2AJ		HIST1H2AJ	32.03		1.5036
IVNS1ABP	32.023		IVNS1ABP		IVNS1ABP	32.023		1.50327
FBXO21	32.012		FBXO21		FBXO21	32.012		1.50275
RRM2	32.011		RRM2		RRM2	32.011		1.5027
H1FX	32.007		H1FX		H1FX	32.007		1.50252
POLE	31.972		POLE		POLE	31.972		1.50087
PSMC6	31.971		PSMC6		PSMC6	31.971		1.50083
WWTR1	31.966		WWTR1		WWTR1	31.966		1.50059
ME1	31.96		ME1		ME1	31.96		1.50031
USF2	31.958		USF2		USF2	31.958		1.50022
VASP	31.957		VASP		VASP	31.957		1.50017
NDUFB8	31.957		NDUFB8		NDUFB8	31.957		1.50017
ANKRD27	31.953		ANKRD27		ANKRD27	31.953		1.49998
FAM127A	31.921		FAM127A		FAM127A	31.921		1.49848
FBN2	31.905		FBN2		FBN2	31.905		1.49773
ARCN1	31.901		ARCN1		ARCN1	31.901		1.49754
PTP4A2	31.839		PTP4A2		PTP4A2	31.839		1.49463
ACTR3	31.838		ACTR3		ACTR3	31.838		1.49458
NUP188	31.831		NUP188		NUP188	31.831		1.49425
CLTB	31.829		CLTB		CLTB	31.829		1.49416
CHD1	31.823		CHD1		CHD1	31.823		1.49388
CCL5	31.823		CCL5		CCL5	31.823		1.49388
PHF23	31.822		PHF23		PHF23	31.822		1.49383
TTYH3	31.809		TTYH3		TTYH3	31.809		1.49322
HDAC1	31.8		HDAC1		HDAC1	31.8		1.4928
RBFOX2	31.791		RBFOX2		RBFOX2	31.791		1.49238
HN1	31.784		HN1		HN1	31.784		1.49205
ARHGEF18	31.773		ARHGEF18		ARHGEF18	31.773		1.49153
NBAS	31.769		NBAS		NBAS	31.769		1.49134
SF3A1	31.747		SF3A1		SF3A1	31.747		1.49031
CAV1	31.74		CAV1		CAV1	31.74		1.48998
TMEM43	31.737		TMEM43		TMEM43	31.737		1.48984
RACGAP1	31.723		RACGAP1		RACGAP1	31.723		1.48918
CTSZ	31.722		CTSZ		CTSZ	31.722		1.48914
RHPN2	31.722		RHPN2		RHPN2	31.722		1.48914
SULF2	31.721		SULF2		SULF2	31.721		1.48909
BLMH	31.707		BLMH		BLMH	31.707		1.48843
ZNF24	31.704		ZNF24		ZNF24	31.704		1.48829
UBP1	31.693		UBP1		UBP1	31.693		1.48778
TBCB	31.683		TBCB		TBCB	31.683		1.48731
TACC1	31.682		TACC1		TACC1	31.682		1.48726
SMARCE1	31.666		SMARCE1		SMARCE1	31.666		1.48651
ATP13A3	31.656		ATP13A3		ATP13A3	31.656		1.48604
WDR82	31.655		WDR82		WDR82	31.655		1.48599
HIPK1	31.653		HIPK1		HIPK1	31.653		1.4859
ACO1	31.651		ACO1		ACO1	31.651		1.4858
2019-09-10	31.647		2019-09-10		43718	31.647		1.48562
CLASP1	31.636		CLASP1		CLASP1	31.636		1.4851
LIG1	31.615		LIG1		LIG1	31.615		1.48411
RNASEH1	31.607		RNASEH1		RNASEH1	31.607		1.48374
EPDR1	31.594		EPDR1		EPDR1	31.594		1.48313
ABCF2	31.554		ABCF2		ABCF2	31.554		1.48125
DPYSL3	31.552		DPYSL3		DPYSL3	31.552		1.48116
ABHD12	31.543		ABHD12		ABHD12	31.543		1.48073
SEC61B	31.542		SEC61B		SEC61B	31.542		1.48069
DEF8	31.534		DEF8		DEF8	31.534		1.48031
SERBP1	31.522		SERBP1		SERBP1	31.522		1.47975
KMT2C	31.505		KMT2C		KMT2C	31.505		1.47895
TTL	31.499		TTL		TTL	31.499		1.47867
IGSF3	31.485		IGSF3		IGSF3	31.485		1.47801
MAP2K1	31.454		MAP2K1		MAP2K1	31.454		1.47656
DHRS7	31.441		DHRS7		DHRS7	31.441		1.47595
TMA7	31.405		TMA7		TMA7	31.405		1.47426
CA12	31.4		CA12		CA12	31.4		1.47402
2019-03-04	31.381		2019-03-04		43528	31.381		1.47313
HAT1	31.369		HAT1		HAT1	31.369		1.47257
WDR43	31.366		WDR43		WDR43	31.366		1.47243
NUP153	31.363		NUP153		NUP153	31.363		1.47228
STAU1	31.359		STAU1		STAU1	31.359		1.4721
BAIAP2L1	31.333		BAIAP2L1		BAIAP2L1	31.333		1.47088
H2AFX	31.312		H2AFX		H2AFX	31.312		1.46989
SREBF2	31.297		SREBF2		SREBF2	31.297		1.46919
USP10	31.268		USP10		USP10	31.268		1.46783
SERPINH1	31.264		SERPINH1		SERPINH1	31.264		1.46764
PSMD11	31.258		PSMD11		PSMD11	31.258		1.46736
MKL2	31.242		MKL2		MKL2	31.242		1.4666
NOP2	31.203		NOP2		NOP2	31.203		1.46477
MYADM	31.197		MYADM		MYADM	31.197		1.46449
INCENP	31.184		INCENP		INCENP	31.184		1.46388
TCF12	31.13		TCF12		TCF12	31.13		1.46135
ALKBH5	31.129		ALKBH5		ALKBH5	31.129		1.4613
TAF7	31.117		TAF7		TAF7	31.117		1.46074
RELL1	31.105		RELL1		RELL1	31.105		1.46017
DDX39B	31.099		DDX39B		DDX39B	31.099		1.45989
CSNK2A2	31.098		CSNK2A2		CSNK2A2	31.098		1.45984
YKT6	31.042		YKT6		YKT6	31.042		1.45722
SAMD4B	31.042		SAMD4B		SAMD4B	31.042		1.45722
PSMD14	31.01		PSMD14		PSMD14	31.01		1.45571
OSMR	30.976		OSMR		OSMR	30.976		1.45412
CUX1	30.938		CUX1		CUX1	30.938		1.45233
ORC4	30.921		ORC4		ORC4	30.921		1.45154
KCTD3	30.905		KCTD3		KCTD3	30.905		1.45078
2019-09-07	30.905		2019-09-07		43715	30.905		1.45078
AURKB	30.89		AURKB		AURKB	30.89		1.45008
GLI2	30.863		GLI2		GLI2	30.863		1.44881
MRC2	30.839		MRC2		MRC2	30.839		1.44769
PLCB4	30.831		PLCB4		PLCB4	30.831		1.44731
ARIH1	30.773		ARIH1		ARIH1	30.773		1.44459
RASA1	30.771		RASA1		RASA1	30.771		1.44449
CMTM3	30.748		CMTM3		CMTM3	30.748		1.44341
COASY	30.743		COASY		COASY	30.743		1.44318
ARID4B	30.732		ARID4B		ARID4B	30.732		1.44266
PJA2	30.703		PJA2		PJA2	30.703		1.4413
IDS	30.701		IDS		IDS	30.701		1.44121
ANXA6	30.701		ANXA6		ANXA6	30.701		1.44121
PDLIM1	30.695		PDLIM1		PDLIM1	30.695		1.44093
MYO9B	30.674		MYO9B		MYO9B	30.674		1.43994
ADH5	30.671		ADH5		ADH5	30.671		1.4398
SGCD	30.621		SGCD		SGCD	30.621		1.43745
OST4	30.615		OST4		OST4	30.615		1.43717
PHF14	30.592		PHF14		PHF14	30.592		1.43609
CTCF	30.563		CTCF		CTCF	30.563		1.43473
EFTUD1	30.537		EFTUD1		EFTUD1	30.537		1.43351
TAB2	30.531		TAB2		TAB2	30.531		1.43323
SERINC1	30.529		SERINC1		SERINC1	30.529		1.43313
SMAD3	30.48		SMAD3		SMAD3	30.48		1.43083
SLC39A7	30.472		SLC39A7		SLC39A7	30.472		1.43046
NSUN2	30.47		NSUN2		NSUN2	30.47		1.43036
TBC1D16	30.397		TBC1D16		TBC1D16	30.397		1.42694
CARS	30.395		CARS		CARS	30.395		1.42684
MGA	30.394		MGA		MGA	30.394		1.4268
HACD2	30.35		HACD2		HACD2	30.35		1.42473
HNRNPA0	30.343		HNRNPA0		HNRNPA0	30.343		1.4244
F2R	30.341		F2R		F2R	30.341		1.42431
SP1	30.341		SP1		SP1	30.341		1.42431
DHX38	30.301		DHX38		DHX38	30.301		1.42243
NIPBL	30.278		NIPBL		NIPBL	30.278		1.42135
SCAF8	30.268		SCAF8		SCAF8	30.268		1.42088
ZDHHC5	30.236		ZDHHC5		ZDHHC5	30.236		1.41938
TAF15	30.227		TAF15		TAF15	30.227		1.41896
GPC1	30.227		GPC1		GPC1	30.227		1.41896
NPAS2	30.214		NPAS2		NPAS2	30.214		1.41835
SMTN	30.195		SMTN		SMTN	30.195		1.41745
NOL8	30.189		NOL8		NOL8	30.189		1.41717
SAMD1	30.189		SAMD1		SAMD1	30.189		1.41717
LAMP2	30.182		LAMP2		LAMP2	30.182		1.41684
PTPRM	30.131		PTPRM		PTPRM	30.131		1.41445
PAK4	30.123		PAK4		PAK4	30.123		1.41407
EDEM1	30.122		EDEM1		EDEM1	30.122		1.41403
SPPL2A	30.102		SPPL2A		SPPL2A	30.102		1.41309
NCOA2	30.094		NCOA2		NCOA2	30.094		1.41271
SETD3	30.087		SETD3		SETD3	30.087		1.41238
PACSIN2	30.077		PACSIN2		PACSIN2	30.077		1.41192
C7orf49	30.072		C7orf49		C7orf49	30.072		1.41168
CNBP	30.052		CNBP		CNBP	30.052		1.41074
PIP4K2B	30.016		PIP4K2B		PIP4K2B	30.016		1.40905
GRB2	30.013		GRB2		GRB2	30.013		1.40891
LRP12	30.005		LRP12		LRP12	30.005		1.40854
ARPC4	29.97		ARPC4		ARPC4	29.97		1.40689
PLOD1	29.96		PLOD1		PLOD1	29.96		1.40642
LTBR	29.89		LTBR		LTBR	29.89		1.40314
TCERG1	29.866		TCERG1		TCERG1	29.866		1.40201
SCARNA4	29.849		SCARNA4		SCARNA4	29.849		1.40121
DNAJC9	29.806		DNAJC9		DNAJC9	29.806		1.39919
IER2	29.805		IER2		IER2	29.805		1.39915
DNM1L	29.804		DNM1L		DNM1L	29.804		1.3991
INTS1	29.799		INTS1		INTS1	29.799		1.39887
PTPN14	29.799		PTPN14		PTPN14	29.799		1.39887
NSD1	29.791		NSD1		NSD1	29.791		1.39849
LAPTM4B	29.76		LAPTM4B		LAPTM4B	29.76		1.39703
NDUFS2	29.744		NDUFS2		NDUFS2	29.744		1.39628
ROCK1	29.725		ROCK1		ROCK1	29.725		1.39539
PELP1	29.72		PELP1		PELP1	29.72		1.39516
KIAA1549L	29.717		KIAA1549L		KIAA1549L	29.717		1.39502
NFKBIA	29.715		NFKBIA		NFKBIA	29.715		1.39492
MCM3AP	29.706		MCM3AP		MCM3AP	29.706		1.3945
CERS2	29.704		CERS2		CERS2	29.704		1.39441
ZC3HAV1	29.694		ZC3HAV1		ZC3HAV1	29.694		1.39394
LMCD1	29.687		LMCD1		LMCD1	29.687		1.39361
SETD2	29.666		SETD2		SETD2	29.666		1.39262
AMD1	29.651		AMD1		AMD1	29.651		1.39192
CPSF2	29.639		CPSF2		CPSF2	29.639		1.39135
ATP9A	29.633		ATP9A		ATP9A	29.633		1.39107
EPS8	29.628		EPS8		EPS8	29.628		1.39084
PSMB5	29.606		PSMB5		PSMB5	29.606		1.38981
IRF2BPL	29.606		IRF2BPL		IRF2BPL	29.606		1.38981
FGD5-AS1	29.605		FGD5-AS1		FGD5-AS1	29.605		1.38976
MANF	29.602		MANF		MANF	29.602		1.38962
CELF1	29.602		CELF1		CELF1	29.602		1.38962
DDX54	29.571		DDX54		DDX54	29.571		1.38816
ACTR1A	29.545		ACTR1A		ACTR1A	29.545		1.38694
RAB13	29.541		RAB13		RAB13	29.541		1.38675
ABCF1	29.541		ABCF1		ABCF1	29.541		1.38675
ITPR3	29.539		ITPR3		ITPR3	29.539		1.38666
CORO1B	29.531		CORO1B		CORO1B	29.531		1.38628
CCNB2	29.503		CCNB2		CCNB2	29.503		1.38497
FOXM1	29.495		FOXM1		FOXM1	29.495		1.38459
RASSF2	29.484		RASSF2		RASSF2	29.484		1.38408
OTUD5	29.471		OTUD5		OTUD5	29.471		1.38347
PLIN3	29.468		PLIN3		PLIN3	29.468		1.38333
PPP2CB	29.465		PPP2CB		PPP2CB	29.465		1.38319
TNNT1	29.452		TNNT1		TNNT1	29.452		1.38258
CDK6	29.424		CDK6		CDK6	29.424		1.38126
STRA6	29.414		STRA6		STRA6	29.414		1.38079
FAR1	29.388		FAR1		FAR1	29.388		1.37957
MAN2A1	29.386		MAN2A1		MAN2A1	29.386		1.37948
UBE4B	29.382		UBE4B		UBE4B	29.382		1.37929
LAMP1	29.362		LAMP1		LAMP1	29.362		1.37835
BUB3	29.325		BUB3		BUB3	29.325		1.37661
PRPF4	29.308		PRPF4		PRPF4	29.308		1.37582
ESYT2	29.307		ESYT2		ESYT2	29.307		1.37577
SLIRP	29.302		SLIRP		SLIRP	29.302		1.37553
ZNF207	29.291		ZNF207		ZNF207	29.291		1.37502
GOLGA2	29.284		GOLGA2		GOLGA2	29.284		1.37469
TPT1	29.284		TPT1		TPT1	29.284		1.37469
ACBD3	29.279		ACBD3		ACBD3	29.279		1.37445
AKR1C1	29.227		AKR1C1		AKR1C1	29.227		1.37201
ENO3	29.216		ENO3		ENO3	29.216		1.3715
ZNF185	29.152		ZNF185		ZNF185	29.152		1.36849
UTP18	29.146		UTP18		UTP18	29.146		1.36821
HIATL1	29.141		HIATL1		HIATL1	29.141		1.36798
HRAS	29.108		HRAS		HRAS	29.108		1.36643
CSTF3	29.105		CSTF3		CSTF3	29.105		1.36629
POGZ	29.095		POGZ		POGZ	29.095		1.36582
KIF22	29.094		KIF22		KIF22	29.094		1.36577
SWAP70	29.06		SWAP70		SWAP70	29.06		1.36417
GPS1	29.056		GPS1		GPS1	29.056		1.36399
RBM23	29.037		RBM23		RBM23	29.037		1.36309
EPHX1	29.011		EPHX1		EPHX1	29.011		1.36187
AKAP1	28.961		AKAP1		AKAP1	28.961		1.35953
[truncated: 14,297 more rows]

## Sheet: Tb2_PB
Gene	Tb2_PB		Up50%		Gene	Tb2_PB		40.8207
RMRP	90035.6		RMRP		RMRP	90035.6		2205.64
SNORD10	19729.3		SNORD10		SNORD10	19729.3		483.316
RPPH1	12231.5		RPPH1		RPPH1	12231.5		299.64
SNORA73B	7641.94		SNORA73B		SNORA73B	7641.94		187.208
MIR3648-2	6731.11		MIR3648-2		MIR3648-2	6731.11		164.895
SNORA49	6027.31		SNORA49		SNORA49	6027.31		147.653
SNORD15B	6025.98		SNORD15B		SNORD15B	6025.98		147.621
RPL13AP5	5585.83		RPL13AP5		RPL13AP5	5585.83		136.838
SNORA43	4882.1		SNORA43		SNORA43	4882.1		119.599
RPL26	4382.3		RPL26		RPL26	4382.3		107.355
SNORA64	4030.26		SNORA64		SNORA64	4030.26		98.7308
RPL19	3468.71		RPL19		RPL19	3468.71		84.9743
RNU11	3293.92		RNU11		RNU11	3293.92		80.6924
RPS27	3266.81		RPS27		RPS27	3266.81		80.0283
SNORD97	3184.44		SNORD97		SNORD97	3184.44		78.0105
TMSB10	3169.82		TMSB10		TMSB10	3169.82		77.6523
RPLP1	3120.73		RPLP1		RPLP1	3120.73		76.4497
RPLP0	3042.57		RPLP0		RPLP0	3042.57		74.535
SNORA18	3005.7		SNORA18		SNORA18	3005.7		73.6318
RPL35	2968.93		RPL35		RPL35	2968.93		72.731
KRT7	2829.77		KRT7		KRT7	2829.77		69.322
SNORD22	2753.51		SNORD22		SNORD22	2753.51		67.4538
RPS6	2709.97		RPS6		RPS6	2709.97		66.3872
ACTG1	2530.56		ACTG1		ACTG1	2530.56		61.9921
RPS19	2486.86		RPS19		RPS19	2486.86		60.9216
KRT8	2406.28		KRT8		KRT8	2406.28		58.9476
SNORA70	2349.05		SNORA70		SNORA70	2349.05		57.5456
RPL27	2342.3		RPL27		RPL27	2342.3		57.3802
RPLP2	2277.27		RPLP2		RPLP2	2277.27		55.7872
RPS7	2172.1		RPS7		RPS7	2172.1		53.2108
TGFBI	2170.07		TGFBI		TGFBI	2170.07		53.161
RPL23	2105.78		RPL23		RPL23	2105.78		51.5861
ALDH1A1	2078.1		ALDH1A1		ALDH1A1	2078.1		50.908
RPS16	2065.31		RPS16		RPS16	2065.31		50.5947
RPS15A	2036.68		RPS15A		RPS15A	2036.68		49.8933
RPS3A	1992.98		RPS3A		RPS3A	1992.98		48.8228
SNORA22	1987.33		SNORA22		SNORA22	1987.33		48.6844
BCYRN1	1921.87		BCYRN1		BCYRN1	1921.87		47.0808
RPL37A	1914.8		RPL37A		RPL37A	1914.8		46.9076
SCARNA22	1859.16		SCARNA22		SCARNA22	1859.16		45.5446
ACTB	1851.01		ACTB		ACTB	1851.01		45.3449
ANXA2	1837.46		ANXA2		ANXA2	1837.46		45.013
MYL6	1817.06		MYL6		MYL6	1817.06		44.5132
SCARNA21	1793.29		SCARNA21		SCARNA21	1793.29		43.9309
MIR3652	1791.4		MIR3652		MIR3652	1791.4		43.8846
RPL7A	1724.73		RPL7A		RPL7A	1724.73		42.2514
SNORA63	1719.14		SNORA63		SNORA63	1719.14		42.1144
SNORA48	1653.52		SNORA48		SNORA48	1653.52		40.5069
RPL38	1634.99		RPL38		RPL38	1634.99		40.053
MIR1248	1625.39		MIR1248		MIR1248	1625.39		39.8178
HIST1H4C	1554.38		HIST1H4C		HIST1H4C	1554.38		38.0782
RPL41	1490.07		RPL41		RPL41	1490.07		36.5028
RPL36A	1478.81		RPL36A		RPL36A	1478.81		36.227
KRT18	1461.81		KRT18		KRT18	1461.81		35.8105
RPL23A	1440.71		RPL23A		RPL23A	1440.71		35.2936
HIST1H3B	1403.83		HIST1H3B		HIST1H3B	1403.83		34.3902
RPL31	1386.59		RPL31		RPL31	1386.59		33.9678
RPL4	1378.29		RPL4		RPL4	1378.29		33.7645
RPS2	1365.33		RPS2		RPS2	1365.33		33.447
GAPDH	1360.79		GAPDH		GAPDH	1360.79		33.3358
HIST1H1C	1351.48		HIST1H1C		HIST1H1C	1351.48		33.1077
SNORA76C	1341.22		SNORA76C		SNORA76C	1341.22		32.8564
SCARNA5	1325.99		SCARNA5		SCARNA5	1325.99		32.4833
RPL6	1325.99		RPL6		RPL6	1325.99		32.4833
MT2A	1315.79		MT2A		MT2A	1315.79		32.2334
PKM	1313.36		PKM		PKM	1313.36		32.1739
HIST2H2AB	1311.88		HIST2H2AB		HIST2H2AB	1311.88		32.1376
NPM1	1296.69		NPM1		NPM1	1296.69		31.7655
FTL	1232.18		FTL		FTL	1232.18		30.1852
NACA	1222.93		NACA		NACA	1222.93		29.9586
HIST1H2AG	1218.81		HIST1H2AG		HIST1H2AG	1218.81		29.8577
FAU	1210.02		FAU		FAU	1210.02		29.6423
IER3	1192.03		IER3		IER3	1192.03		29.2016
EEF1A1	1180.01		EEF1A1		EEF1A1	1180.01		28.9072
SNORA24	1165.82		SNORA24		SNORA24	1165.82		28.5595
HSP90AA1	1145.91		HSP90AA1		HSP90AA1	1145.91		28.0718
RPS21	1138.02		RPS21		RPS21	1138.02		27.8785
HIST1H1E	1137.52		HIST1H1E		HIST1H1E	1137.52		27.8663
RPS27A	1131.23		RPS27A		RPS27A	1131.23		27.7122
RPS8	1127.2		RPS8		RPS8	1127.2		27.6135
COX7C	1122.16		COX7C		COX7C	1122.16		27.49
RPS24	1119.93		RPS24		RPS24	1119.93		27.4354
SNORA67	1104.42		SNORA67		SNORA67	1104.42		27.0554
RPS5	1099.81		RPS5		RPS5	1099.81		26.9425
HIST1H2BC	1089.87		HIST1H2BC		HIST1H2BC	1089.87		26.699
FTH1	1079.67		FTH1		FTH1	1079.67		26.4491
RPL7	1075.55		RPL7		RPL7	1075.55		26.3482
RPS3	1058.1		RPS3		RPS3	1058.1		25.9207
S100A6	1049.52		S100A6		S100A6	1049.52		25.7105
ITGB1	1046.47		ITGB1		ITGB1	1046.47		25.6358
EEF1B2	1009.45		EEF1B2		EEF1B2	1009.45		24.7289
RPL17	1006.33		RPL17		RPL17	1006.33		24.6525
SCARNA12	971.317		SCARNA12		SCARNA12	971.317		23.7947
RPL3	968.621		RPL3		RPL3	968.621		23.7287
UBB	964.003		UBB		UBB	964.003		23.6156
HSPA8	933.838		HSPA8		HSPA8	933.838		22.8766
SNORA23	919.363		SNORA23		SNORA23	919.363		22.522
SNORD89	915.565		SNORD89		SNORD89	915.565		22.4289
RPS18	910.744		RPS18		RPS18	910.744		22.3108
RPL8	896.083		RPL8		RPL8	896.083		21.9517
RPL5	894.673		RPL5		RPL5	894.673		21.9171
RPS11	893.308		RPS11		RPS11	893.308		21.8837
TPM1	872.173		TPM1		TPM1	872.173		21.366
SNORD8	850.41		SNORD8		SNORD8	850.41		20.8328
HIST2H2AC	841.195		HIST2H2AC		HIST2H2AC	841.195		20.6071
RPS15	838.319		RPS15		RPS15	838.319		20.5366
RPS4X	836.533		RPS4X		RPS4X	836.533		20.4929
RPL24	832.332		RPL24		RPL24	832.332		20.39
HIST2H2BF	822.128		HIST2H2BF		HIST2H2BF	822.128		20.14
RPL18	816.464		RPL18		RPL18	816.464		20.0012
RPL36	802.75		RPL36		RPL36	802.75		19.6653
HSP90AB1	794.481		HSP90AB1		HSP90AB1	794.481		19.4627
RPSA	793.527		RPSA		RPSA	793.527		19.4393
EEF1G	789.663		EEF1G		EEF1G	789.663		19.3447
NME2	785.914		NME2		NME2	785.914		19.2528
IGFBP4	769.472		IGFBP4		IGFBP4	769.472		18.8501
RPL18A	763.615		RPL18A		RPL18A	763.615		18.7066
HIST1H2AM	751.898		HIST1H2AM		HIST1H2AM	751.898		18.4195
SNORA61	745.427		SNORA61		SNORA61	745.427		18.261
HIST1H2BD	741.73		HIST1H2BD		HIST1H2BD	741.73		18.1704
SNORD17	734.774		SNORD17		SNORD17	734.774		18
HIST1H2AB	734.646		HIST1H2AB		HIST1H2AB	734.646		17.9969
RPS20	729.09		RPS20		RPS20	729.09		17.8608
PTMA	727.879		PTMA		PTMA	727.879		17.8311
ANXA1	721.708		ANXA1		ANXA1	721.708		17.68
HIST1H4E	716.935		HIST1H4E		HIST1H4E	716.935		17.563
SCARNA10	712.615		SCARNA10		SCARNA10	712.615		17.4572
GNB2L1	710.825		GNB2L1		GNB2L1	710.825		17.4134
RPL39	708.655		RPL39		RPL39	708.655		17.3602
SERPINE1	702.404		SERPINE1		SERPINE1	702.404		17.2071
RPL9	698.305		RPL9		RPL9	698.305		17.1066
HIST1H4B	693.819		HIST1H4B		HIST1H4B	693.819		16.9968
DBI	680.486		DBI		DBI	680.486		16.6701
RPS10	680.432		RPS10		RPS10	680.432		16.6688
TMSB4X	654.707		TMSB4X		TMSB4X	654.707		16.0386
KRT81	649.98		KRT81		KRT81	649.98		15.9228
VIM	647.991		VIM		VIM	647.991		15.8741
AMIGO2	644.922		AMIGO2		AMIGO2	644.922		15.7989
PRDX1	640.165		PRDX1		PRDX1	640.165		15.6824
RPS26	635.137		RPS26		RPS26	635.137		15.5592
RPL36AL	626.95		RPL36AL		RPL36AL	626.95		15.3586
RPL30	619.917		RPL30		RPL30	619.917		15.1863
PPIB	611.191		PPIB		PPIB	611.191		14.9726
SNORA12	599.542		SNORA12		SNORA12	599.542		14.6872
RPS29	590.896		RPS29		RPS29	590.896		14.4754
HSPB1	590.706		HSPB1		HSPB1	590.706		14.4708
FLNA	585.003		FLNA		FLNA	585.003		14.331
ESF1	576.468		ESF1		ESF1	576.468		14.122
ENO1	575.523		ENO1		ENO1	575.523		14.0988
SNORA7A	575.455		SNORA7A		SNORA7A	575.455		14.0971
AKR1B10	573.392		AKR1B10		AKR1B10	573.392		14.0466
RPL11	570.384		RPL11		RPL11	570.384		13.9729
RPL21P28	566.701		RPL21P28		RPL21P28	566.701		13.8827
HIST1H1D	560.862		HIST1H1D		HIST1H1D	560.862		13.7397
HIST1H2AH	559.665		HIST1H2AH		HIST1H2AH	559.665		13.7103
EIF4A1	556.875		EIF4A1		EIF4A1	556.875		13.642
HIST1H3C	555.782		HIST1H3C		HIST1H3C	555.782		13.6152
RPS14	554.797		RPS14		RPS14	554.797		13.5911
AKR1C3	544.218		AKR1C3		AKR1C3	544.218		13.3319
SCARNA16	542.167		SCARNA16		SCARNA16	542.167		13.2817
SNORA31	532.454		SNORA31		SNORA31	532.454		13.0437
SCARNA23	532.447		SCARNA23		SCARNA23	532.447		13.0436
SNORA20	532.26		SNORA20		SNORA20	532.26		13.039
RPL13A	526.912		RPL13A		RPL13A	526.912		12.908
RPL35A	526.642		RPL35A		RPL35A	526.642		12.9014
HIST1H4D	525.671		HIST1H4D		HIST1H4D	525.671		12.8776
C19orf33	523.118		C19orf33		C19orf33	523.118		12.815
NAP1L1	521.384		NAP1L1		NAP1L1	521.384		12.7725
LDHB	516.935		LDHB		LDHB	516.935		12.6636
UBC	514.672		UBC		UBC	514.672		12.6081
TPI1	504.878		TPI1		TPI1	504.878		12.3682
RPL10A	504.383		RPL10A		RPL10A	504.383		12.3561
ALDOA	501.118		ALDOA		ALDOA	501.118		12.2761
TKT	497.748		TKT		TKT	497.748		12.1935
SNRPB	493.093		SNRPB		SNRPB	493.093		12.0795
HSP90B1	491.966		HSP90B1		HSP90B1	491.966		12.0519
COX6B1	488.935		COX6B1		COX6B1	488.935		11.9776
TERC	480.182		TERC		TERC	480.182		11.7632
HIST1H1B	478.992		HIST1H1B		HIST1H1B	478.992		11.7341
MIF	477.192		MIF		MIF	477.192		11.69
RPL28	473.404		RPL28		RPL28	473.404		11.5972
ARPC3	471.219		ARPC3		ARPC3	471.219		11.5436
SNORA34	469.966		SNORA34		SNORA34	469.966		11.5129
HIST1H2AI	468.55		HIST1H2AI		HIST1H2AI	468.55		11.4782
HIST1H4H	461.815		HIST1H4H		HIST1H4H	461.815		11.3133
TUBA1B	461.149		TUBA1B		TUBA1B	461.149		11.2969
RPS9	460.099		RPS9		RPS9	460.099		11.2712
ACLY	459.839		ACLY		ACLY	459.839		11.2649
ATP5E	458.456		ATP5E		ATP5E	458.456		11.231
CALR	456.254		CALR		CALR	456.254		11.177
JUNB	452.858		JUNB		JUNB	452.858		11.0938
RPL12	445.401		RPL12		RPL12	445.401		10.9112
HIST1H2BK	444.701		HIST1H2BK		HIST1H2BK	444.701		10.894
RPS25	442.52		RPS25		RPS25	442.52		10.8406
CYP24A1	441.83		CYP24A1		CYP24A1	441.83		10.8237
EEF2	440.026		EEF2		EEF2	440.026		10.7795
SCARNA13	439.099		SCARNA13		SCARNA13	439.099		10.7568
ACTN4	434.381		ACTN4		ACTN4	434.381		10.6412
SCARNA6	432.39		SCARNA6		SCARNA6	432.39		10.5924
HIST1H2AC	431.066		HIST1H2AC		HIST1H2AC	431.066		10.56
SNORD15A	428.748		SNORD15A		SNORD15A	428.748		10.5032
CALM2	421.022		CALM2		CALM2	421.022		10.3139
COX4I1	410.53		COX4I1		COX4I1	410.53		10.0569
HIST1H2BL	407.567		HIST1H2BL		HIST1H2BL	407.567		9.98433
CFL1	405.961		CFL1		CFL1	405.961		9.94498
BZW1	405.414		BZW1		BZW1	405.414		9.93158
SNORA10	397.944		SNORA10		SNORA10	397.944		9.74859
RPS13	397.188		RPS13		RPS13	397.188		9.73007
SNORA27	396.692		SNORA27		SNORA27	396.692		9.71792
EEF1D	394.964		EEF1D		EEF1D	394.964		9.67559
NDUFS5	393.683		NDUFS5		NDUFS5	393.683		9.6442
RPL29	393.244		RPL29		RPL29	393.244		9.63345
RPL15	392.592		RPL15		RPL15	392.592		9.61748
SNORA44	391.368		SNORA44		SNORA44	391.368		9.58749
HNRNPA1	389.975		HNRNPA1		HNRNPA1	389.975		9.55337
SNORA5A	389.128		SNORA5A		SNORA5A	389.128		9.53262
HIST2H3D	387.431		HIST2H3D		HIST2H3D	387.431		9.49105
HIST1H2BJ	384.999		HIST1H2BJ		HIST1H2BJ	384.999		9.43147
HIST4H4	382.072		HIST4H4		HIST4H4	382.072		9.35976
PSAP	381.411		PSAP		PSAP	381.411		9.34357
PFN1	377.633		PFN1		PFN1	377.633		9.25102
HIST1H2BO	374.726		HIST1H2BO		HIST1H2BO	374.726		9.17981
HINT1	374.613		HINT1		HINT1	374.613		9.17704
SNORA53	372.287		SNORA53		SNORA53	372.287		9.12006
HIST1H3H	370.94		HIST1H3H		HIST1H3H	370.94		9.08706
SNORA71A	367.559		SNORA71A		SNORA71A	367.559		9.00423
C14orf2	367.049		C14orf2		C14orf2	367.049		8.99174
HIST1H4L	358.653		HIST1H4L		HIST1H4L	358.653		8.78606
TBCA	355.92		TBCA		TBCA	355.92		8.71911
SNORA21	353.728		SNORA21		SNORA21	353.728		8.66541
SCD	352.279		SCD		SCD	352.279		8.62991
NCL	350.828		NCL		NCL	350.828		8.59437
HIST1H2AJ	347.39		HIST1H2AJ		HIST1H2AJ	347.39		8.51015
SKIL	343.402		SKIL		SKIL	343.402		8.41245
PFDN5	339.12		PFDN5		PFDN5	339.12		8.30755
AKR1B1	339.046		AKR1B1		AKR1B1	339.046		8.30574
TPM2	338.618		TPM2		TPM2	338.618		8.29526
BHLHE40	336.091		BHLHE40		BHLHE40	336.091		8.23335
HIST1H4A	333.352		HIST1H4A		HIST1H4A	333.352		8.16625
S100A10	328.429		S100A10		S100A10	328.429		8.04565
IGFBP7	327.99		IGFBP7		IGFBP7	327.99		8.0349
S100A11	327.534		S100A11		S100A11	327.534		8.02373
HIST1H2BN	326.328		HIST1H2BN		HIST1H2BN	326.328		7.99418
RPS12	320.619		RPS12		RPS12	320.619		7.85433
LDHA	318.769		LDHA		LDHA	318.769		7.80901
SCARNA2	318.069		SCARNA2		SCARNA2	318.069		7.79186
RDX	318.023		RDX		RDX	318.023		7.79073
HIST1H4I	315.764		HIST1H4I		HIST1H4I	315.764		7.73539
SF3B1	314.221		SF3B1		SF3B1	314.221		7.69759
CCT4	312.237		CCT4		CCT4	312.237		7.64899
RPL14	309.052		RPL14		RPL14	309.052		7.57097
DUSP1	306.191		DUSP1		DUSP1	306.191		7.50088
MYL12A	303.482		MYL12A		MYL12A	303.482		7.43452
SNORA81	302.862		SNORA81		SNORA81	302.862		7.41933
CD63	302.182		CD63		CD63	302.182		7.40267
NQO1	301.891		NQO1		NQO1	301.891		7.39554
DDX5	301.562		DDX5		DDX5	301.562		7.38748
LGALS1	300.019		LGALS1		LGALS1	300.019		7.34968
TUBB	299.307		TUBB		TUBB	299.307		7.33224
COX6A1	298.031		COX6A1		COX6A1	298.031		7.30098
PPIA	297.818		PPIA		PPIA	297.818		7.29576
KTN1	297.605		KTN1		KTN1	297.605		7.29054
SPDL1	296.77		SPDL1		SPDL1	296.77		7.27009
YBX1	295.717		YBX1		YBX1	295.717		7.24429
DNAJA1	292.364		DNAJA1		DNAJA1	292.364		7.16215
GSTP1	292.102		GSTP1		GSTP1	292.102		7.15574
RPS28	291.625		RPS28		RPS28	291.625		7.14405
CCT3	289.656		CCT3		CCT3	289.656		7.09581
S100A13	289.632		S100A13		S100A13	289.632		7.09523
KPNA2	289.328		KPNA2		KPNA2	289.328		7.08778
TP53I3	287.766		TP53I3		TP53I3	287.766		7.04951
TUBA1C	287.668		TUBA1C		TUBA1C	287.668		7.04711
SPP1	282.825		SPP1		SPP1	282.825		6.92847
UBE2S	280.988		UBE2S		UBE2S	280.988		6.88347
MTRNR2L9	280.436		MTRNR2L9		MTRNR2L9	280.436		6.86995
MALAT1	279.481		MALAT1		MALAT1	279.481		6.84655
RPS23	276.851		RPS23		RPS23	276.851		6.78213
RPL37	276.255		RPL37		RPL37	276.255		6.76753
ATP5J2	274.257		ATP5J2		ATP5J2	274.257		6.71858
RPL34	274.051		RPL34		RPL34	274.051		6.71353
TOP2A	272.315		TOP2A		TOP2A	272.315		6.67101
HIST1H3J	271.209		HIST1H3J		HIST1H3J	271.209		6.64391
PPP1R14B	269.835		PPP1R14B		PPP1R14B	269.835		6.61025
MYL12B	269.74		MYL12B		MYL12B	269.74		6.60792
TGM2	269.209		TGM2		TGM2	269.209		6.59492
SLC3A2	266.011		SLC3A2		SLC3A2	266.011		6.51657
TXNRD1	265.152		TXNRD1		TXNRD1	265.152		6.49553
SEMA3C	265.15		SEMA3C		SEMA3C	265.15		6.49548
SCARNA7	260.94		SCARNA7		SCARNA7	260.94		6.39235
RPL10	260.841		RPL10		RPL10	260.841		6.38992
EIF1	260.612		EIF1		EIF1	260.612		6.38431
GDI2	251.494		GDI2		GDI2	251.494		6.16095
PTMS	251.117		PTMS		PTMS	251.117		6.15171
SERPINE2	250.521		SERPINE2		SERPINE2	250.521		6.13711
CYBA	249.359		CYBA		CYBA	249.359		6.10864
YWHAE	248.85		YWHAE		YWHAE	248.85		6.09617
COX7B	247.827		COX7B		COX7B	247.827		6.07111
SCARNA1	246.795		SCARNA1		SCARNA1	246.795		6.04583
G6PD	246.716		G6PD		G6PD	246.716		6.0439
HIST1H3I	246.345		HIST1H3I		HIST1H3I	246.345		6.03481
PPIG	244.151		PPIG		PPIG	244.151		5.98106
HNRNPK	242.966		HNRNPK		HNRNPK	242.966		5.95203
CCT7	242.865		CCT7		CCT7	242.865		5.94956
EIF4B	242.411		EIF4B		EIF4B	242.411		5.93844
EIF4G2	237.92		EIF4G2		EIF4G2	237.92		5.82842
PGD	237.837		PGD		PGD	237.837		5.82638
NDUFB7	236.999		NDUFB7		NDUFB7	236.999		5.80586
SNORA68	235.819		SNORA68		SNORA68	235.819		5.77695
SNORA71C	233.901		SNORA71C		SNORA71C	233.901		5.72996
LEO1	233.77		LEO1		LEO1	233.77		5.72675
SLIRP	232.732		SLIRP		SLIRP	232.732		5.70133
HIST1H2BM	231.15		HIST1H2BM		HIST1H2BM	231.15		5.66257
PLK2	230.983		PLK2		PLK2	230.983		5.65848
CHCHD2	229.649		CHCHD2		CHCHD2	229.649		5.6258
TPM4	227.722		TPM4		TPM4	227.722		5.57859
COX5B	226.787		COX5B		COX5B	226.787		5.55569
TUBB4B	224.209		TUBB4B		TUBB4B	224.209		5.49253
PSMA7	224.065		PSMA7		PSMA7	224.065		5.48901
USMG5	223.552		USMG5		USMG5	223.552		5.47644
UCHL1	223.052		UCHL1		UCHL1	223.052		5.46419
YWHAZ	222.855		YWHAZ		YWHAZ	222.855		5.45936
EIF3E	221.254		EIF3E		EIF3E	221.254		5.42014
CD151	216.787		CD151		CD151	216.787		5.31071
TALDO1	215.524		TALDO1		TALDO1	215.524		5.27977
DSTN	215.479		DSTN		DSTN	215.479		5.27867
DYNLL1	214.793		DYNLL1		DYNLL1	214.793		5.26187
NDUFB10	214.71		NDUFB10		NDUFB10	214.71		5.25983
NDUFB2	214.634		NDUFB2		NDUFB2	214.634		5.25797
PABPC1	214.346		PABPC1		PABPC1	214.346		5.25092
P4HB	214.07		P4HB		P4HB	214.07		5.24416
LMNA	212.832		LMNA		LMNA	212.832		5.21383
PSMB6	212.348		PSMB6		PSMB6	212.348		5.20197
LUC7L3	211.737		LUC7L3		LUC7L3	211.737		5.187
HIST1H2BI	211.625		HIST1H2BI		HIST1H2BI	211.625		5.18426
SNORA8	211.43		SNORA8		SNORA8	211.43		5.17948
ZNF146	211.096		ZNF146		ZNF146	211.096		5.1713
TM4SF1	210.92		TM4SF1		TM4SF1	210.92		5.16699
KIAA0020	208.87		KIAA0020		KIAA0020	208.87		5.11677
NME1	208.808		NME1		NME1	208.808		5.11525
PSMA4	208.48		PSMA4		PSMA4	208.48		5.10721
CCDC80	207.565		CCDC80		CCDC80	207.565		5.0848
COX6C	207.2		COX6C		COX6C	207.2		5.07586
SNORA84	206.414		SNORA84		SNORA84	206.414		5.0566
CCT2	206.087		CCT2		CCT2	206.087		5.04859
SNORA74A	205.61		SNORA74A		SNORA74A	205.61		5.03691
RANBP1	204.682		RANBP1		RANBP1	204.682		5.01417
ATP5I	204.187		ATP5I		ATP5I	204.187		5.00205
TMA7	203.879		TMA7		TMA7	203.879		4.9945
PRDX4	203.773		PRDX4		PRDX4	203.773		4.99191
PCNA-AS1	203.745		PCNA-AS1		PCNA-AS1	203.745		4.99122
BTF3	203.145		BTF3		BTF3	203.145		4.97652
PDIA6	203.14		PDIA6		PDIA6	203.14		4.9764
COL4A2	202.779		COL4A2		COL4A2	202.779		4.96756
MORF4L2	202.729		MORF4L2		MORF4L2	202.729		4.96633
ID3	202.607		ID3		ID3	202.607		4.96334
SLC25A5	202.226		SLC25A5		SLC25A5	202.226		4.95401
RAD21	201.646		RAD21		RAD21	201.646		4.9398
PMEPA1	201.511		PMEPA1		PMEPA1	201.511		4.93649
FLNB	200.841		FLNB		FLNB	200.841		4.92008
ATP5B	199.609		ATP5B		ATP5B	199.609		4.8899
HIST1H2BE	197.869		HIST1H2BE		HIST1H2BE	197.869		4.84727
NDUFA13	196.875		NDUFA13		NDUFA13	196.875		4.82292
ATP5H	196.74		ATP5H		ATP5H	196.74		4.81962
LARP7	195.548		LARP7		LARP7	195.548		4.79041
TAGLN2	195.453		TAGLN2		TAGLN2	195.453		4.78809
TRIM28	195.217		TRIM28		TRIM28	195.217		4.78231
NRG1	194.003		NRG1		NRG1	194.003		4.75257
TCEB2	193.331		TCEB2		TCEB2	193.331		4.7361
RSRC2	193.1		RSRC2		RSRC2	193.1		4.73045
UQCRFS1	192.996		UQCRFS1		UQCRFS1	192.996		4.7279
PRKAR1A	192.131		PRKAR1A		PRKAR1A	192.131		4.70671
PET100	190.82		PET100		PET100	190.82		4.67459
TOMM5	190.463		TOMM5		TOMM5	190.463		4.66585
PRDX5	190.431		PRDX5		PRDX5	190.431		4.66506
EIF5A	190.382		EIF5A		EIF5A	190.382		4.66386
CLIC1	189.616		CLIC1		CLIC1	189.616		4.6451
DDX6	188.8		DDX6		DDX6	188.8		4.62511
MRPL41	188.268		MRPL41		MRPL41	188.268		4.61207
PSMD2	188.061		PSMD2		PSMD2	188.061		4.607
SNORD94	187.986		SNORD94		SNORD94	187.986		4.60517
TXN	187.04		TXN		TXN	187.04		4.58199
UBA2	186.989		UBA2		UBA2	186.989		4.58074
PHB2	186.837		PHB2		PHB2	186.837		4.57702
RPL22	186.364		RPL22		RPL22	186.364		4.56543
NEDD4	186.155		NEDD4		NEDD4	186.155		4.56031
ARHGAP5	185.879		ARHGAP5		ARHGAP5	185.879		4.55355
SNRPD2	185.862		SNRPD2		SNRPD2	185.862		4.55313
VCP	184.873		VCP		VCP	184.873		4.52891
SNORA45B	183.199		SNORA45B		SNORA45B	183.199		4.4879
GADD45GIP1	182.424		GADD45GIP1		GADD45GIP1	182.424		4.46891
CRIP1	182.009		CRIP1		CRIP1	182.009		4.45874
BSG	181.201		BSG		BSG	181.201		4.43895
CAPNS1	180.245		CAPNS1		CAPNS1	180.245		4.41553
RAN	179.185		RAN		RAN	179.185		4.38956
PLS3	178.336		PLS3		PLS3	178.336		4.36877
SNORA71D	178.211		SNORA71D		SNORA71D	178.211		4.3657
PCNA	177.942		PCNA		PCNA	177.942		4.35911
TUFM	177.94		TUFM		TUFM	177.94		4.35906
GPX4	177.711		GPX4		GPX4	177.711		4.35345
ACTN1	177.65		ACTN1		ACTN1	177.65		4.35196
HSPD1	177.644		HSPD1		HSPD1	177.644		4.35181
S100A4	176.966		S100A4		S100A4	176.966		4.3352
MRPL51	176.886		MRPL51		MRPL51	176.886		4.33324
ATP5A1	176.766		ATP5A1		ATP5A1	176.766		4.3303
PDCD5	176.58		PDCD5		PDCD5	176.58		4.32575
RSL24D1	176.441		RSL24D1		RSL24D1	176.441		4.32234
ECT2	176.432		ECT2		ECT2	176.432		4.32212
SLC25A3	176.128		SLC25A3		SLC25A3	176.128		4.31468
PTGES3	175.833		PTGES3		PTGES3	175.833		4.30745
EDF1	175.154		EDF1		EDF1	175.154		4.29082
CTSL	173.555		CTSL		CTSL	173.555		4.25164
EIF4EBP1	173.015		EIF4EBP1		EIF4EBP1	173.015		4.23842
C1QBP	172.857		C1QBP		C1QBP	172.857		4.23454
COX17	172.773		COX17		COX17	172.773		4.23249
SQSTM1	172.642		SQSTM1		SQSTM1	172.642		4.22928
FADS2	172.407		FADS2		FADS2	172.407		4.22352
CCT5	172.259		CCT5		CCT5	172.259		4.2199
HJURP	172.148		HJURP		HJURP	172.148		4.21718
ATPIF1	171.51		ATPIF1		ATPIF1	171.51		4.20155
DCBLD2	171.276		DCBLD2		DCBLD2	171.276		4.19581
HSPA9	170.389		HSPA9		HSPA9	170.389		4.17408
SPTBN1	169.461		SPTBN1		SPTBN1	169.461		4.15135
SNRPG	169.237		SNRPG		SNRPG	169.237		4.14586
PDIA4	169.051		PDIA4		PDIA4	169.051		4.14131
PHF3	169.022		PHF3		PHF3	169.022		4.1406
TUBA1A	168.543		TUBA1A		TUBA1A	168.543		4.12886
PSMA6	168.042		PSMA6		PSMA6	168.042		4.11659
FN1	167.752		FN1		FN1	167.752		4.10949
MDH1	167.218		MDH1		MDH1	167.218		4.0964
CLTC	166.531		CLTC		CLTC	166.531		4.07957
ZBTB38	166.499		ZBTB38		ZBTB38	166.499		4.07879
HIST1H3A	165.464		HIST1H3A		HIST1H3A	165.464		4.05344
RUVBL2	165.241		RUVBL2		RUVBL2	165.241		4.04797
C19orf43	165.016		C19orf43		C19orf43	165.016		4.04246
EIF3K	161.485		EIF3K		EIF3K	161.485		3.95596
FDPS	161.287		FDPS		FDPS	161.287		3.95111
NEDD8	161.242		NEDD8		NEDD8	161.242		3.95001
NPC2	161.021		NPC2		NPC2	161.021		3.94459
ATF4	160.689		ATF4		ATF4	160.689		3.93646
ADRM1	160.335		ADRM1		ADRM1	160.335		3.92779
RPL13	160.131		RPL13		RPL13	160.131		3.92279
RABAC1	159.981		RABAC1		RABAC1	159.981		3.91912
ECH1	159.646		ECH1		ECH1	159.646		3.91091
SOD1	159.609		SOD1		SOD1	159.609		3.91
SSBP1	159.574		SSBP1		SSBP1	159.574		3.90915
NSRP1	159.196		NSRP1		NSRP1	159.196		3.89989
SNORA6	159.011		SNORA6		SNORA6	159.011		3.89535
RBM39	158.993		RBM39		RBM39	158.993		3.89491
CANX	158.521		CANX		CANX	158.521		3.88335
SLC38A2	158.13		SLC38A2		SLC38A2	158.13		3.87377
SARNP	157.962		SARNP		SARNP	157.962		3.86966
SLC7A5	157.905		SLC7A5		SLC7A5	157.905		3.86826
EIF3A	156.969		EIF3A		EIF3A	156.969		3.84533
NHP2	156.547		NHP2		NHP2	156.547		3.83499
STIP1	155.81		STIP1		STIP1	155.81		3.81694
RPL32	155.565		RPL32		RPL32	155.565		3.81094
MORF4L1	155.499		MORF4L1		MORF4L1	155.499		3.80932
CLTA	154.912		CLTA		CLTA	154.912		3.79494
CENPF	154.487		CENPF		CENPF	154.487		3.78453
NPTX1	154.211		NPTX1		NPTX1	154.211		3.77777
EGFR	153.971		EGFR		EGFR	153.971		3.77189
CTNNA1	153.405		CTNNA1		CTNNA1	153.405		3.75802
HSPA5	153.346		HSPA5		HSPA5	153.346		3.75658
XRCC6	152.907		XRCC6		XRCC6	152.907		3.74582
KPNB1	151.848		KPNB1		KPNB1	151.848		3.71988
RAI14	151.649		RAI14		RAI14	151.649		3.715
SCARNA4	151.584		SCARNA4		SCARNA4	151.584		3.71341
AHNAK	151.276		AHNAK		AHNAK	151.276		3.70587
PRPF8	150.198		PRPF8		PRPF8	150.198		3.67946
AKR1C2	149.209		AKR1C2		AKR1C2	149.209		3.65523
KIF18A	148.522		KIF18A		KIF18A	148.522		3.6384
PFDN2	147.884		PFDN2		PFDN2	147.884		3.62277
APP	147.546		APP		APP	147.546		3.61449
HMGB2	146.723		HMGB2		HMGB2	146.723		3.59433
C14orf166	146.306		C14orf166		C14orf166	146.306		3.58411
MSN	145.868		MSN		MSN	145.868		3.57338
RPS4Y1	145.776		RPS4Y1		RPS4Y1	145.776		3.57113
MRPL12	145.394		MRPL12		MRPL12	145.394		3.56177
UGDH	145.265		UGDH		UGDH	145.265		3.55861
NGFRAP1	145.201		NGFRAP1		NGFRAP1	145.201		3.55704
HMOX1	145.194		HMOX1		HMOX1	145.194		3.55687
PRMT1	144.855		PRMT1		PRMT1	144.855		3.54857
DDX3X	143.818		DDX3X		DDX3X	143.818		3.52316
VCL	143.608		VCL		VCL	143.608		3.51802
NGDN	143.37		NGDN		NGDN	143.37		3.51219
CBX3	143.352		CBX3		CBX3	143.352		3.51175
HNRNPF	143.218		HNRNPF		HNRNPF	143.218		3.50847
DCBLD1	141.305		DCBLD1		DCBLD1	141.305		3.4616
NDUFA1	141.002		NDUFA1		NDUFA1	141.002		3.45418
RPL21	140.479		RPL21		RPL21	140.479		3.44137
PSMC4	138.873		PSMC4		PSMC4	138.873		3.40203
DDX21	138.702		DDX21		DDX21	138.702		3.39784
CEBPZ	138.644		CEBPZ		CEBPZ	138.644		3.39642
EIF3M	138.512		EIF3M		EIF3M	138.512		3.39318
CAPRIN1	137.962		CAPRIN1		CAPRIN1	137.962		3.37971
PON2	137.941		PON2		PON2	137.941		3.37919
PSMD8	137.834		PSMD8		PSMD8	137.834		3.37657
XRN2	137.71		XRN2		XRN2	137.71		3.37353
PGAM1	137.675		PGAM1		PGAM1	137.675		3.37268
MRPS26	137.143		MRPS26		MRPS26	137.143		3.35964
TARS	136.763		TARS		TARS	136.763		3.35034
PUF60	136.545		PUF60		PUF60	136.545		3.345
SHFM1	136.157		SHFM1		SHFM1	136.157		3.33549
YWHAQ	136.137		YWHAQ		YWHAQ	136.137		3.335
MYH9	135.934		MYH9		MYH9	135.934		3.33003
C8orf4	134.436		C8orf4		C8orf4	134.436		3.29333
TNFRSF1A	134.291		TNFRSF1A		TNFRSF1A	134.291		3.28978
OAZ1	134.224		OAZ1		OAZ1	134.224		3.28814
PGK1	133.814		PGK1		PGK1	133.814		3.27809
SEC61G	133.797		SEC61G		SEC61G	133.797		3.27768
RPN1	133.252		RPN1		RPN1	133.252		3.26433
TRAM1	133.14		TRAM1		TRAM1	133.14		3.26158
MRPS23	132.682		MRPS23		MRPS23	132.682		3.25036
PRELID1	132.562		PRELID1		PRELID1	132.562		3.24742
HIST1H2BB	132.484		HIST1H2BB		HIST1H2BB	132.484		3.24551
XRCC5	132.168		XRCC5		XRCC5	132.168		3.23777
ZFP36L1	131.843		ZFP36L1		ZFP36L1	131.843		3.22981
IPO7	131.753		IPO7		IPO7	131.753		3.2276
ROMO1	131.685		ROMO1		ROMO1	131.685		3.22594
CYC1	131.417		CYC1		CYC1	131.417		3.21937
SIK1	131.093		SIK1		SIK1	131.093		3.21144
PSMC6	130.825		PSMC6		PSMC6	130.825		3.20487
AP2M1	130.698		AP2M1		AP2M1	130.698		3.20176
RBMX	130.241		RBMX		RBMX	130.241		3.19056
APLP2	130.126		APLP2		APLP2	130.126		3.18775
NDUFB1	129.397		NDUFB1		NDUFB1	129.397		3.16989
GNAS	129.02		GNAS		GNAS	129.02		3.16065
SFPQ	128.744		SFPQ		SFPQ	128.744		3.15389
WBP5	128.481		WBP5		WBP5	128.481		3.14745
SMC3	127.801		SMC3		SMC3	127.801		3.13079
C12orf75	127.295		C12orf75		C12orf75	127.295		3.11839
NDUFS4	127.192		NDUFS4		NDUFS4	127.192		3.11587
ASPH	126.38		ASPH		ASPH	126.38		3.09598
GPS2	126.339		GPS2		GPS2	126.339		3.09498
PLAU	125.969		PLAU		PLAU	125.969		3.08591
SSFA2	125.751		SSFA2		SSFA2	125.751		3.08057
HIST1H4K	125.599		HIST1H4K		HIST1H4K	125.599		3.07685
ADAM9	125.572		ADAM9		ADAM9	125.572		3.07619
BCAP31	125.415		BCAP31		BCAP31	125.415		3.07234
ITGA3	125.233		ITGA3		ITGA3	125.233		3.06788
SNORA80E	125.077		SNORA80E		SNORA80E	125.077		3.06406
DHRS3	124.77		DHRS3		DHRS3	124.77		3.05654
CKS2	124.083		CKS2		CKS2	124.083		3.03971
CCT8	123.954		CCT8		CCT8	123.954		3.03655
IER5L	123.613		IER5L		IER5L	123.613		3.0282
SIVA1	123.44		SIVA1		SIVA1	123.44		3.02396
PARK7	123.204		PARK7		PARK7	123.204		3.01818
NDUFB9	122.959		NDUFB9		NDUFB9	122.959		3.01217
NSA2	122.886		NSA2		NSA2	122.886		3.01039
SNORA47	122.52		SNORA47		SNORA47	122.52		3.00142
OCIAD2	122.501		OCIAD2		OCIAD2	122.501		3.00095
GSTO1	122.392		GSTO1		GSTO1	122.392		2.99828
GOLGA4	122.244		GOLGA4		GOLGA4	122.244		2.99466
CWC22	122.235		CWC22		CWC22	122.235		2.99444
OST4	122.036		OST4		OST4	122.036		2.98956
HIST3H2A	121.569		HIST3H2A		HIST3H2A	121.569		2.97812
CTNNB1	121.522		CTNNB1		CTNNB1	121.522		2.97697
IQGAP1	120.947		IQGAP1		IQGAP1	120.947		2.96289
AURKAIP1	120.887		AURKAIP1		AURKAIP1	120.887		2.96142
CAPN2	120.771		CAPN2		CAPN2	120.771		2.95857
UACA	120.443		UACA		UACA	120.443		2.95054
H3F3B	120.047		H3F3B		H3F3B	120.047		2.94084
FASN	119.821		FASN		FASN	119.821		2.9353
SMC6	119.774		SMC6		SMC6	119.774		2.93415
RTN4	119.615		RTN4		RTN4	119.615		2.93025
GEMIN6	119.251		GEMIN6		GEMIN6	119.251		2.92134
FDFT1	119.235		FDFT1		FDFT1	119.235		2.92095
PRPF4B	119.095		PRPF4B		PRPF4B	119.095		2.91752
PTPN12	119.063		PTPN12		PTPN12	119.063		2.91673
PHB	118.469		PHB		PHB	118.469		2.90218
SON	118.292		SON		SON	118.292		2.89784
MRPS34	118.235		MRPS34		MRPS34	118.235		2.89645
EIF3F	118.122		EIF3F		EIF3F	118.122		2.89368
ERGIC3	117.739		ERGIC3		ERGIC3	117.739		2.8843
MRPL23	117.732		MRPL23		MRPL23	117.732		2.88413
ANTXR1	117.328		ANTXR1		ANTXR1	117.328		2.87423
ZC3H15	117.268		ZC3H15		ZC3H15	117.268		2.87276
METAP2	117.205		METAP2		METAP2	117.205		2.87122
HIST1H2AK	116.969		HIST1H2AK		HIST1H2AK	116.969		2.86543
NENF	116.911		NENF		NENF	116.911		2.86401
TTK	116.239		TTK		TTK	116.239		2.84755
RPL26L1	116.201		RPL26L1		RPL26L1	116.201		2.84662
MAP1B	116.146		MAP1B		MAP1B	116.146		2.84527
LSM3	115.808		LSM3		LSM3	115.808		2.83699
JUP	115.541		JUP		JUP	115.541		2.83045
SUMO2	115.326		SUMO2		SUMO2	115.326		2.82519
GRN	115.005		GRN		GRN	115.005		2.81732
H2AFZ	114.66		H2AFZ		H2AFZ	114.66		2.80887
IDH1	113.949		IDH1		IDH1	113.949		2.79145
TAF7	113.792		TAF7		TAF7	113.792		2.78761
NOL7	113.755		NOL7		NOL7	113.755		2.7867
SF3B2	113.737		SF3B2		SF3B2	113.737		2.78626
SPINT2	113.731		SPINT2		SPINT2	113.731		2.78611
THBS1	113.632		THBS1		THBS1	113.632		2.78369
PSMD4	113.625		PSMD4		PSMD4	113.625		2.78352
TUBA4A	113.487		TUBA4A		TUBA4A	113.487		2.78013
ARL6IP4	113.423		ARL6IP4		ARL6IP4	113.423		2.77857
SET	113.39		SET		SET	113.39		2.77776
MTRNR2L2	113.364		MTRNR2L2		MTRNR2L2	113.364		2.77712
GLTSCR2	113.213		GLTSCR2		GLTSCR2	113.213		2.77342
SNRPF	112.838		SNRPF		SNRPF	112.838		2.76424
PLEC	112.522		PLEC		PLEC	112.522		2.75649
ETAA1	112.295		ETAA1		ETAA1	112.295		2.75093
AHCY	112.262		AHCY		AHCY	112.262		2.75013
POLR1D	112.23		POLR1D		POLR1D	112.23		2.74934
TOP1	112.183		TOP1		TOP1	112.183		2.74819
MAPK6	111.994		MAPK6		MAPK6	111.994		2.74356
NDUFB8	111.829		NDUFB8		NDUFB8	111.829		2.73952
NFKBIA	111.663		NFKBIA		NFKBIA	111.663		2.73545
FRMD6	111.017		FRMD6		FRMD6	111.017		2.71963
RPS27L	110.754		RPS27L		RPS27L	110.754		2.71318
EIF5B	110.745		EIF5B		EIF5B	110.745		2.71296
MRPS17	110.74		MRPS17		MRPS17	110.74		2.71284
MGST1	110.583		MGST1		MGST1	110.583		2.70899
H3F3AP4	110.522		H3F3AP4		H3F3AP4	110.522		2.7075
MATR3	110.416		MATR3		MATR3	110.416		2.7049
MZT2B	110.274		MZT2B		MZT2B	110.274		2.70142
NDUFAB1	110.234		NDUFAB1		NDUFAB1	110.234		2.70044
CKAP2	109.645		CKAP2		CKAP2	109.645		2.68602
AHSA1	109.566		AHSA1		AHSA1	109.566		2.68408
APEX1	109.446		APEX1		APEX1	109.446		2.68114
2019-09-02	109.348		2019-09-02		43710	109.348		2.67874
SMARCA1	109.293		SMARCA1		SMARCA1	109.293		2.67739
DAD1	109.236		DAD1		DAD1	109.236		2.676
GTF2I	109.096		GTF2I		GTF2I	109.096		2.67257
ZNF267	108.589		ZNF267		ZNF267	108.589		2.66015
PSMC1	108.54		PSMC1		PSMC1	108.54		2.65895
SNHG5	108.532		SNHG5		SNHG5	108.532		2.65875
SMARCE1	108.444		SMARCE1		SMARCE1	108.444		2.65659
RHOC	108.088		RHOC		RHOC	108.088		2.64787
NOL8	108.087		NOL8		NOL8	108.087		2.64785
DPM3	107.971		DPM3		DPM3	107.971		2.64501
TOMM7	107.568		TOMM7		TOMM7	107.568		2.63513
HNRNPC	107.516		HNRNPC		HNRNPC	107.516		2.63386
MYO1E	107.509		MYO1E		MYO1E	107.509		2.63369
IK	107.253		IK		IK	107.253		2.62742
NDUFS8	107.164		NDUFS8		NDUFS8	107.164		2.62524
IPO5	106.941		IPO5		IPO5	106.941		2.61977
NEDD9	106.6		NEDD9		NEDD9	106.6		2.61142
PSMD7	106.595		PSMD7		PSMD7	106.595		2.6113
PPP1CA	106.214		PPP1CA		PPP1CA	106.214		2.60197
ARL6IP1	106.116		ARL6IP1		ARL6IP1	106.116		2.59956
TMBIM6	105.879		TMBIM6		TMBIM6	105.879		2.59376
NFE2L2	105.788		NFE2L2		NFE2L2	105.788		2.59153
S100A16	105.502		S100A16		S100A16	105.502		2.58452
HMGB1	105.248		HMGB1		HMGB1	105.248		2.5783
SEC11A	105.112		SEC11A		SEC11A	105.112		2.57497
BAZ2B	104.795		BAZ2B		BAZ2B	104.795		2.5672
IGBP1	104.62		IGBP1		IGBP1	104.62		2.56292
MRPS12	104.605		MRPS12		MRPS12	104.605		2.56255
C12orf57	104.49		C12orf57		C12orf57	104.49		2.55973
IL11	104.445		IL11		IL11	104.445		2.55863
COX5A	104.362		COX5A		COX5A	104.362		2.5566
CCT6A	104.358		CCT6A		CCT6A	104.358		2.5565
ZNF644	104.281		ZNF644		ZNF644	104.281		2.55461
DHX15	104.181		DHX15		DHX15	104.181		2.55216
EIF3G	104.147		EIF3G		EIF3G	104.147		2.55133
NME4	103.994		NME4		NME4	103.994		2.54758
ITGB5	103.965		ITGB5		ITGB5	103.965		2.54687
HSPE1	103.855		HSPE1		HSPE1	103.855		2.54418
COPE	103.608		COPE		COPE	103.608		2.53813
TNFRSF12A	103.412		TNFRSF12A		TNFRSF12A	103.412		2.53332
KRT19	103.4		KRT19		KRT19	103.4		2.53303
SNORA9	103.171		SNORA9		SNORA9	103.171		2.52742
THOC2	103.05		THOC2		THOC2	103.05		2.52446
PSMB3	102.933		PSMB3		PSMB3	102.933		2.52159
TCP1	102.609		TCP1		TCP1	102.609		2.51365
SRP14	102.566		SRP14		SRP14	102.566		2.5126
NNMT	102.433		NNMT		NNMT	102.433		2.50934
YWHAB	102.425		YWHAB		YWHAB	102.425		2.50914
TAX1BP1	102.386		TAX1BP1		TAX1BP1	102.386		2.50819
SMC4	102.31		SMC4		SMC4	102.31		2.50633
LARP4	102.247		LARP4		LARP4	102.247		2.50478
CEP170	102.062		CEP170		CEP170	102.062		2.50025
NUFIP2	101.851		NUFIP2		NUFIP2	101.851		2.49508
SAT1	101.633		SAT1		SAT1	101.633		2.48974
STMN1	101.511		STMN1		STMN1	101.511		2.48675
CTPS1	101.457		CTPS1		CTPS1	101.457		2.48543
SNORA74B	101.393		SNORA74B		SNORA74B	101.393		2.48386
CCNB1	101.347		CCNB1		CCNB1	101.347		2.48274
LRRC59	101.323		LRRC59		LRRC59	101.323		2.48215
CHD9	101.319		CHD9		CHD9	101.319		2.48205
DNAJB6	101.253		DNAJB6		DNAJB6	101.253		2.48043
CLNS1A	101.221		CLNS1A		CLNS1A	101.221		2.47965
RIF1	101.066		RIF1		RIF1	101.066		2.47585
PFKFB3	101.049		PFKFB3		PFKFB3	101.049		2.47544
UQCRH	101.037		UQCRH		UQCRH	101.037		2.47514
BLOC1S1	100.875		BLOC1S1		BLOC1S1	100.875		2.47117
COPB1	100.733		COPB1		COPB1	100.733		2.4677
SSB	100.727		SSB		SSB	100.727		2.46755
STAG2	100.331		STAG2		STAG2	100.331		2.45785
RBM42	100.288		RBM42		RBM42	100.288		2.45679
BLVRB	100.098		BLVRB		BLVRB	100.098		2.45214
PEPD	99.672		PEPD		PEPD	99.672		2.4417
SNHG6	99.555		SNHG6		SNHG6	99.555		2.43884
TIPARP	99.474		TIPARP		TIPARP	99.474		2.43685
NOP56	99.416		NOP56		NOP56	99.416		2.43543
NOB1	99.405		NOB1		NOB1	99.405		2.43516
ATP2A2	99.201		ATP2A2		ATP2A2	99.201		2.43017
NOL11	98.902		NOL11		NOL11	98.902		2.42284
AATF	98.824		AATF		AATF	98.824		2.42093
MCM7	98.823		MCM7		MCM7	98.823		2.42091
MET	98.722		MET		MET	98.722		2.41843
STRAP	98.72		STRAP		STRAP	98.72		2.41838
NEMF	98.667		NEMF		NEMF	98.667		2.41708
JMJD1C	98.609		JMJD1C		JMJD1C	98.609		2.41566
WDR43	98.526		WDR43		WDR43	98.526		2.41363
TIMP2	98.462		TIMP2		TIMP2	98.462		2.41206
EIF3D	98.294		EIF3D		EIF3D	98.294		2.40795
SNURF	98.231		SNURF		SNURF	98.231		2.4064
PSME1	98.202		PSME1		PSME1	98.202		2.40569
LAMC2	98.14		LAMC2		LAMC2	98.14		2.40417
PDE4D	98.06		PDE4D		PDE4D	98.06		2.40221
TMPO	98.055		TMPO		TMPO	98.055		2.40209
TMED3	97.935		TMED3		TMED3	97.935		2.39915
MRFAP1	97.693		MRFAP1		MRFAP1	97.693		2.39322
SNORA14A	97.282		SNORA14A		SNORA14A	97.282		2.38315
BASP1	97.087		BASP1		BASP1	97.087		2.37838
EMC6	97.027		EMC6		EMC6	97.027		2.37691
SSRP1	96.955		SSRP1		SSRP1	96.955		2.37514
PPP1R14A	96.731		PPP1R14A		PPP1R14A	96.731		2.36966
SKP1	96.721		SKP1		SKP1	96.721		2.36941
PPP1R12A	96.608		PPP1R12A		PPP1R12A	96.608		2.36664
GUK1	96.4		GUK1		GUK1	96.4		2.36155
COPRS	96.26		COPRS		COPRS	96.26		2.35812
LBH	96.128		LBH		LBH	96.128		2.35488
ARPC1B	96.039		ARPC1B		ARPC1B	96.039		2.3527
HNRNPA2B1	95.988		HNRNPA2B1		HNRNPA2B1	95.988		2.35146
G3BP1	95.835		G3BP1		G3BP1	95.835		2.34771
PTGR1	95.796		PTGR1		PTGR1	95.796		2.34675
LOXL2	95.765		LOXL2		LOXL2	95.765		2.34599
ARPC2	95.382		ARPC2		ARPC2	95.382		2.33661
SNW1	95.17		SNW1		SNW1	95.17		2.33142
CKAP5	95.084		CKAP5		CKAP5	95.084		2.32931
CBR1	94.816		CBR1		CBR1	94.816		2.32274
CPSF3	94.742		CPSF3		CPSF3	94.742		2.32093
TUBB3	94.694		TUBB3		TUBB3	94.694		2.31976
LMCD1	94.686		LMCD1		LMCD1	94.686		2.31956
LOC729348	94.683		LOC729348		LOC729348	94.683		2.31949
MRPL33	94.676		MRPL33		MRPL33	94.676		2.31931
EIF3H	94.617		EIF3H		EIF3H	94.617		2.31787
IDI1	94.61		IDI1		IDI1	94.61		2.3177
CCND1	94.52		CCND1		CCND1	94.52		2.31549
RAB34	94.366		RAB34		RAB34	94.366		2.31172
TGIF1	94.286		TGIF1		TGIF1	94.286		2.30976
HDGF	94.036		HDGF		HDGF	94.036		2.30364
DDB1	93.951		DDB1		DDB1	93.951		2.30155
PSMA3	93.899		PSMA3		PSMA3	93.899		2.30028
GPATCH1	93.814		GPATCH1		GPATCH1	93.814		2.2982
EIF3B	93.745		EIF3B		EIF3B	93.745		2.29651
CTSD	93.608		CTSD		CTSD	93.608		2.29315
AUP1	93.534		AUP1		AUP1	93.534		2.29134
TMED2	93.476		TMED2		TMED2	93.476		2.28992
SF3B6	93.371		SF3B6		SF3B6	93.371		2.28735
YWHAH	93.085		YWHAH		YWHAH	93.085		2.28034
BRIX1	92.944		BRIX1		BRIX1	92.944		2.27688
UBXN1	92.797		UBXN1		UBXN1	92.797		2.27328
HNRNPL	92.763		HNRNPL		HNRNPL	92.763		2.27245
FSCN1	92.748		FSCN1		FSCN1	92.748		2.27208
NRP2	92.705		NRP2		NRP2	92.705		2.27103
CD44	92.337		CD44		CD44	92.337		2.26202
KYNU	92.275		KYNU		KYNU	92.275		2.2605
UBA1	92.146		UBA1		UBA1	92.146		2.25734
TBCB	92.124		TBCB		TBCB	92.124		2.2568
DEF8	91.989		DEF8		DEF8	91.989		2.25349
HAT1	91.935		HAT1		HAT1	91.935		2.25217
ATP1B3	91.806		ATP1B3		ATP1B3	91.806		2.24901
PODXL	91.705		PODXL		PODXL	91.705		2.24653
LINC00493	91.66		LINC00493		LINC00493	91.66		2.24543
ETFB	91.651		ETFB		ETFB	91.651		2.24521
VPS35	91.65		VPS35		VPS35	91.65		2.24519
RHOA	91.46		RHOA		RHOA	91.46		2.24053
TIMP1	91.376		TIMP1		TIMP1	91.376		2.23847
CHMP2A	91.328		CHMP2A		CHMP2A	91.328		2.2373
NDUFA3	91.326		NDUFA3		NDUFA3	91.326		2.23725
PAFAH1B2	91.288		PAFAH1B2		PAFAH1B2	91.288		2.23632
NUCKS1	91.285		NUCKS1		NUCKS1	91.285		2.23624
RND3	91.052		RND3		RND3	91.052		2.23054
ANXA5	90.885		ANXA5		ANXA5	90.885		2.22644
CSNK1A1	90.777		CSNK1A1		CSNK1A1	90.777		2.2238
PFKP	90.742		PFKP		PFKP	90.742		2.22294
COPS3	90.602		COPS3		COPS3	90.602		2.21951
CLU	90.288		CLU		CLU	90.288		2.21182
ID1	90.153		ID1		ID1	90.153		2.20851
NRBP1	90.024		NRBP1		NRBP1	90.024		2.20535
KIF2A	89.768		KIF2A		KIF2A	89.768		2.19908
CLK1	89.764		CLK1		CLK1	89.764		2.19898
PSMB1	89.44		PSMB1		PSMB1	89.44		2.19105
2019-09-07	89.433		2019-09-07		43715	89.433		2.19087
ZNF507	89.433		ZNF507		ZNF507	89.433		2.19087
SNF8	89.261		SNF8		SNF8	89.261		2.18666
CIR1	89.25		CIR1		CIR1	89.25		2.18639
ACSL4	89.124		ACSL4		ACSL4	89.124		2.1833
EIF3L	89.12		EIF3L		EIF3L	89.12		2.18321
COL5A2	89.111		COL5A2		COL5A2	89.111		2.18299
FBL	89.037		FBL		FBL	89.037		2.18117
SEC13	89.028		SEC13		SEC13	89.028		2.18095
EHBP1	88.994		EHBP1		EHBP1	88.994		2.18012
ATP1B1	88.991		ATP1B1		ATP1B1	88.991		2.18005
MRPL53	88.966		MRPL53		MRPL53	88.966		2.17943
CAP1	88.955		CAP1		CAP1	88.955		2.17916
SH3KBP1	88.811		SH3KBP1		SH3KBP1	88.811		2.17564
RPN2	88.743		RPN2		RPN2	88.743		2.17397
EIF2S2	88.713		EIF2S2		EIF2S2	88.713		2.17324
DNTTIP2	88.69		DNTTIP2		DNTTIP2	88.69		2.17267
PAIP2	88.536		PAIP2		PAIP2	88.536		2.1689
SCAF11	88.426		SCAF11		SCAF11	88.426		2.16621
RPL27A	88.35		RPL27A		RPL27A	88.35		2.16434
MAF1	88.192		MAF1		MAF1	88.192		2.16047
CSRP1	88.146		CSRP1		CSRP1	88.146		2.15935
CSDE1	87.979		CSDE1		CSDE1	87.979		2.15526
CKS1B	87.94		CKS1B		CKS1B	87.94		2.1543
MRPL24	87.916		MRPL24		MRPL24	87.916		2.15371
PTK2	87.868		PTK2		PTK2	87.868		2.15254
CTSB	87.78		CTSB		CTSB	87.78		2.15038
PRRC2C	87.722		PRRC2C		PRRC2C	87.722		2.14896
PLP2	87.664		PLP2		PLP2	87.664		2.14754
NDUFS6	87.597		NDUFS6		NDUFS6	87.597		2.1459
ANLN	87.553		ANLN		ANLN	87.553		2.14482
EXOSC4	87.503		EXOSC4		EXOSC4	87.503		2.14359
LRRC75A-AS1	87.481		LRRC75A-AS1		LRRC75A-AS1	87.481		2.14306
RCN1	87.446		RCN1		RCN1	87.446		2.1422
TXNDC5	87.443		TXNDC5		TXNDC5	87.443		2.14212
C11orf98	87.386		C11orf98		C11orf98	87.386		2.14073
MAP2K2	87.328		MAP2K2		MAP2K2	87.328		2.13931
RABEP1	87.236		RABEP1		RABEP1	87.236		2.13705
TPX2	87.198		TPX2		TPX2	87.198		2.13612
ETFA	87.117		ETFA		ETFA	87.117		2.13414
KIF5B	87.096		KIF5B		KIF5B	87.096		2.13362
TMED9	87.078		TMED9		TMED9	87.078		2.13318
ARF1	86.999		ARF1		ARF1	86.999		2.13125
ALYREF	86.75		ALYREF		ALYREF	86.75		2.12515
UGP2	86.69		UGP2		UGP2	86.69		2.12368
SEC61B	86.641		SEC61B		SEC61B	86.641		2.12248
ALDH3A1	86.426		ALDH3A1		ALDH3A1	86.426		2.11721
MFGE8	86.305		MFGE8		MFGE8	86.305		2.11425
ATP5G2	86.175		ATP5G2		ATP5G2	86.175		2.11106
2019-03-07	86.168		2019-03-07		43531	86.168		2.11089
ANP32B	86.101		ANP32B		ANP32B	86.101		2.10925
EIF4A3	85.961		EIF4A3		EIF4A3	85.961		2.10582
PSMD12	85.928		PSMD12		PSMD12	85.928		2.10501
TGFB1	85.825		TGFB1		TGFB1	85.825		2.10249
PCBP1	85.817		PCBP1		PCBP1	85.817		2.10229
SNRNP70	85.752		SNRNP70		SNRNP70	85.752		2.1007
TPT1	85.542		TPT1		TPT1	85.542		2.09556
FABP5	85.534		FABP5		FABP5	85.534		2.09536
PSMA2	85.453		PSMA2		PSMA2	85.453		2.09338
NOC3L	85.44		NOC3L		NOC3L	85.44		2.09306
SQLE	85.435		SQLE		SQLE	85.435		2.09293
RPS19BP1	85.403		RPS19BP1		RPS19BP1	85.403		2.09215
SRSF3	85.399		SRSF3		SRSF3	85.399		2.09205
AARS	85.371		AARS		AARS	85.371		2.09137
NCOA4	85.28		NCOA4		NCOA4	85.28		2.08914
ATP5O	85.266		ATP5O		ATP5O	85.266		2.08879
CNOT1	85.201		CNOT1		CNOT1	85.201		2.0872
EBP	85.174		EBP		EBP	85.174		2.08654
NONO	85.085		NONO		NONO	85.085		2.08436
CALD1	85.022		CALD1		CALD1	85.022		2.08282
FBXO5	85.007		FBXO5		FBXO5	85.007		2.08245
HACD3	84.781		HACD3		HACD3	84.781		2.07691
HNRNPH1	84.658		HNRNPH1		HNRNPH1	84.658		2.0739
GREM1	84.587		GREM1		GREM1	84.587		2.07216
ITGAV	84.559		ITGAV		ITGAV	84.559		2.07147
CST3	84.384		CST3		CST3	84.384		2.06719
LAMB1	84.325		LAMB1		LAMB1	84.325		2.06574
LMAN2	84.301		LMAN2		LMAN2	84.301		2.06515
PHF23	83.951		PHF23		PHF23	83.951		2.05658
IGFBP2	83.928		IGFBP2		IGFBP2	83.928		2.05602
PPP4R2	83.903		PPP4R2		PPP4R2	83.903		2.0554
CD81	83.902		CD81		CD81	83.902		2.05538
NCOR2	83.884		NCOR2		NCOR2	83.884		2.05494
STOML2	83.873		STOML2		STOML2	83.873		2.05467
COX8A	83.713		COX8A		COX8A	83.713		2.05075
ITM2B	83.544		ITM2B		ITM2B	83.544		2.04661
EMC4	83.511		EMC4		EMC4	83.511		2.0458
TJP1	83.435		TJP1		TJP1	83.435		2.04394
EZR	83.32		EZR		EZR	83.32		2.04112
NGRN	83.101		NGRN		NGRN	83.101		2.03576
ILF2	83.097		ILF2		ILF2	83.097		2.03566
HNRNPUL1	83.021		HNRNPUL1		HNRNPUL1	83.021		2.0338
APMAP	82.758		APMAP		APMAP	82.758		2.02735
WDR1	82.715		WDR1		WDR1	82.715		2.0263
PSMC5	82.415		PSMC5		PSMC5	82.415		2.01895
RNASEK	82.293		RNASEK		RNASEK	82.293		2.01596
LTBP3	82.258		LTBP3		LTBP3	82.258		2.01511
PRSS23	82.251		PRSS23		PRSS23	82.251		2.01493
SPECC1	82.058		SPECC1		SPECC1	82.058		2.01021
HIF1A	81.933		HIF1A		HIF1A	81.933		2.00714
ADSL	81.917		ADSL		ADSL	81.917		2.00675
FIS1	81.648		FIS1		FIS1	81.648		2.00016
SMS	81.626		SMS		SMS	81.626		1.99962
TAF10	81.51		TAF10		TAF10	81.51		1.99678
GCC2	81.437		GCC2		GCC2	81.437		1.99499
USP22	81.41		USP22		USP22	81.41		1.99433
PSMD6	81.225		PSMD6		PSMD6	81.225		1.9898
APOC1	81.208		APOC1		APOC1	81.208		1.98938
DEK	81.079		DEK		DEK	81.079		1.98622
SCAND1	80.952		SCAND1		SCAND1	80.952		1.98311
HMGN1	80.934		HMGN1		HMGN1	80.934		1.98267
CCDC59	80.892		CCDC59		CCDC59	80.892		1.98164
XPO1	80.868		XPO1		XPO1	80.868		1.98105
U2AF1	80.867		U2AF1		U2AF1	80.867		1.98103
COL4A1	80.835		COL4A1		COL4A1	80.835		1.98025
POLR2I	80.787		POLR2I		POLR2I	80.787		1.97907
LAMTOR4	80.679		LAMTOR4		LAMTOR4	80.679		1.97642
DDX23	80.639		DDX23		DDX23	80.639		1.97544
TRIP12	80.618		TRIP12		TRIP12	80.618		1.97493
BCCIP	80.546		BCCIP		BCCIP	80.546		1.97317
VDAC1	80.503		VDAC1		VDAC1	80.503		1.97211
SNX5	80.365		SNX5		SNX5	80.365		1.96873
LRPPRC	80.203		LRPPRC		LRPPRC	80.203		1.96476
CD46	80.15		CD46		CD46	80.15		1.96347
NRIP1	80.044		NRIP1		NRIP1	80.044		1.96087
NCOR1	79.911		NCOR1		NCOR1	79.911		1.95761
SSR2	79.77		SSR2		SSR2	79.77		1.95416
FLII	79.748		FLII		FLII	79.748		1.95362
PALLD	79.669		PALLD		PALLD	79.669		1.95168
PTRF	79.641		PTRF		PTRF	79.641		1.951
GLS	79.41		GLS		GLS	79.41		1.94534
KRCC1	79.41		KRCC1		KRCC1	79.41		1.94534
AKR1C1	79.263		AKR1C1		AKR1C1	79.263		1.94174
RNF20	79.24		RNF20		RNF20	79.24		1.94117
MRPS7	79.215		MRPS7		MRPS7	79.215		1.94056
SNRPE	79.2		SNRPE		SNRPE	79.2		1.94019
TFPI	79.173		TFPI		TFPI	79.173		1.93953
SDC1	79.085		SDC1		SDC1	79.085		1.93738
RAB5C	79.073		RAB5C		RAB5C	79.073		1.93708
TGFBR1	78.921		TGFBR1		TGFBR1	78.921		1.93336
RFX7	78.917		RFX7		RFX7	78.917		1.93326
PAFAH1B3	78.878		PAFAH1B3		PAFAH1B3	78.878		1.9323
DNAJA2	78.803		DNAJA2		DNAJA2	78.803		1.93047
HMMR	78.767		HMMR		HMMR	78.767		1.92959
SUPT16H	78.613		SUPT16H		SUPT16H	78.613		1.92581
MKI67	78.611		MKI67		MKI67	78.611		1.92576
ZNF593	78.521		ZNF593		ZNF593	78.521		1.92356
PSMB7	78.494		PSMB7		PSMB7	78.494		1.9229
UQCRC1	78.435		UQCRC1		UQCRC1	78.435		1.92145
DTYMK	78.35		DTYMK		DTYMK	78.35		1.91937
HDLBP	78.299		HDLBP		HDLBP	78.299		1.91812
B2M	78.279		B2M		B2M	78.279		1.91763
GNG11	78.263		GNG11		GNG11	78.263		1.91724
VAT1	77.857		VAT1		VAT1	77.857		1.90729
HADHA	77.853		HADHA		HADHA	77.853		1.90719
CHMP5	77.843		CHMP5		CHMP5	77.843		1.90695
AURKB	77.767		AURKB		AURKB	77.767		1.90509
GALNT1	77.727		GALNT1		GALNT1	77.727		1.90411
C17orf89	77.719		C17orf89		C17orf89	77.719		1.90391
TOMM40	77.692		TOMM40		TOMM40	77.692		1.90325
UBE2C	77.5		UBE2C		UBE2C	77.5		1.89855
NPTN	77.496		NPTN		NPTN	77.496		1.89845
NUDT21	77.398		NUDT21		NUDT21	77.398		1.89605
GRAMD1A	77.385		GRAMD1A		GRAMD1A	77.385		1.89573
C19orf53	77.315		C19orf53		C19orf53	77.315		1.89402
LARP6	77.209		LARP6		LARP6	77.209		1.89142
JAG1	77.086		JAG1		JAG1	77.086		1.88841
COL5A1	77.031		COL5A1		COL5A1	77.031		1.88706
NCKAP1	77.031		NCKAP1		NCKAP1	77.031		1.88706
FADS1	77.001		FADS1		FADS1	77.001		1.88632
MTUS1	76.947		MTUS1		MTUS1	76.947		1.885
LINC00506	76.912		LINC00506		LINC00506	76.912		1.88414
TMEM256	76.9		TMEM256		TMEM256	76.9		1.88385
ATP5C1	76.846		ATP5C1		ATP5C1	76.846		1.88253
PNN	76.617		PNN		PNN	76.617		1.87692
CYR61	76.604		CYR61		CYR61	76.604		1.8766
CAST	76.6		CAST		CAST	76.6		1.8765
ELF1	76.475		ELF1		ELF1	76.475		1.87344
IMPDH2	76.457		IMPDH2		IMPDH2	76.457		1.873
DLGAP5	76.395		DLGAP5		DLGAP5	76.395		1.87148
EIF3I	76.245		EIF3I		EIF3I	76.245		1.8678
MANF	76.244		MANF		MANF	76.244		1.86778
MSH6	76.239		MSH6		MSH6	76.239		1.86766
USP8	76.188		USP8		USP8	76.188		1.86641
ZBTB1	76.104		ZBTB1		ZBTB1	76.104		1.86435
KARS	76.051		KARS		KARS	76.051		1.86305
HSPA4	76.001		HSPA4		HSPA4	76.001		1.86183
DNAJB1	75.688		DNAJB1		DNAJB1	75.688		1.85416
SARAF	75.642		SARAF		SARAF	75.642		1.85303
MRPS22	75.594		MRPS22		MRPS22	75.594		1.85186
2019-09-09	75.411		2019-09-09		43717	75.411		1.84737
VDAC3	75.397		VDAC3		VDAC3	75.397		1.84703
PLAUR	75.394		PLAUR		PLAUR	75.394		1.84696
UQCRQ	75.386		UQCRQ		UQCRQ	75.386		1.84676
PRDX3	75.247		PRDX3		PRDX3	75.247		1.84335
CDC27	75.075		CDC27		CDC27	75.075		1.83914
PLOD2	75.068		PLOD2		PLOD2	75.068		1.83897
PCM1	74.868		PCM1		PCM1	74.868		1.83407
COPS6	74.822		COPS6		COPS6	74.822		1.83294
CSE1L	74.45		CSE1L		CSE1L	74.45		1.82383
FSTL3	74.443		FSTL3		FSTL3	74.443		1.82366
PSMD3	74.29		PSMD3		PSMD3	74.29		1.81991
CASP8AP2	74.243		CASP8AP2		CASP8AP2	74.243		1.81876
MIER1	74.234		MIER1		MIER1	74.234		1.81854
VEZT	74.112		VEZT		VEZT	74.112		1.81555
GPI	74.055		GPI		GPI	74.055		1.81415
KRR1	74.018		KRR1		KRR1	74.018		1.81325
MVP	73.938		MVP		MVP	73.938		1.81129
COX14	73.832		COX14		COX14	73.832		1.80869
MED13	73.707		MED13		MED13	73.707		1.80563
TLN1	73.672		TLN1		TLN1	73.672		1.80477
DCTN2	73.495		DCTN2		DCTN2	73.495		1.80044
F2RL1	73.357		F2RL1		F2RL1	73.357		1.79705
SUCLG1	73.267		SUCLG1		SUCLG1	73.267		1.79485
RBM25	73.041		RBM25		RBM25	73.041		1.78931
SLC2A1	72.829		SLC2A1		SLC2A1	72.829		1.78412
U2SURP	72.819		U2SURP		U2SURP	72.819		1.78388
TRMT112	72.816		TRMT112		TRMT112	72.816		1.7838
PTOV1	72.76		PTOV1		PTOV1	72.76		1.78243
FKBP8	72.759		FKBP8		FKBP8	72.759		1.78241
PSMB4	72.735		PSMB4		PSMB4	72.735		1.78182
ADAM10	72.701		ADAM10		ADAM10	72.701		1.78098
NOP58	72.643		NOP58		NOP58	72.643		1.77956
KIAA1551	72.64		KIAA1551		KIAA1551	72.64		1.77949
PRKCSH	72.583		PRKCSH		PRKCSH	72.583		1.77809
PDIA3	72.443		PDIA3		PDIA3	72.443		1.77466
CSNK2A1	72.416		CSNK2A1		CSNK2A1	72.416		1.774
EIF4G1	72.378		EIF4G1		EIF4G1	72.378		1.77307
HSPH1	72.309		HSPH1		HSPH1	72.309		1.77138
LTV1	72.309		LTV1		LTV1	72.309		1.77138
FAT1	72.281		FAT1		FAT1	72.281		1.7707
PDLIM7	72.199		PDLIM7		PDLIM7	72.199		1.76869
GARS	72.026		GARS		GARS	72.026		1.76445
RBM34	71.905		RBM34		RBM34	71.905		1.76148
UGDH-AS1	71.852		UGDH-AS1		UGDH-AS1	71.852		1.76019
PSMB5	71.85		PSMB5		PSMB5	71.85		1.76014
CFAP36	71.834		CFAP36		CFAP36	71.834		1.75975
DNAJC2	71.758		DNAJC2		DNAJC2	71.758		1.75788
FAM96A	71.729		FAM96A		FAM96A	71.729		1.75717
TRIP10	71.551		TRIP10		TRIP10	71.551		1.75281
BICC1	71.55		BICC1		BICC1	71.55		1.75279
PANK3	71.455		PANK3		PANK3	71.455		1.75046
COPS2	71.366		COPS2		COPS2	71.366		1.74828
HSBP1	71.125		HSBP1		HSBP1	71.125		1.74238
PPM1G	71.082		PPM1G		PPM1G	71.082		1.74132
MRPS33	71.015		MRPS33		MRPS33	71.015		1.73968
PARD3	70.921		PARD3		PARD3	70.921		1.73738
COPB2	70.865		COPB2		COPB2	70.865		1.73601
RPAP3	70.727		RPAP3		RPAP3	70.727		1.73263
IARS	70.638		IARS		IARS	70.638		1.73045
DBN1	70.638		DBN1		DBN1	70.638		1.73045
NCAPD2	70.515		NCAPD2		NCAPD2	70.515		1.72743
PSMC2	70.248		PSMC2		PSMC2	70.248		1.72089
PSMD1	70.201		PSMD1		PSMD1	70.201		1.71974
USF2	70.099		USF2		USF2	70.099		1.71724
RNPS1	70.093		RNPS1		RNPS1	70.093		1.7171
DDX1	69.892		DDX1		DDX1	69.892		1.71217
CDC123	69.89		CDC123		CDC123	69.89		1.71212
ATP5D	69.803		ATP5D		ATP5D	69.803		1.70999
PPP1CB	69.795		PPP1CB		PPP1CB	69.795		1.7098
SLC4A2	69.733		SLC4A2		SLC4A2	69.733		1.70828
MOB1A	69.705		MOB1A		MOB1A	69.705		1.70759
HCFC1R1	69.64		HCFC1R1		HCFC1R1	69.64		1.706
SNRNP200	69.591		SNRNP200		SNRNP200	69.591		1.7048
MRPL32	69.512		MRPL32		MRPL32	69.512		1.70286
ILK	69.452		ILK		ILK	69.452		1.70139
PHLDB2	69.42		PHLDB2		PHLDB2	69.42		1.70061
CCDC82	69.395		CCDC82		CCDC82	69.395		1.7
CIB1	69.325		CIB1		CIB1	69.325		1.69828
ATL2	69.317		ATL2		ATL2	69.317		1.69809
MLPH	69.276		MLPH		MLPH	69.276		1.69708
MDM2	69.252		MDM2		MDM2	69.252		1.69649
TWF2	69.181		TWF2		TWF2	69.181		1.69475
LASP1	68.995		LASP1		LASP1	68.995		1.6902
NOP10	68.765		NOP10		NOP10	68.765		1.68456
H2AFX	68.717		H2AFX		H2AFX	68.717		1.68339
SSR4	68.672		SSR4		SSR4	68.672		1.68228
CNPY2	68.638		CNPY2		CNPY2	68.638		1.68145
CENPE	68.51		CENPE		CENPE	68.51		1.67832
CTTN	68.451		CTTN		CTTN	68.451		1.67687
AMZ2	68.413		AMZ2		AMZ2	68.413		1.67594
FAM129B	68.238		FAM129B		FAM129B	68.238		1.67165
UXT	68.238		UXT		UXT	68.238		1.67165
GGNBP2	68.236		GGNBP2		GGNBP2	68.236		1.6716
ANKLE2	68.208		ANKLE2		ANKLE2	68.208		1.67092
EIF4E2	68.172		EIF4E2		EIF4E2	68.172		1.67004
IREB2	68.127		IREB2		IREB2	68.127		1.66893
TPM3	68.052		TPM3		TPM3	68.052		1.6671
HMGCR	68.01		HMGCR		HMGCR	68.01		1.66607
RSF1	68		RSF1		RSF1	68		1.66582
ZNF280D	67.917		ZNF280D		ZNF280D	67.917		1.66379
ZNF845	67.859		ZNF845		ZNF845	67.859		1.66237
MCFD2	67.844		MCFD2		MCFD2	67.844		1.662
ATP5J	67.762		ATP5J		ATP5J	67.762		1.65999
[truncated: 15,214 more rows]
